# Supplementary material for: Erythropoietin restrains the inhibitory potential of interneurons in the mouse hippocampus
Source: Mol Psychiatry. 2024 Apr 15;29(10):2979–96. doi: 10.1038/s41380-024-02528-2 (PMC11449791; doi:10.1038/s41380-024-02528-2)
Supplement: Supplementary file 3 — Supplementary Table 1 [file 41380_2024_2528_MOESM3_ESM.xlsx]

## Sheet: Sheet1
PRIMARY ANTIBODIES
GFP	Chicken	IgY	1:1000	48h, 4°C	Abcam
PV	Guinea Pig	IgG	1:2000	48h, 4°C	Synaptic Systems
CAMKII-α	Mouse	IgG1	1:500	48h, 4°C	Abcam
CB1r	Rabbit	IgG	1:1000	48h, 4°C	Synaptic Systems
Wisteria Floribunda Lectin Biotin			1:200	48h, 4°C	Sigma-Aldrich
VGLUT1	Guinea Pig	IgG	1:2000	48h, 4°C	Millipore
VGAT	Rabbit	IgG	1:1000	48h, 4°C	Synaptic Systems
PolySia-NCAM	Mouse	IgM	1:1400	48h, 4°C	DSHB
GAD67	Mouse	IgG2a	1:500	48h, 4°C	Sigma-Aldrich
PV	Mouse	IgG1	1:500	48h, 4°C	Sigma-Aldrich
SECONDARY ANTIBODIES
Chicken IgY	Goat	Alexa 488	1:400	2h, 25°C	Life Technologies
Guinea Pig IgG	Goat	Alexa 555	1:400	2h, 25°C	Life Technologies
Mouse IgG1	Goat	Alexa 555	1:400	2h, 25°C	Life Technologies
Guinea Pig IgG	Goat	DyLight 649	1:400	2h, 25°C	Jackson ImmunoResearch
Rabbit IgG	Donkey	Alexa 647	1:400	2h, 25°C	Molecular Probes
Avidin		Alexa 635	1:400	2h, 25°C	Invitrogen
Rabbit IgG	Goat	Alexa 635	1:400	2h, 25°C	Life Technologies
Guinea Pig IgG	Donkey	Cy3	1:500	2h, 25°C	Jackson ImmunoResearch
Mouse IgM	Donkey	Biotin	1:400	2h, 25°C	Jackson ImmunoResearch
Mouse IgG	Horse	Biotin	1:200	1.5h, 25°C	Vector Laboratories
