# Supplementary material for: Erythropoietin restrains the inhibitory potential of interneurons in the mouse hippocampus
Source: Mol Psychiatry. 2024 Apr 15;29(10):2979–96. doi: 10.1038/s41380-024-02528-2 (PMC11449791; doi:10.1038/s41380-024-02528-2)
Supplement: Supplementary file 4 — Supplementary Table 2 [file 41380_2024_2528_MOESM4_ESM.xlsx]

## Sheet: Sheet1
gene	p_val	avg_log2FC	pct.1	pct.2	p_val_adj	celltypes
Kit	5.35536e-260	2.83487	0.957	0.142	1.44257e-255	Ivy_cells_MGE
Egfr	3.82401e-202	2.45102	0.904	0.155	1.03007e-197	Ivy_cells_MGE
Ndnf	1.41517e-132	1.81808	0.646	0.106	3.81203e-128	Ivy_cells_MGE
Sv2c	5.34267e-125	1.64469	0.746	0.16	1.43916e-120	Ivy_cells_MGE
Crispld1	8.44468e-124	1.7285	0.761	0.166	2.27474e-119	Ivy_cells_MGE
Gm16070	1.28432e-104	1.3908	0.651	0.14	3.45958e-100	Ivy_cells_MGE
Nyap2	7.23433e-100	1.99128	0.99	0.682	1.94871e-95	Ivy_cells_MGE
Gm28153	5.63928e-96	1.33561	0.641	0.142	1.51905e-91	Ivy_cells_MGE
Fgf13	1.762e-94	1.99643	0.99	0.672	4.74631e-90	Ivy_cells_MGE
Cacna2d1	8.08392e-92	1.87864	0.981	0.57	2.17757e-87	Ivy_cells_MGE
A830018L16Rik	5.97479e-90	1.6603	0.99	0.73	1.60943e-85	Ivy_cells_MGE
Rims1	2.28335e-89	1.36895	1	0.993	6.15067e-85	Ivy_cells_MGE
Kctd16	4.02013e-89	1.60609	1	0.889	1.0829e-84	Ivy_cells_MGE
Adra1a	4.49827e-88	1.76507	0.842	0.326	1.2117e-83	Ivy_cells_MGE
Cntn5	6.12364e-88	1.80757	1	0.839	1.64953e-83	Ivy_cells_MGE
Ptprm	3.80774e-83	1.56948	0.986	0.747	1.02569e-78	Ivy_cells_MGE
Pld5	9.71912e-80	1.38586	0.833	0.282	2.61804e-75	Ivy_cells_MGE
Zmat4	1.99466e-79	1.43528	0.99	0.759	5.37303e-75	Ivy_cells_MGE
Reln	2.48465e-79	2.86329	0.842	0.434	6.6929e-75	Ivy_cells_MGE
Frmpd4	2.23661e-76	1.51845	1	0.92	6.02475e-72	Ivy_cells_MGE
Parm1	3.48234e-76	1.5355	0.742	0.254	9.38038e-72	Ivy_cells_MGE
Kcnn2	1.28736e-74	1.35575	0.976	0.683	3.46777e-70	Ivy_cells_MGE
Robo2	1.12864e-70	1.32631	0.995	0.859	3.04022e-66	Ivy_cells_MGE
Nfib	4.63423e-70	1.40594	0.981	0.683	1.24832e-65	Ivy_cells_MGE
Unc5c	1.98919e-69	1.45116	0.995	0.811	5.35828e-65	Ivy_cells_MGE
Pde11a	3.7343e-69	1.42235	0.699	0.206	1.00591e-64	Ivy_cells_MGE
Phactr1	6.27233e-67	1.16036	1	0.91	1.68958e-62	Ivy_cells_MGE
Dab1	4.86219e-65	1.12334	1	0.857	1.30973e-60	Ivy_cells_MGE
Dlx6os1	1.17912e-64	1.43332	0.971	0.644	3.17618e-60	Ivy_cells_MGE
Myo3b	4.05605e-64	1.0804	0.507	0.122	1.09258e-59	Ivy_cells_MGE
Kcnh7	1.42291e-63	1.19729	1	0.805	3.83288e-59	Ivy_cells_MGE
Rimbp2	1.79806e-62	1.20795	0.957	0.722	4.84343e-58	Ivy_cells_MGE
Mctp1	8.46136e-62	1.27817	0.99	0.778	2.27924e-57	Ivy_cells_MGE
Alk	8.7634e-62	1.33797	0.971	0.647	2.3606e-57	Ivy_cells_MGE
Lamp5	1.91469e-61	1.03301	0.483	0.114	5.15759e-57	Ivy_cells_MGE
Gad2	6.01625e-61	1.21462	0.971	0.727	1.6206e-56	Ivy_cells_MGE
Cdh20	1.04328e-60	1.37486	0.775	0.314	2.81028e-56	Ivy_cells_MGE
Dscaml1	2.18124e-60	1.13417	0.981	0.834	5.8756e-56	Ivy_cells_MGE
Grik2	3.10951e-60	1.07151	1	0.969	8.37608e-56	Ivy_cells_MGE
Hdac9	4.87191e-59	1.18002	0.986	0.812	1.31235e-54	Ivy_cells_MGE
Cntnap2	4.62494e-58	1.12305	1	0.991	1.24582e-53	Ivy_cells_MGE
Gm3764	7.10665e-58	1.29051	0.914	0.579	1.91432e-53	Ivy_cells_MGE
Sema5a	7.17963e-58	1.20952	0.861	0.417	1.93398e-53	Ivy_cells_MGE
Grin2a	9.89545e-58	1.3622	0.99	0.825	2.66554e-53	Ivy_cells_MGE
Zfp536	1.24251e-57	1.13541	0.986	0.796	3.34694e-53	Ivy_cells_MGE
Sema6a	7.85671e-57	1.65709	0.708	0.3	2.11636e-52	Ivy_cells_MGE
Luzp2	1.37904e-55	1.56684	0.876	0.544	3.71473e-51	Ivy_cells_MGE
Dner	2.39892e-55	1.12944	0.947	0.732	6.46196e-51	Ivy_cells_MGE
Pak7	7.66183e-55	1.08745	0.962	0.693	2.06387e-50	Ivy_cells_MGE
Lrp1b	1.11232e-54	1.08907	1	0.921	2.99626e-50	Ivy_cells_MGE
5730522E02Rik	3.65118e-54	1.22202	0.919	0.545	9.83518e-50	Ivy_cells_MGE
Adarb2	2.32407e-53	0.862012	1	0.6	6.26035e-49	Ivy_cells_MGE
Rapgef4	3.29992e-53	1.03344	0.981	0.904	8.88899e-49	Ivy_cells_MGE
Gabrb2	9.66687e-50	1.00092	0.967	0.83	2.60396e-45	Ivy_cells_MGE
Sgcz	1.34975e-49	0.94115	1	0.803	3.63582e-45	Ivy_cells_MGE
Mpdz	2.95276e-49	1.30558	0.789	0.449	7.95384e-45	Ivy_cells_MGE
Gad1	7.69067e-49	1.0963	0.923	0.704	2.07163e-44	Ivy_cells_MGE
Egfem1	1.41864e-48	1.05401	0.99	0.771	3.82139e-44	Ivy_cells_MGE
Rab3c	1.97448e-48	0.953169	0.967	0.817	5.31865e-44	Ivy_cells_MGE
Adamts17	1.46227e-47	1.15308	0.88	0.595	3.93892e-43	Ivy_cells_MGE
Erbb4	2.62861e-47	1.00584	1	0.89	7.0807e-43	Ivy_cells_MGE
Qk	3.97988e-47	1.03311	0.943	0.697	1.07206e-42	Ivy_cells_MGE
Kcnq5	4.87053e-47	0.982622	0.995	0.794	1.31197e-42	Ivy_cells_MGE
Hip1	1.8011e-46	1.2318	0.67	0.298	4.85164e-42	Ivy_cells_MGE
Il1rap	1.88928e-46	0.968351	0.785	0.339	5.08914e-42	Ivy_cells_MGE
Gabbr2	5.1264e-46	0.988486	0.947	0.806	1.3809e-41	Ivy_cells_MGE
Pvt1	3.92403e-45	1.12472	0.866	0.595	1.05702e-40	Ivy_cells_MGE
Dlc1	5.92227e-45	1.26435	0.909	0.75	1.59528e-40	Ivy_cells_MGE
Tox3	5.14137e-44	1.12545	0.722	0.357	1.38493e-39	Ivy_cells_MGE
Snx7	5.6532e-44	1.10846	0.608	0.255	1.5228e-39	Ivy_cells_MGE
Chrna7	4.68224e-43	1.11239	0.718	0.344	1.26125e-38	Ivy_cells_MGE
Cpne7	7.13002e-43	0.871061	0.708	0.29	1.92061e-38	Ivy_cells_MGE
Grik1	1.97578e-41	1.26694	0.976	0.779	5.32215e-37	Ivy_cells_MGE
Ptprg	2.24726e-41	0.945502	0.947	0.822	6.05344e-37	Ivy_cells_MGE
Lingo2	2.18461e-40	0.907077	0.986	0.826	5.8847e-36	Ivy_cells_MGE
Sema3e	1.36152e-39	1.21816	0.541	0.204	3.66753e-35	Ivy_cells_MGE
Nav3	1.86913e-39	0.766714	0.995	0.982	5.03487e-35	Ivy_cells_MGE
Fgf14	1.90759e-39	0.632307	1	0.998	5.13848e-35	Ivy_cells_MGE
Fnbp1l	7.20152e-39	0.896825	0.885	0.572	1.93987e-34	Ivy_cells_MGE
Edil3	1.3881e-38	0.911466	0.957	0.736	3.73912e-34	Ivy_cells_MGE
Slc2a13	2.95973e-38	0.922364	0.957	0.865	7.97263e-34	Ivy_cells_MGE
Dock3	1.20974e-37	0.641076	0.995	0.965	3.25867e-33	Ivy_cells_MGE
Mir99ahg	1.81077e-37	0.723021	0.995	0.925	4.87766e-33	Ivy_cells_MGE
Ncald	3.5128e-37	1.05549	0.88	0.713	9.46243e-33	Ivy_cells_MGE
Disp3	5.17702e-37	0.816375	0.469	0.16	1.39453e-32	Ivy_cells_MGE
Atp11c	5.28805e-37	1.00918	0.66	0.317	1.42444e-32	Ivy_cells_MGE
Atxn1	2.17498e-36	0.668843	0.99	0.961	5.85875e-32	Ivy_cells_MGE
Pip5k1b	1.19075e-35	0.950022	0.89	0.569	3.20751e-31	Ivy_cells_MGE
Sox2ot	1.28671e-35	0.932116	0.957	0.817	3.46602e-31	Ivy_cells_MGE
Mpped1	1.90322e-34	0.996517	0.742	0.413	5.1267e-30	Ivy_cells_MGE
Zbtb16	1.40531e-33	0.872402	0.823	0.527	3.78548e-29	Ivy_cells_MGE
Slc6a1	1.66092e-33	0.866783	0.909	0.712	4.47403e-29	Ivy_cells_MGE
Nfix	3.29652e-33	0.784826	0.55	0.223	8.87983e-29	Ivy_cells_MGE
Apba1	1.64756e-32	0.806147	0.952	0.828	4.43802e-28	Ivy_cells_MGE
Eepd1	2.11633e-32	0.786548	0.507	0.198	5.70076e-28	Ivy_cells_MGE
Il1rapl1	1.39868e-31	0.77295	1	0.918	3.76763e-27	Ivy_cells_MGE
Csmd3	1.04793e-30	0.696758	1	0.884	2.8228e-26	Ivy_cells_MGE
Spock1	1.33767e-29	0.860832	0.923	0.738	3.60327e-25	Ivy_cells_MGE
Nxph1	1.7326e-29	0.839785	0.957	0.759	4.66709e-25	Ivy_cells_MGE
Osbpl8	6.79915e-29	0.846838	0.861	0.691	1.83149e-24	Ivy_cells_MGE
Cacnb2	1.307e-28	0.682295	0.976	0.785	3.52066e-24	Ivy_cells_MGE
Pola1	1.14362e-27	0.883374	0.627	0.353	3.08058e-23	Ivy_cells_MGE
Atrnl1	6.73399e-27	0.656986	0.957	0.848	1.81393e-22	Ivy_cells_MGE
Celf4	1.4615e-26	0.632412	0.981	0.903	3.93685e-22	Ivy_cells_MGE
Maml3	1.48385e-26	0.807606	0.718	0.423	3.99704e-22	Ivy_cells_MGE
Robo1	2.28961e-26	0.729071	0.99	0.942	6.16751e-22	Ivy_cells_MGE
Snap25	2.31849e-26	0.609087	0.976	0.967	6.24533e-22	Ivy_cells_MGE
Igsf11	2.35327e-26	0.829876	0.703	0.399	6.33902e-22	Ivy_cells_MGE
Tox2	2.56708e-26	0.704826	0.579	0.294	6.91493e-22	Ivy_cells_MGE
Atp2c1	6.64213e-26	0.740865	0.904	0.74	1.78919e-21	Ivy_cells_MGE
Nav2	1.65821e-25	0.62357	0.986	0.956	4.46671e-21	Ivy_cells_MGE
Hecw2	2.31001e-25	0.610952	0.909	0.85	6.22247e-21	Ivy_cells_MGE
Vgll4	4.9647e-25	0.75801	0.488	0.225	1.33734e-20	Ivy_cells_MGE
Rb1	1.19276e-24	0.848914	0.722	0.51	3.21295e-20	Ivy_cells_MGE
Sox5	1.72293e-24	0.598997	0.9	0.56	4.64106e-20	Ivy_cells_MGE
Pla2g4e	2.95584e-24	0.704576	0.455	0.196	7.96215e-20	Ivy_cells_MGE
Nkain2	9.30075e-24	0.523781	1	0.943	2.50534e-19	Ivy_cells_MGE
Hs3st5	1.02783e-23	0.660558	0.67	0.375	2.76867e-19	Ivy_cells_MGE
Gm38505	1.08193e-23	0.770777	0.804	0.546	2.91439e-19	Ivy_cells_MGE
Trpc5	1.28052e-23	0.741414	0.751	0.453	3.44933e-19	Ivy_cells_MGE
Hcn1	5.04187e-23	0.592645	0.981	0.913	1.35813e-18	Ivy_cells_MGE
Bcl11a	6.66123e-23	0.698371	0.809	0.55	1.79434e-18	Ivy_cells_MGE
Nmnat2	7.10644e-23	0.67273	0.861	0.689	1.91426e-18	Ivy_cells_MGE
Gas7	1.72045e-22	0.684888	0.746	0.487	4.63438e-18	Ivy_cells_MGE
Phka2	2.13515e-22	0.831695	0.679	0.454	5.75145e-18	Ivy_cells_MGE
Rbfox3	6.16526e-22	0.682659	0.88	0.742	1.66073e-17	Ivy_cells_MGE
Pid1	1.16024e-21	0.728092	0.789	0.556	3.12533e-17	Ivy_cells_MGE
Nalcn	2.16097e-21	0.624562	0.885	0.783	5.82102e-17	Ivy_cells_MGE
Sipa1l1	2.8854e-21	0.600883	0.895	0.715	7.77239e-17	Ivy_cells_MGE
Gm11906	3.12853e-21	0.82612	0.498	0.256	8.42732e-17	Ivy_cells_MGE
Ldlrad4	5.54281e-21	0.656718	0.828	0.609	1.49307e-16	Ivy_cells_MGE
Homer2	5.57862e-21	0.761419	0.665	0.414	1.50271e-16	Ivy_cells_MGE
Ptprn	1.20527e-20	0.562194	0.871	0.776	3.24664e-16	Ivy_cells_MGE
Pde10a	1.43467e-20	0.588425	0.976	0.921	3.86456e-16	Ivy_cells_MGE
Rgs7bp	1.80897e-20	0.680698	0.919	0.823	4.87284e-16	Ivy_cells_MGE
Ust	5.08729e-20	0.637902	0.632	0.372	1.37036e-15	Ivy_cells_MGE
Chsy3	8.53041e-20	0.737497	0.794	0.589	2.29784e-15	Ivy_cells_MGE
Ntrk2	1.12162e-19	0.513171	0.986	0.956	3.02129e-15	Ivy_cells_MGE
Ptpro	1.25744e-19	0.660706	0.608	0.356	3.38716e-15	Ivy_cells_MGE
Brinp2	1.4863e-19	0.694593	0.761	0.516	4.00365e-15	Ivy_cells_MGE
Tspan7	1.7322e-19	0.684167	0.809	0.655	4.66604e-15	Ivy_cells_MGE
Bcl11b	2.00564e-19	0.625917	0.612	0.355	5.40258e-15	Ivy_cells_MGE
Bach2	2.48094e-19	0.648016	0.866	0.707	6.68291e-15	Ivy_cells_MGE
Ftx	2.663e-19	0.596287	0.885	0.771	7.17332e-15	Ivy_cells_MGE
Prickle1	5.32411e-19	0.602359	0.928	0.786	1.43416e-14	Ivy_cells_MGE
Arhgap6	1.32465e-18	0.525604	0.507	0.239	3.56821e-14	Ivy_cells_MGE
Col26a1	1.33249e-18	0.70593	0.612	0.372	3.58934e-14	Ivy_cells_MGE
Tbl1x	1.39835e-18	0.578836	0.713	0.498	3.76674e-14	Ivy_cells_MGE
Mgll	1.92594e-18	0.655217	0.694	0.478	5.18791e-14	Ivy_cells_MGE
Tmeff1	2.02165e-18	0.597401	0.474	0.246	5.44572e-14	Ivy_cells_MGE
Caln1	2.46801e-18	0.680118	0.756	0.544	6.64808e-14	Ivy_cells_MGE
Rtl4	2.95587e-18	0.612553	0.789	0.552	7.96224e-14	Ivy_cells_MGE
Spock3	6.53167e-18	0.624004	0.928	0.846	1.75944e-13	Ivy_cells_MGE
Rasgrf1	1.52359e-17	0.5696	0.876	0.684	4.10408e-13	Ivy_cells_MGE
B3galt1	3.18527e-17	0.54534	0.933	0.84	8.58016e-13	Ivy_cells_MGE
Mtcl1	5.92718e-17	0.600671	0.656	0.444	1.59661e-12	Ivy_cells_MGE
Luc7l3	5.97447e-17	0.598693	0.895	0.808	1.60934e-12	Ivy_cells_MGE
Rgs7	6.27581e-17	0.58221	0.957	0.893	1.69052e-12	Ivy_cells_MGE
Foxn3	8.08229e-17	0.590428	0.799	0.633	2.17713e-12	Ivy_cells_MGE
Nol4	8.89271e-17	0.571824	0.885	0.811	2.39543e-12	Ivy_cells_MGE
Plcl2	9.46962e-17	0.640397	0.742	0.588	2.55083e-12	Ivy_cells_MGE
Asap1	1.36858e-16	0.582834	0.866	0.734	3.68655e-12	Ivy_cells_MGE
Astn1	2.28134e-16	0.516398	0.895	0.815	6.14524e-12	Ivy_cells_MGE
Dlx1as	2.52147e-16	0.665294	0.651	0.437	6.79207e-12	Ivy_cells_MGE
Thrb	2.63489e-16	0.627891	0.933	0.865	7.09761e-12	Ivy_cells_MGE
Ncam2	3.14889e-16	0.509094	0.928	0.74	8.48218e-12	Ivy_cells_MGE
Adcy8	3.55535e-16	0.565251	0.703	0.469	9.57706e-12	Ivy_cells_MGE
Runx2	4.68075e-16	0.57845	0.699	0.464	1.26085e-11	Ivy_cells_MGE
Cdkl5	7.31172e-16	0.602482	0.732	0.578	1.96956e-11	Ivy_cells_MGE
Gtdc1	7.63599e-16	0.583629	0.746	0.567	2.05691e-11	Ivy_cells_MGE
Tmem132b	9.58926e-16	0.513719	0.89	0.762	2.58306e-11	Ivy_cells_MGE
Mef2a	9.98192e-16	0.544174	0.785	0.651	2.68883e-11	Ivy_cells_MGE
Arid5b	1.17828e-15	0.730501	0.617	0.438	3.17392e-11	Ivy_cells_MGE
Slc24a3	2.34517e-15	0.507034	0.923	0.814	6.31719e-11	Ivy_cells_MGE
Nrbp2	2.52845e-15	0.511211	0.603	0.391	6.81089e-11	Ivy_cells_MGE
Nt5dc3	3.88735e-15	0.667908	0.507	0.306	1.04714e-10	Ivy_cells_MGE
Rora	5.91162e-15	0.592998	0.928	0.891	1.59241e-10	Ivy_cells_MGE
Rapgef4os1	6.12147e-15	0.647959	0.641	0.448	1.64894e-10	Ivy_cells_MGE
Sh3rf3	6.40696e-15	0.581506	0.861	0.761	1.72584e-10	Ivy_cells_MGE
Nos1ap	1.12867e-14	0.561138	0.751	0.579	3.04031e-10	Ivy_cells_MGE
Arhgef28	2.42538e-14	0.525191	0.478	0.264	6.53324e-10	Ivy_cells_MGE
Necab1	2.87681e-14	0.564682	0.665	0.435	7.74925e-10	Ivy_cells_MGE
Susd4	5.1137e-14	0.593791	0.694	0.544	1.37748e-09	Ivy_cells_MGE
Afap1	6.46638e-14	0.569593	0.651	0.45	1.74185e-09	Ivy_cells_MGE
Kdm4c	7.51507e-13	0.507795	0.78	0.658	2.02433e-08	Ivy_cells_MGE
Itpr1	1.01768e-12	0.591919	0.732	0.588	2.74132e-08	Ivy_cells_MGE
Sh3rf1	1.44598e-12	0.6316	0.589	0.425	3.89503e-08	Ivy_cells_MGE
Prkar2b	1.98913e-12	0.528882	0.478	0.291	5.35813e-08	Ivy_cells_MGE
Sgk1	2.20129e-12	0.565728	0.632	0.496	5.92961e-08	Ivy_cells_MGE
Sgms1	2.34656e-12	0.533692	0.699	0.567	6.32094e-08	Ivy_cells_MGE
Ghr	3.51811e-12	0.510162	0.589	0.391	9.47673e-08	Ivy_cells_MGE
C530008M17Rik	2.58133e-11	0.501664	0.794	0.732	6.95334e-07	Ivy_cells_MGE
Chd3	3.1794e-11	0.50164	0.598	0.439	8.56434e-07	Ivy_cells_MGE
Farp1	5.32159e-11	0.507056	0.727	0.619	1.43348e-06	Ivy_cells_MGE
Gm28376	6.77284e-09	0.513083	0.598	0.422	0.00018244	Ivy_cells_MGE
Fstl4	1.28215e-08	0.557459	0.541	0.388	0.000345374	Ivy_cells_MGE
Hapln1	4.09156e-258	1.77778	0.724	0.1	1.10214e-253	Ivy_cells_CGE
Mctp2	2.17979e-248	1.61654	0.736	0.101	5.8717e-244	Ivy_cells_CGE
Vcan	1.73561e-212	1.94838	0.703	0.116	4.67522e-208	Ivy_cells_CGE
Dchs2	1.12893e-188	1.78057	0.76	0.166	3.04101e-184	Ivy_cells_CGE
Unc5c	5.9939e-182	2.74449	1	0.806	1.61458e-177	Ivy_cells_CGE
Cacna2d1	1.88659e-176	2.46756	0.991	0.56	5.0819e-172	Ivy_cells_CGE
Fgf13	5.14136e-173	2.49069	1	0.664	1.38493e-168	Ivy_cells_CGE
Pde11a	4.28893e-171	2.40688	0.763	0.191	1.15531e-166	Ivy_cells_CGE
Nos1	1.19968e-168	1.23732	0.643	0.115	3.23158e-164	Ivy_cells_CGE
Lamp5	3.47108e-165	1.24079	0.598	0.099	9.35004e-161	Ivy_cells_CGE
Tenm1	3.27156e-153	1.89185	1	0.83	8.81261e-149	Ivy_cells_CGE
Sema3c	3.63153e-150	1.42689	0.745	0.181	9.78226e-146	Ivy_cells_CGE
Gabrg3	4.2325e-149	1.79928	0.997	0.871	1.14011e-144	Ivy_cells_CGE
Sgcz	8.9623e-145	2.12569	1	0.799	2.41417e-140	Ivy_cells_CGE
Pde4d	6.04603e-138	1.38575	1	0.986	1.62862e-133	Ivy_cells_CGE
Plxdc2	4.95997e-137	1.77937	0.961	0.546	1.33607e-132	Ivy_cells_CGE
A830018L16Rik	6.19071e-133	1.5485	0.997	0.723	1.66759e-128	Ivy_cells_CGE
Rims1	9.69393e-130	1.12989	1	0.993	2.61125e-125	Ivy_cells_CGE
Slc2a13	3.46734e-129	1.5001	0.997	0.86	9.33997e-125	Ivy_cells_CGE
Zfp536	4.08203e-125	1.35023	1	0.791	1.09958e-120	Ivy_cells_CGE
Igsf11	1.78147e-124	1.4248	0.889	0.38	4.79874e-120	Ivy_cells_CGE
Cadps	5.06161e-123	1.05788	1	0.991	1.36345e-118	Ivy_cells_CGE
Zmat4	1.3633e-120	1.42658	0.997	0.753	3.67231e-116	Ivy_cells_CGE
Slc6a1	8.89066e-120	1.31147	0.988	0.703	2.39488e-115	Ivy_cells_CGE
Nfib	1.86381e-118	1.49165	0.994	0.675	5.02053e-114	Ivy_cells_CGE
Galntl6	1.71857e-116	1.40063	1	0.939	4.62931e-112	Ivy_cells_CGE
Trpc5	5.03062e-111	1.6913	0.895	0.437	1.3551e-106	Ivy_cells_CGE
Nyap2	1.14628e-109	1.38715	0.982	0.675	3.08772e-105	Ivy_cells_CGE
Grin2a	1.13832e-108	1.51883	0.988	0.822	3.06628e-104	Ivy_cells_CGE
Erbb4	1.50201e-108	1.27509	1	0.887	4.04596e-104	Ivy_cells_CGE
Gad2	6.9267e-107	1.32752	0.967	0.722	1.86584e-102	Ivy_cells_CGE
Astn2	1.08239e-106	1.44586	0.997	0.864	2.91563e-102	Ivy_cells_CGE
Arhgef37	1.98915e-106	1.05331	0.492	0.103	5.35816e-102	Ivy_cells_CGE
Kcns3	4.48748e-105	1.26339	0.757	0.28	1.20879e-100	Ivy_cells_CGE
Adamts17	4.68604e-105	1.37463	0.943	0.585	1.26228e-100	Ivy_cells_CGE
Gabrb2	1.31759e-101	1.19464	0.982	0.826	3.5492e-97	Ivy_cells_CGE
Crispld1	6.79903e-100	1.40851	0.595	0.163	1.83145e-95	Ivy_cells_CGE
Kcnh7	2.19921e-99	1.24155	0.997	0.8	5.92402e-95	Ivy_cells_CGE
Mir99ahg	3.88644e-99	1.08466	0.997	0.923	1.04689e-94	Ivy_cells_CGE
Tcf4	4.33908e-99	0.866146	1	0.945	1.16882e-94	Ivy_cells_CGE
Zfp804b	1.4836e-98	1.59809	0.928	0.518	3.99638e-94	Ivy_cells_CGE
Pard3b	7.49262e-98	1.25932	0.673	0.216	2.01829e-93	Ivy_cells_CGE
Cdh20	5.26853e-93	1.29769	0.775	0.303	1.41918e-88	Ivy_cells_CGE
Hcrtr2	5.4992e-93	1.23714	0.489	0.113	1.48132e-88	Ivy_cells_CGE
Egfr	7.84054e-91	0.975176	0.604	0.157	2.11201e-86	Ivy_cells_CGE
Atp11b	5.61872e-90	1.12851	0.967	0.719	1.51352e-85	Ivy_cells_CGE
Alcam	1.80365e-89	1.26059	0.949	0.627	4.8585e-85	Ivy_cells_CGE
Ndst3	3.455e-89	1.19515	0.826	0.368	9.30673e-85	Ivy_cells_CGE
Gpr158	2.56882e-88	1.02499	0.991	0.862	6.91963e-84	Ivy_cells_CGE
Ptprd	5.56709e-88	1.09503	1	0.812	1.49961e-83	Ivy_cells_CGE
Clstn2	9.28819e-85	1.22424	0.982	0.733	2.50196e-80	Ivy_cells_CGE
Mgll	8.38902e-84	1.24405	0.853	0.463	2.25975e-79	Ivy_cells_CGE
Mpdz	1.59975e-83	1.21014	0.832	0.439	4.30924e-79	Ivy_cells_CGE
Rgs6	4.97269e-83	1.40286	0.874	0.478	1.33949e-78	Ivy_cells_CGE
Frmpd4	5.20453e-82	1.25879	1	0.918	1.40194e-77	Ivy_cells_CGE
Hdac9	1.79489e-81	1.23018	0.985	0.808	4.83491e-77	Ivy_cells_CGE
Gad1	1.7461e-80	1.06985	0.943	0.698	4.70347e-76	Ivy_cells_CGE
Lsamp	3.47938e-80	0.679493	1	0.995	9.3724e-76	Ivy_cells_CGE
Vstm2a	5.87008e-80	1.19048	0.916	0.613	1.58122e-75	Ivy_cells_CGE
Lin7a	2.56776e-79	1.1179	0.889	0.49	6.91676e-75	Ivy_cells_CGE
Atxn1	4.23169e-77	0.910608	0.991	0.961	1.13989e-72	Ivy_cells_CGE
Ptprt	6.99445e-77	1.55036	0.901	0.594	1.88409e-72	Ivy_cells_CGE
Tmem132d	3.29144e-75	1.02248	0.937	0.542	8.86615e-71	Ivy_cells_CGE
Gm28153	1.33418e-74	0.965898	0.498	0.14	3.59388e-70	Ivy_cells_CGE
Lrrtm4	2.18432e-72	0.934263	1	0.983	5.88391e-68	Ivy_cells_CGE
Serpini1	6.59528e-71	1.23541	0.889	0.551	1.77657e-66	Ivy_cells_CGE
Qk	1.14592e-68	0.997621	0.937	0.692	3.08678e-64	Ivy_cells_CGE
Pld5	2.33012e-68	0.916242	0.721	0.276	6.27665e-64	Ivy_cells_CGE
Cntnap4	2.7662e-68	1.17318	0.937	0.599	7.4513e-64	Ivy_cells_CGE
Edil3	2.17604e-67	1.04977	0.97	0.73	5.86159e-63	Ivy_cells_CGE
Rimbp2	3.02612e-67	0.982887	0.925	0.719	8.15146e-63	Ivy_cells_CGE
Gabbr2	4.33992e-67	0.965648	0.949	0.803	1.16904e-62	Ivy_cells_CGE
Tox	1.27798e-65	0.986639	0.751	0.332	3.44249e-61	Ivy_cells_CGE
Epha3	1.86516e-65	1.01461	0.913	0.59	5.02419e-61	Ivy_cells_CGE
Flrt2	4.4297e-63	1.19095	0.886	0.648	1.19323e-58	Ivy_cells_CGE
Prkca	1.0294e-62	0.931721	0.976	0.779	2.77289e-58	Ivy_cells_CGE
Nxph1	1.53719e-62	1.05576	1	0.751	4.14073e-58	Ivy_cells_CGE
Trps1	3.04466e-62	0.906684	0.907	0.555	8.20139e-58	Ivy_cells_CGE
Dner	2.6615e-61	0.856852	0.952	0.727	7.16929e-57	Ivy_cells_CGE
Sox1ot	2.50378e-60	0.873767	0.796	0.403	6.74444e-56	Ivy_cells_CGE
Alk	4.40419e-60	0.961736	0.922	0.643	1.18636e-55	Ivy_cells_CGE
C130071C03Rik	1.10134e-59	0.780201	0.976	0.859	2.96668e-55	Ivy_cells_CGE
Gm16070	2.03142e-59	0.863095	0.453	0.14	5.47204e-55	Ivy_cells_CGE
Pam	2.73814e-59	0.744532	0.988	0.858	7.37573e-55	Ivy_cells_CGE
Rps6ka5	4.0832e-59	1.08001	0.736	0.402	1.09989e-54	Ivy_cells_CGE
Hcn1	8.10647e-59	0.795908	0.997	0.91	2.18364e-54	Ivy_cells_CGE
Maf	3.09716e-58	0.869735	0.922	0.58	8.34282e-54	Ivy_cells_CGE
Unc5d	1.92119e-56	0.794031	0.991	0.821	5.1751e-52	Ivy_cells_CGE
Rtl4	7.05882e-56	0.998343	0.868	0.542	1.90143e-51	Ivy_cells_CGE
Nrg2	1.0616e-54	0.907504	0.853	0.625	2.85964e-50	Ivy_cells_CGE
Grik1	2.71436e-54	0.865385	0.988	0.774	7.31168e-50	Ivy_cells_CGE
Tox2	3.99419e-54	0.869273	0.628	0.284	1.07592e-49	Ivy_cells_CGE
Dlx6os1	1.49619e-52	0.730697	0.943	0.638	4.0303e-48	Ivy_cells_CGE
Nav3	1.55931e-52	0.673317	0.997	0.981	4.20032e-48	Ivy_cells_CGE
Epha5	6.77024e-51	0.682247	1	0.933	1.8237e-46	Ivy_cells_CGE
Adra1a	2.35281e-50	0.998937	0.667	0.325	6.33777e-46	Ivy_cells_CGE
Nrsn1	8.24461e-50	0.840838	0.55	0.226	2.22085e-45	Ivy_cells_CGE
Fgf14	2.0869e-49	0.520667	1	0.998	5.62148e-45	Ivy_cells_CGE
Col25a1	2.80421e-49	0.940488	0.895	0.607	7.55369e-45	Ivy_cells_CGE
Rgs7bp	3.67394e-49	0.938918	0.943	0.819	9.89649e-45	Ivy_cells_CGE
Rph3a	3.11459e-48	0.828437	0.847	0.567	8.38977e-44	Ivy_cells_CGE
Rab3c	2.34168e-45	0.700009	0.943	0.815	6.30777e-41	Ivy_cells_CGE
Ints6l	5.11249e-45	0.889056	0.826	0.558	1.37715e-40	Ivy_cells_CGE
Gabra1	1.66203e-44	0.856102	0.805	0.513	4.477e-40	Ivy_cells_CGE
Ppm1h	2.99998e-43	0.852754	0.898	0.717	8.08105e-39	Ivy_cells_CGE
Fam126a	1.02596e-42	0.706271	0.486	0.2	2.76363e-38	Ivy_cells_CGE
Atp11c	5.84136e-42	0.853862	0.622	0.312	1.57349e-37	Ivy_cells_CGE
Tcf12	5.92759e-42	0.784448	0.919	0.802	1.59671e-37	Ivy_cells_CGE
Zeb2	1.23712e-41	0.704737	0.982	0.903	3.33242e-37	Ivy_cells_CGE
Pdzrn4	1.64906e-41	0.797643	0.823	0.531	4.44206e-37	Ivy_cells_CGE
Sntg2	1.69349e-41	0.880307	0.495	0.208	4.56175e-37	Ivy_cells_CGE
Klhl29	3.55532e-41	0.744634	0.949	0.815	9.57697e-37	Ivy_cells_CGE
St5	3.68797e-41	0.79077	0.724	0.407	9.93429e-37	Ivy_cells_CGE
Ptprg	6.35863e-41	0.621968	0.976	0.817	1.71282e-36	Ivy_cells_CGE
Zfp385b	1.50701e-40	0.818686	0.97	0.844	4.05942e-36	Ivy_cells_CGE
Eepd1	7.49667e-40	0.647404	0.474	0.193	2.01938e-35	Ivy_cells_CGE
Gm45904	1.13991e-39	0.843866	0.538	0.241	3.07059e-35	Ivy_cells_CGE
Kcnn2	1.17338e-39	0.752298	0.892	0.681	3.16073e-35	Ivy_cells_CGE
Dgkb	7.23003e-39	0.506227	0.982	0.782	1.94755e-34	Ivy_cells_CGE
Afap1	5.29011e-38	0.756597	0.715	0.442	1.425e-33	Ivy_cells_CGE
Caln1	1.4533e-37	0.791474	0.811	0.535	3.91474e-33	Ivy_cells_CGE
Ptprm	4.65581e-37	0.696905	0.961	0.743	1.25414e-32	Ivy_cells_CGE
Pknox2	1.80482e-36	0.740475	0.835	0.596	4.86165e-32	Ivy_cells_CGE
Plekho1	3.1046e-36	0.747514	0.547	0.273	8.36287e-32	Ivy_cells_CGE
Gm3764	3.46241e-36	0.662312	0.829	0.576	9.3267e-32	Ivy_cells_CGE
Bcl11b	5.06232e-36	0.724255	0.652	0.346	1.36364e-31	Ivy_cells_CGE
Lhx6	1.98145e-35	0.63039	0.468	0.198	5.33742e-31	Ivy_cells_CGE
Kctd16	3.12579e-35	0.798261	0.961	0.889	8.41995e-31	Ivy_cells_CGE
Cpne8	4.33809e-35	0.705049	0.568	0.263	1.16855e-30	Ivy_cells_CGE
Adamtsl1	3.71979e-34	0.63192	0.622	0.31	1.002e-29	Ivy_cells_CGE
Cux2	1.76997e-33	0.690085	0.76	0.497	4.76776e-29	Ivy_cells_CGE
Purg	2.22159e-33	0.657293	0.739	0.495	5.98429e-29	Ivy_cells_CGE
Ngf	4.16555e-33	0.704798	0.456	0.196	1.12207e-28	Ivy_cells_CGE
Tbl1x	1.04073e-32	0.702577	0.751	0.49	2.80343e-28	Ivy_cells_CGE
Ptchd4	1.94959e-32	0.62054	0.922	0.747	5.25161e-28	Ivy_cells_CGE
Kcnmb2	2.7455e-32	0.547056	0.991	0.749	7.39556e-28	Ivy_cells_CGE
Sh3rf3	6.2644e-32	0.639444	0.892	0.756	1.68744e-27	Ivy_cells_CGE
Sestd1	1.11757e-31	0.669161	0.655	0.409	3.0104e-27	Ivy_cells_CGE
Osbpl8	2.41331e-31	0.656627	0.856	0.688	6.50073e-27	Ivy_cells_CGE
Nt5dc3	2.77606e-31	0.635567	0.565	0.297	7.47787e-27	Ivy_cells_CGE
Ntrk2	6.07044e-31	0.552709	0.976	0.956	1.6352e-26	Ivy_cells_CGE
Rab27b	7.91386e-31	0.703516	0.712	0.458	2.13176e-26	Ivy_cells_CGE
Fgf9	9.01918e-31	0.626681	0.462	0.215	2.4295e-26	Ivy_cells_CGE
Hip1	1.89317e-30	0.945368	0.541	0.298	5.09963e-26	Ivy_cells_CGE
Ubr5	2.88781e-30	0.565598	0.892	0.781	7.77889e-26	Ivy_cells_CGE
B3glct	3.40976e-30	0.614646	0.477	0.225	9.18486e-26	Ivy_cells_CGE
Large1	4.63759e-30	0.565788	0.991	0.962	1.24923e-25	Ivy_cells_CGE
Zc3h12b	7.34821e-29	0.682143	0.715	0.481	1.97939e-24	Ivy_cells_CGE
Dlc1	1.02428e-28	0.703006	0.886	0.747	2.7591e-24	Ivy_cells_CGE
Erc1	5.93457e-28	0.61892	0.844	0.678	1.59859e-23	Ivy_cells_CGE
Eps8	1.30278e-27	0.529977	0.637	0.344	3.50929e-23	Ivy_cells_CGE
Enox2	1.73879e-27	0.649893	0.526	0.283	4.68378e-23	Ivy_cells_CGE
Pcgf5	2.53091e-27	0.689308	0.577	0.339	6.8175e-23	Ivy_cells_CGE
Phka2	1.18084e-26	0.618077	0.679	0.449	3.18082e-22	Ivy_cells_CGE
Zfp608	1.41459e-26	0.556696	0.853	0.705	3.81047e-22	Ivy_cells_CGE
Add3	1.646e-25	0.505929	0.595	0.326	4.43384e-21	Ivy_cells_CGE
Galnt7	5.68648e-25	0.571875	0.649	0.42	1.53177e-20	Ivy_cells_CGE
Sez6	6.67364e-25	0.500632	0.565	0.307	1.79768e-20	Ivy_cells_CGE
Bach2	6.93786e-25	0.536498	0.871	0.703	1.86885e-20	Ivy_cells_CGE
Ptprn	8.44376e-25	0.559107	0.88	0.774	2.27449e-20	Ivy_cells_CGE
Chn2	2.07751e-24	0.509262	0.523	0.277	5.59619e-20	Ivy_cells_CGE
Galnt14	1.53009e-23	0.588403	0.634	0.38	4.1216e-19	Ivy_cells_CGE
Stox2	5.36022e-23	0.592717	0.868	0.727	1.44388e-18	Ivy_cells_CGE
Arid5b	7.4431e-23	0.639491	0.646	0.432	2.00495e-18	Ivy_cells_CGE
Slc12a6	5.42849e-22	0.565122	0.763	0.562	1.46227e-17	Ivy_cells_CGE
4921534H16Rik	6.16573e-22	0.572301	0.486	0.264	1.66086e-17	Ivy_cells_CGE
Oprm1	3.43157e-21	0.549795	0.495	0.275	9.24361e-17	Ivy_cells_CGE
Dock11	1.58709e-20	0.543702	0.586	0.367	4.27514e-16	Ivy_cells_CGE
C530008M17Rik	2.2303e-20	0.509767	0.844	0.727	6.00776e-16	Ivy_cells_CGE
Prkaa2	3.18252e-19	0.558024	0.559	0.363	8.57276e-15	Ivy_cells_CGE
Nrp2	3.18509e-19	0.501122	0.622	0.403	8.57967e-15	Ivy_cells_CGE
Sel1l3	6.08031e-19	0.532557	0.58	0.365	1.63785e-14	Ivy_cells_CGE
Pcdh15	9.50225e-17	0.948379	0.835	0.766	2.55962e-12	Ivy_cells_CGE
Hs3st5	1.28687e-16	0.711205	0.565	0.375	3.46645e-12	Ivy_cells_CGE
Robo2	2.62296e-15	0.509448	0.898	0.862	7.06548e-11	Ivy_cells_CGE
Acsl1	7.0255e-14	0.534556	0.568	0.421	1.89246e-09	Ivy_cells_CGE
Gm15398	6.06971e-13	0.678584	0.601	0.459	1.635e-08	Ivy_cells_CGE
Gm13944	1.41461e-11	0.511904	0.535	0.385	3.81053e-07	Ivy_cells_CGE
Tmtc2	0.000332829	0.560432	0.589	0.535	1	Ivy_cells_CGE
Pde3a	1.9865e-126	2.30306	0.751	0.175	5.35105e-122	Trilaminar_cells
Stk32b	8.08438e-123	1.10854	0.502	0.066	2.17769e-118	Trilaminar_cells
Ntng1	1.13469e-113	3.0933	0.9	0.384	3.05652e-109	Trilaminar_cells
A330008L17Rik	4.87568e-87	1.90386	0.908	0.445	1.31336e-82	Trilaminar_cells
Bmper	5.49861e-85	1.16181	0.646	0.16	1.48116e-80	Trilaminar_cells
Adarb2	4.63138e-80	1.66097	1	0.598	1.24755e-75	Trilaminar_cells
Gm15680	1.32624e-66	1.27941	0.786	0.308	3.5725e-62	Trilaminar_cells
Ndnf	2.78996e-66	1.23696	0.485	0.111	7.51531e-62	Trilaminar_cells
Gm2516	3.78649e-66	1.7496	0.808	0.355	1.01997e-61	Trilaminar_cells
Gm45321	7.62981e-64	1.75699	0.812	0.367	2.05524e-59	Trilaminar_cells
C130073E24Rik	8.28413e-64	2.18336	0.934	0.576	2.2315e-59	Trilaminar_cells
Sox2ot	6.55569e-63	1.6575	0.996	0.815	1.76591e-58	Trilaminar_cells
4930555F03Rik	6.67448e-63	1.93409	0.865	0.462	1.7979e-58	Trilaminar_cells
Apba1	1.74836e-61	1.09846	0.978	0.826	4.70957e-57	Trilaminar_cells
Gm45341	6.08012e-61	1.40514	0.703	0.252	1.6378e-56	Trilaminar_cells
Grik1	3.33048e-60	1.45273	0.978	0.778	8.97132e-56	Trilaminar_cells
Epha3	6.52119e-59	1.28218	0.939	0.595	1.75661e-54	Trilaminar_cells
Cpne4	2.39886e-57	1.54228	0.847	0.448	6.46181e-53	Trilaminar_cells
Gm45323	6.70636e-56	1.62837	0.764	0.348	1.80649e-51	Trilaminar_cells
Cnr1	2.06769e-53	1.11931	0.838	0.372	5.56973e-49	Trilaminar_cells
Eps8	4.06165e-53	1.03338	0.803	0.342	1.09409e-48	Trilaminar_cells
Slc16a2	2.28709e-52	1.03408	0.62	0.218	6.16075e-48	Trilaminar_cells
Zfp57	5.92032e-52	0.779067	0.511	0.141	1.59476e-47	Trilaminar_cells
Sgcd	1.16561e-51	1.12146	0.978	0.701	3.13981e-47	Trilaminar_cells
Ptprz1	2.60095e-51	1.24361	0.852	0.44	7.00618e-47	Trilaminar_cells
Rftn1	6.16484e-49	0.962253	0.546	0.172	1.66062e-44	Trilaminar_cells
Nell1	5.1795e-47	1.32433	0.9	0.509	1.3952e-42	Trilaminar_cells
Rbms3	6.94147e-46	0.801279	0.991	0.921	1.86982e-41	Trilaminar_cells
Cdh8	1.01818e-45	1.1705	0.948	0.721	2.74266e-41	Trilaminar_cells
Rgs12	1.41204e-45	1.13412	0.537	0.177	3.8036e-41	Trilaminar_cells
Sel1l3	2.01796e-45	1.05893	0.773	0.361	5.43579e-41	Trilaminar_cells
Nrxn3	2.78428e-44	0.645017	1	0.995	7.50002e-40	Trilaminar_cells
Sgcz	1.41905e-43	0.897518	1	0.802	3.8225e-39	Trilaminar_cells
Nrxn1	2.64875e-42	0.591959	1	0.988	7.13493e-38	Trilaminar_cells
Dlx6os1	5.67881e-41	0.861715	0.961	0.643	1.5297e-36	Trilaminar_cells
Tcerg1l	1.28443e-40	1.0785	0.703	0.329	3.45988e-36	Trilaminar_cells
Ubash3b	1.41962e-40	0.947107	0.921	0.63	3.82404e-36	Trilaminar_cells
Gm38505	2.34648e-39	1.67023	0.856	0.543	6.32072e-35	Trilaminar_cells
Trmt9b	7.76718e-39	0.686397	0.476	0.151	2.09225e-34	Trilaminar_cells
Col19a1	2.12188e-38	1.63199	0.852	0.565	5.71572e-34	Trilaminar_cells
Kcnq4	3.28834e-37	0.69299	0.489	0.159	8.8578e-33	Trilaminar_cells
Npas3	7.92984e-35	0.936351	0.987	0.763	2.13606e-30	Trilaminar_cells
Pbx1	8.13291e-35	1.07601	0.917	0.791	2.19076e-30	Trilaminar_cells
Serpine2	2.01205e-33	0.793503	0.454	0.15	5.41987e-29	Trilaminar_cells
Dtnb	1.0732e-32	0.83694	0.917	0.757	2.89088e-28	Trilaminar_cells
Asic2	1.46819e-32	0.568726	0.996	0.921	3.95487e-28	Trilaminar_cells
Ptpro	2.12716e-32	1.12209	0.677	0.352	5.72993e-28	Trilaminar_cells
Thsd7b	3.82112e-32	1.36864	0.755	0.45	1.02929e-27	Trilaminar_cells
Wls	8.81608e-32	0.807203	0.576	0.247	2.37479e-27	Trilaminar_cells
Dync1i1	3.37045e-31	0.964399	0.917	0.815	9.07897e-27	Trilaminar_cells
Cdh11	6.22322e-29	0.771825	0.908	0.723	1.67635e-24	Trilaminar_cells
Cpeb2	2.22766e-28	0.794152	0.773	0.477	6.00064e-24	Trilaminar_cells
Igf1	2.85071e-28	0.818164	0.603	0.28	7.67896e-24	Trilaminar_cells
Phf20l1	4.06963e-28	0.716863	0.961	0.88	1.09624e-23	Trilaminar_cells
Arl5a	2.88629e-27	0.755117	0.598	0.297	7.77481e-23	Trilaminar_cells
Necab1	7.0574e-27	0.631914	0.803	0.429	1.90105e-22	Trilaminar_cells
Sdk1	1.34434e-26	1.25477	0.843	0.585	3.62124e-22	Trilaminar_cells
Npas1	5.29665e-26	0.604015	0.511	0.202	1.42676e-21	Trilaminar_cells
Fryl	9.01773e-26	0.744398	0.873	0.619	2.42911e-21	Trilaminar_cells
Tenm3	2.50393e-25	0.943456	0.948	0.838	6.74484e-21	Trilaminar_cells
Kctd16	2.57558e-25	0.698294	0.991	0.889	6.93785e-21	Trilaminar_cells
9530059O14Rik	1.16313e-24	0.663092	0.904	0.685	3.13311e-20	Trilaminar_cells
Runx1t1	2.54096e-24	0.581726	0.895	0.607	6.84458e-20	Trilaminar_cells
Kctd8	2.83185e-24	0.777324	0.821	0.514	7.62817e-20	Trilaminar_cells
Pdzrn4	2.967e-23	1.43664	0.764	0.539	7.9922e-19	Trilaminar_cells
Syndig1	7.64719e-23	0.663089	0.646	0.336	2.05992e-18	Trilaminar_cells
Grip1	7.67653e-23	0.853834	1	0.992	2.06783e-18	Trilaminar_cells
Dlgap3	2.64892e-22	0.744946	0.672	0.382	7.13539e-18	Trilaminar_cells
Adcy2	3.45655e-21	0.621084	0.856	0.595	9.31091e-17	Trilaminar_cells
Srgap1	2.032e-20	0.553854	0.738	0.413	5.4736e-16	Trilaminar_cells
Dtnbos	1.73649e-19	0.653218	0.747	0.474	4.6776e-15	Trilaminar_cells
Aff2	2.55825e-19	0.601241	0.865	0.632	6.89117e-15	Trilaminar_cells
Epha10	2.70422e-19	0.633581	0.769	0.504	7.28436e-15	Trilaminar_cells
Spock1	3.95625e-19	0.536088	0.939	0.737	1.06569e-14	Trilaminar_cells
Col25a1	1.01899e-17	0.640239	0.9	0.612	2.74484e-13	Trilaminar_cells
Cadm2	1.71597e-17	0.596623	0.983	0.978	4.62232e-13	Trilaminar_cells
Gad2	1.76169e-17	0.522194	0.934	0.728	4.74545e-13	Trilaminar_cells
Scai	9.0553e-17	0.677553	0.834	0.697	2.43923e-12	Trilaminar_cells
Luzp2	2.78233e-16	0.685335	0.795	0.546	7.49476e-12	Trilaminar_cells
Vstm2a	2.97453e-16	0.614596	0.825	0.623	8.0125e-12	Trilaminar_cells
Gm15155	3.41308e-16	0.735446	0.489	0.264	9.19382e-12	Trilaminar_cells
Sorcs1	9.55093e-16	0.903612	0.616	0.415	2.57273e-11	Trilaminar_cells
Eda	1.84068e-15	0.612156	0.515	0.276	4.95824e-11	Trilaminar_cells
Egfem1	1.93024e-15	0.776282	0.878	0.775	5.19949e-11	Trilaminar_cells
Greb1l	3.06386e-15	0.576607	0.677	0.437	8.25311e-11	Trilaminar_cells
Arhgap6	4.52548e-15	0.854368	0.454	0.24	1.21903e-10	Trilaminar_cells
Kcnq3	8.95726e-15	0.619604	0.904	0.787	2.41282e-10	Trilaminar_cells
Grip1os2	2.40506e-14	0.597313	0.729	0.525	6.47852e-10	Trilaminar_cells
Zfp608	6.107e-14	0.555215	0.847	0.708	1.64504e-09	Trilaminar_cells
Alk	7.34307e-11	0.938329	0.808	0.653	1.978e-06	Trilaminar_cells
Pdzrn3	1.00956e-10	0.550569	0.55	0.345	2.71944e-06	Trilaminar_cells
Gm49678	1.78514e-10	0.519299	0.485	0.293	4.80863e-06	Trilaminar_cells
Reln	4.4456e-10	0.891397	0.585	0.443	1.19751e-05	Trilaminar_cells
Nkain3	2.20004e-09	0.639313	0.847	0.757	5.92624e-05	Trilaminar_cells
Prr16	2.28482e-09	0.760715	0.555	0.375	6.15461e-05	Trilaminar_cells
Tenm1	3.41507e-08	0.68447	0.882	0.838	0.000919919	Trilaminar_cells
Car10	1.03085e-07	0.743053	0.755	0.656	0.0027768	Trilaminar_cells
Dcaf17	5.45729e-07	0.509742	0.611	0.447	0.0147003	Trilaminar_cells
Camk4	9.75973e-07	0.78655	0.59	0.471	0.0262898	Trilaminar_cells
Dpp10	1.78701e-06	1.00109	0.943	0.911	0.0481366	Trilaminar_cells
Chsy3	1.81277e-06	0.855897	0.686	0.593	0.0488305	Trilaminar_cells
6330411D24Rik	3.33603e-05	0.517703	0.45	0.335	0.898626	Trilaminar_cells
Syt6	0	1.9854	0.745	0.06	0	Cck_R-LM border
Megf10	0	1.48049	0.573	0.034	0	Cck_R-LM border
Rgs12	5.07005e-264	2.07878	0.834	0.148	1.36572e-259	Cck_R-LM border
Cadps2	4.13134e-250	3.62976	0.947	0.302	1.11286e-245	Cck_R-LM border
Npas1	6.05441e-249	1.65787	0.873	0.17	1.63088e-244	Cck_R-LM border
Cnr1	4.39365e-217	2.32919	0.978	0.351	1.18352e-212	Cck_R-LM border
Gm29683	8.10269e-196	1.20154	0.546	0.068	2.18262e-191	Cck_R-LM border
Adarb2	4.04699e-195	2.77235	1	0.588	1.09014e-190	Cck_R-LM border
Necab1	1.28922e-181	1.8033	0.972	0.408	3.47278e-177	Cck_R-LM border
Nrxn3	2.45517e-178	1.3537	1	0.995	6.61349e-174	Cck_R-LM border
Grip1	3.09841e-176	1.59886	1	0.992	8.3462e-172	Cck_R-LM border
Npas3	7.33373e-166	1.94177	1	0.756	1.97549e-161	Cck_R-LM border
Adam12	3.48766e-161	1.53869	0.753	0.188	9.3947e-157	Cck_R-LM border
Kcnq5	4.86434e-151	1.84427	0.997	0.788	1.31031e-146	Cck_R-LM border
Trp53i11	2.25363e-150	1.02955	0.485	0.071	6.0706e-146	Cck_R-LM border
Igf1	4.6683e-149	1.55544	0.834	0.256	1.2575e-144	Cck_R-LM border
9530059O14Rik	5.66336e-141	1.70301	0.97	0.676	1.52554e-136	Cck_R-LM border
Slc44a5	3.4987e-140	1.74395	0.964	0.669	9.42445e-136	Cck_R-LM border
Serpine2	8.93969e-139	1.35303	0.612	0.132	2.40808e-134	Cck_R-LM border
2023-03-03	1.56538e-133	1.29787	0.77	0.23	4.21668e-129	Cck_R-LM border
Col19a1	1.46506e-132	1.95065	0.925	0.552	3.94643e-128	Cck_R-LM border
Yjefn3	7.743e-131	1.69542	0.51	0.098	2.08573e-126	Cck_R-LM border
Epb41l4a	1.69205e-129	1.10315	0.618	0.14	4.55788e-125	Cck_R-LM border
Col25a1	9.56392e-126	2.07955	0.97	0.6	2.57623e-121	Cck_R-LM border
Frem1	1.33597e-122	1.97779	0.535	0.113	3.5987e-118	Cck_R-LM border
Sgcd	1.8614e-113	1.80294	0.961	0.695	5.01406e-109	Cck_R-LM border
Pde5a	6.90401e-112	1.19916	0.781	0.253	1.85973e-107	Cck_R-LM border
Eps8	5.77459e-106	1.53998	0.795	0.331	1.5555e-101	Cck_R-LM border
Syne1	2.29332e-105	1.22338	0.986	0.93	6.17753e-101	Cck_R-LM border
Nrxn1	2.26828e-100	0.836822	1	0.988	6.11006e-96	Cck_R-LM border
Cpne5	5.53223e-100	1.40611	0.529	0.138	1.49022e-95	Cck_R-LM border
Kctd16	6.49308e-100	1.2132	1	0.886	1.74904e-95	Cck_R-LM border
Kcnn2	1.84931e-98	1.15964	0.978	0.674	4.9815e-94	Cck_R-LM border
Kcnq4	3.47753e-98	0.932967	0.568	0.146	9.36742e-94	Cck_R-LM border
Sorcs3	1.95287e-97	1.22141	0.945	0.503	5.26045e-93	Cck_R-LM border
Grip1os2	4.63061e-96	1.22218	0.895	0.509	1.24735e-91	Cck_R-LM border
4930447N08Rik	5.35897e-96	0.923035	0.584	0.153	1.44354e-91	Cck_R-LM border
Cpne2	2.89458e-94	0.916141	0.548	0.141	7.79714e-90	Cck_R-LM border
Kcnip1	6.08604e-92	1.34421	0.964	0.708	1.6394e-87	Cck_R-LM border
Shisa9	1.07705e-90	1.24007	0.945	0.571	2.90124e-86	Cck_R-LM border
Gas7	9.39227e-90	1.22774	0.875	0.471	2.52999e-85	Cck_R-LM border
Sema3c	3.22069e-88	1.13071	0.615	0.187	8.67556e-84	Cck_R-LM border
Pclo	8.44252e-86	1.08364	0.994	0.957	2.27416e-81	Cck_R-LM border
Lama3	1.12531e-85	1.11857	0.546	0.157	3.03125e-81	Cck_R-LM border
Plppr1	1.48018e-79	1.26613	0.859	0.472	3.98717e-75	Cck_R-LM border
Hrh2	4.9222e-76	0.84347	0.582	0.185	1.32589e-71	Cck_R-LM border
Cacna1b	6.14194e-76	0.924538	0.958	0.77	1.65445e-71	Cck_R-LM border
Pdzrn3	9.28256e-76	1.22032	0.756	0.326	2.50044e-71	Cck_R-LM border
Apba1	5.69435e-75	0.938122	0.978	0.822	1.53389e-70	Cck_R-LM border
App	2.72603e-74	0.983855	0.975	0.898	7.34311e-70	Cck_R-LM border
Fstl5	3.01453e-74	1.10562	0.936	0.571	8.12025e-70	Cck_R-LM border
Gm47027	1.91391e-73	0.831205	0.643	0.238	5.15549e-69	Cck_R-LM border
Csmd3	1.33597e-70	0.895472	0.983	0.882	3.5987e-66	Cck_R-LM border
Maml3	2.65092e-69	0.941081	0.839	0.407	7.14079e-65	Cck_R-LM border
B130024G19Rik	5.06356e-67	0.968758	0.554	0.18	1.36397e-62	Cck_R-LM border
Enox1	3.79734e-65	0.921158	0.992	0.9	1.02289e-60	Cck_R-LM border
Ypel2	8.30681e-65	0.956897	0.651	0.267	2.23761e-60	Cck_R-LM border
Trpm3	2.54446e-63	1.12964	0.92	0.599	6.85401e-59	Cck_R-LM border
Arnt2	2.94582e-63	0.860964	0.931	0.612	7.93516e-59	Cck_R-LM border
Hdac9	3.08861e-63	0.857296	0.975	0.808	8.3198e-59	Cck_R-LM border
Mcc	1.8607e-62	1.0695	0.676	0.299	5.01216e-58	Cck_R-LM border
Galnt14	1.46876e-61	1.14131	0.729	0.372	3.9564e-57	Cck_R-LM border
Dlx6os1	1.24649e-60	1.07428	0.917	0.638	3.35768e-56	Cck_R-LM border
Gng2	3.23292e-59	0.946038	0.848	0.565	8.70852e-55	Cck_R-LM border
Hdac6	1.48512e-58	0.836302	0.607	0.245	4.00047e-54	Cck_R-LM border
Cacna2d3	2.32641e-55	0.81022	0.992	0.735	6.26665e-51	Cck_R-LM border
Kcnh1	4.6617e-55	0.930026	0.806	0.474	1.25572e-50	Cck_R-LM border
Synpr	1.0945e-53	0.859062	0.939	0.585	2.94826e-49	Cck_R-LM border
Dlx1as	3.32109e-52	1.05337	0.765	0.423	8.94601e-48	Cck_R-LM border
Neto1	5.64639e-52	0.876168	0.947	0.717	1.52097e-47	Cck_R-LM border
Syn2	7.8252e-52	0.671472	0.997	0.885	2.10787e-47	Cck_R-LM border
Stk32c	3.43019e-51	0.778873	0.54	0.216	9.2399e-47	Cck_R-LM border
Asic2	1.27933e-50	0.745193	0.994	0.919	3.44613e-46	Cck_R-LM border
Kcnd3	1.86183e-50	0.820598	0.922	0.689	5.01521e-46	Cck_R-LM border
Vav2	7.61808e-50	0.645547	0.51	0.182	2.05208e-45	Cck_R-LM border
Gnao1	4.93563e-49	0.724084	0.911	0.703	1.32951e-44	Cck_R-LM border
Ldb2	1.32072e-47	0.886967	0.734	0.378	3.55763e-43	Cck_R-LM border
Slc35f1	4.27337e-47	0.700576	0.975	0.786	1.15112e-42	Cck_R-LM border
Slc35f4	6.41156e-47	0.89892	0.895	0.621	1.72708e-42	Cck_R-LM border
Grid1	1.18186e-46	0.668907	0.956	0.86	3.18359e-42	Cck_R-LM border
Mir670hg	9.97955e-45	0.873014	0.62	0.304	2.68819e-40	Cck_R-LM border
Dab1	4.16971e-44	0.672503	0.983	0.854	1.12319e-39	Cck_R-LM border
Ptprf	1.0233e-43	0.564762	0.468	0.173	2.75647e-39	Cck_R-LM border
Gm5087	1.03427e-43	0.752718	0.546	0.226	2.786e-39	Cck_R-LM border
Gprin3	3.53508e-43	0.722106	0.488	0.19	9.52246e-39	Cck_R-LM border
Phf20l1	4.55833e-42	0.903021	0.958	0.878	1.22788e-37	Cck_R-LM border
C130073E24Rik	4.65331e-42	0.809764	0.903	0.569	1.25346e-37	Cck_R-LM border
Brinp3	8.79849e-42	0.704411	0.895	0.581	2.37005e-37	Cck_R-LM border
Zbtb16	5.87346e-41	0.761143	0.814	0.52	1.58213e-36	Cck_R-LM border
Dgkb	2.00221e-40	0.553049	0.967	0.782	5.39337e-36	Cck_R-LM border
Glp2r	3.47167e-40	0.653867	0.499	0.205	9.35163e-36	Cck_R-LM border
Cdh11	6.71565e-40	0.810009	0.92	0.718	1.80899e-35	Cck_R-LM border
Celf4	7.60314e-40	0.590854	0.981	0.901	2.04806e-35	Cck_R-LM border
Nbea	8.17938e-40	0.571949	1	0.991	2.20328e-35	Cck_R-LM border
Cacnb2	9.45825e-40	0.666739	0.953	0.781	2.54777e-35	Cck_R-LM border
Zeb2	1.15723e-39	0.617463	0.981	0.902	3.11722e-35	Cck_R-LM border
Nell1	3.36902e-39	1.16735	0.753	0.509	9.07514e-35	Cck_R-LM border
Tle2	2.03941e-38	0.657329	0.623	0.309	5.49356e-34	Cck_R-LM border
Oxr1	6.52056e-38	0.641444	0.989	0.884	1.75644e-33	Cck_R-LM border
Spock1	1.05457e-37	0.913354	0.881	0.736	2.84068e-33	Cck_R-LM border
Dmd	6.98392e-37	0.607169	0.967	0.851	1.88126e-32	Cck_R-LM border
Pde7b	3.96773e-36	0.692964	0.596	0.284	1.06879e-31	Cck_R-LM border
Apc	1.11005e-35	0.545586	0.978	0.917	2.99014e-31	Cck_R-LM border
Lrfn5	1.36251e-35	0.522884	0.992	0.932	3.67019e-31	Cck_R-LM border
Robo1	3.95089e-35	0.727659	0.994	0.94	1.06425e-30	Cck_R-LM border
Mamld1	3.77326e-34	0.605339	0.64	0.337	1.0164e-29	Cck_R-LM border
Ttc28	1.31287e-33	0.65536	0.765	0.472	3.53648e-29	Cck_R-LM border
Rasgrf2	4.27987e-33	0.769087	0.867	0.668	1.15287e-28	Cck_R-LM border
Ripor2	5.82574e-33	0.579304	0.914	0.686	1.56928e-28	Cck_R-LM border
Klhl29	6.62369e-33	0.661978	0.947	0.815	1.78422e-28	Cck_R-LM border
Rph3a	1.35658e-32	0.643057	0.831	0.566	3.65421e-28	Cck_R-LM border
Dennd2a	2.45958e-32	0.580496	0.537	0.249	6.62537e-28	Cck_R-LM border
Sdk1	3.10689e-32	0.604739	0.856	0.578	8.36903e-28	Cck_R-LM border
Elmo1	3.01974e-31	0.707091	0.742	0.474	8.13428e-27	Cck_R-LM border
Slc7a14	7.73326e-31	0.882259	0.795	0.568	2.08311e-26	Cck_R-LM border
Slc22a23	1.04794e-29	1.19174	0.684	0.463	2.82283e-25	Cck_R-LM border
Hipk2	1.10494e-29	0.629553	0.715	0.448	2.97637e-25	Cck_R-LM border
Gnas	1.4584e-29	0.668453	0.875	0.738	3.9285e-25	Cck_R-LM border
4930555F03Rik	7.07851e-29	0.807603	0.748	0.46	1.90674e-24	Cck_R-LM border
Pitpnc1	7.67553e-29	0.652357	0.823	0.582	2.06756e-24	Cck_R-LM border
Cdh2	9.41226e-29	0.589121	0.898	0.709	2.53538e-24	Cck_R-LM border
Chrm3	1.08186e-28	0.671243	0.931	0.801	2.91419e-24	Cck_R-LM border
Sdk2	1.73187e-28	0.703228	0.535	0.272	4.66514e-24	Cck_R-LM border
Impdh1	1.80058e-28	0.693659	0.499	0.254	4.85022e-24	Cck_R-LM border
Garnl3	2.67593e-28	0.533712	0.895	0.686	7.20816e-24	Cck_R-LM border
Siah3	3.16825e-28	0.544665	0.471	0.217	8.53431e-24	Cck_R-LM border
Col4a2	4.10933e-28	0.692998	0.634	0.371	1.10693e-23	Cck_R-LM border
Magi3	4.82103e-28	0.562234	0.687	0.409	1.29864e-23	Cck_R-LM border
Macrod1	5.63524e-28	0.585671	0.551	0.289	1.51796e-23	Cck_R-LM border
A830018L16Rik	3.9761e-27	0.513192	0.917	0.727	1.07104e-22	Cck_R-LM border
Gm2516	2.53619e-25	0.701619	0.629	0.356	6.83173e-21	Cck_R-LM border
Zmat4	6.22248e-25	0.602993	0.895	0.758	1.67615e-20	Cck_R-LM border
Gm45321	1.07657e-24	0.692831	0.626	0.368	2.89996e-20	Cck_R-LM border
Pcdh19	1.29233e-24	0.583444	0.587	0.342	3.48115e-20	Cck_R-LM border
Ubash3b	3.32651e-24	0.607722	0.823	0.63	8.96062e-20	Cck_R-LM border
Dtnb	3.62024e-24	0.56687	0.875	0.756	9.75185e-20	Cck_R-LM border
Lhfpl3	2.27475e-23	0.51077	0.795	0.562	6.1275e-19	Cck_R-LM border
Socs5	5.06634e-23	0.515616	0.501	0.261	1.36472e-18	Cck_R-LM border
Samd4	8.06799e-23	0.500718	0.623	0.36	2.17327e-18	Cck_R-LM border
Usp29	3.51798e-22	0.524401	0.898	0.793	9.47637e-18	Cck_R-LM border
Gm49003	1.61994e-21	0.534082	0.546	0.318	4.36364e-17	Cck_R-LM border
Gm45341	1.70393e-21	0.516818	0.488	0.255	4.58989e-17	Cck_R-LM border
Bach2	2.60029e-21	0.5788	0.864	0.702	7.0044e-17	Cck_R-LM border
Mmp16	3.80403e-21	0.533879	0.925	0.818	1.02469e-16	Cck_R-LM border
Gm45323	4.52903e-21	0.587947	0.59	0.35	1.21999e-16	Cck_R-LM border
Chsy3	4.54185e-21	0.606883	0.801	0.583	1.22344e-16	Cck_R-LM border
Dtnbos	9.50417e-21	0.587953	0.679	0.472	2.56014e-16	Cck_R-LM border
Ablim1	1.04556e-20	0.534459	0.889	0.741	2.81644e-16	Cck_R-LM border
Zfp536	3.95533e-20	0.520605	0.958	0.793	1.06545e-15	Cck_R-LM border
Sez6	2.28484e-19	0.507283	0.526	0.308	6.15467e-15	Cck_R-LM border
Plxna2	3.63215e-19	0.530231	0.795	0.632	9.78392e-15	Cck_R-LM border
Ppm1h	8.10848e-19	0.505273	0.845	0.72	2.18418e-14	Cck_R-LM border
Prkca	2.49798e-18	1.07714	0.837	0.788	6.72882e-14	Cck_R-LM border
Ttc39c	6.43078e-18	0.532367	0.532	0.341	1.73226e-13	Cck_R-LM border
Mgat5b	4.26279e-17	0.578206	0.474	0.286	1.14827e-12	Cck_R-LM border
Homer2	7.61665e-17	0.550691	0.601	0.411	2.0517e-12	Cck_R-LM border
Abat	1.19889e-16	0.540351	0.715	0.545	3.22944e-12	Cck_R-LM border
Larp1b	1.58375e-16	0.606246	0.551	0.369	4.26614e-12	Cck_R-LM border
Prkd1	3.36311e-15	0.600661	0.493	0.306	9.0592e-11	Cck_R-LM border
Metap1d	2.89972e-14	0.541344	0.629	0.467	7.81099e-10	Cck_R-LM border
Gpr158	3.12462e-14	0.665519	0.898	0.868	8.41678e-10	Cck_R-LM border
Egfem1	1.03497e-12	0.525705	0.895	0.771	2.7879e-08	Cck_R-LM border
Gm43376	1.22302e-12	0.513556	0.515	0.36	3.29446e-08	Cck_R-LM border
Kirrel3	4.0692e-05	0.754038	0.773	0.749	1	Cck_R-LM border
Fstl4	0.000747737	0.572488	0.463	0.389	1	Cck_R-LM border
Vsnl1	0.00439212	0.55257	0.706	0.765	1	Cck_R-LM border
Frem1	2.09492e-172	2.43711	0.871	0.12	5.6431e-168	Cck_Non-border
Col14a1	1.37783e-162	2.09386	0.516	0.038	3.71147e-158	Cck_Non-border
Cnr1	1.43738e-107	2.35383	1	0.374	3.87188e-103	Cck_Non-border
Stk32b	5.17608e-102	1.33601	0.542	0.07	1.39428e-97	Cck_Non-border
Enpp2	7.56643e-85	1.68073	0.748	0.173	2.03817e-80	Cck_Non-border
Dpy19l1	7.1989e-84	1.49325	0.742	0.168	1.93917e-79	Cck_Non-border
Nkain2	3.74365e-83	1.73611	1	0.944	1.00843e-78	Cck_Non-border
Elmo1	7.22419e-75	2.08797	0.948	0.478	1.94598e-70	Cck_Non-border
Mob3b	3.0987e-72	1.06411	0.626	0.122	8.34697e-68	Cck_Non-border
Kcnip1	2.25619e-70	1.76419	0.994	0.717	6.07751e-66	Cck_Non-border
Col25a1	2.9239e-70	2.04012	0.981	0.614	7.87612e-66	Cck_Non-border
Shisa9	8.11583e-70	1.70975	0.987	0.583	2.18616e-65	Cck_Non-border
Tmtc2	1.35588e-67	2.08432	0.942	0.527	3.65234e-63	Cck_Non-border
Adarb2	3.72765e-66	2.26847	0.994	0.604	1.00412e-61	Cck_Non-border
Sorcs3	1.13917e-64	1.54566	0.987	0.518	3.06857e-60	Cck_Non-border
Pbx3	4.81177e-62	1.64377	0.768	0.231	1.29615e-57	Cck_Non-border
Eps8	5.39944e-62	1.51571	0.877	0.346	1.45445e-57	Cck_Non-border
Npas3	5.82404e-62	1.68051	1	0.765	1.56882e-57	Cck_Non-border
Sema3c	3.28654e-60	1.25521	0.716	0.2	8.85294e-56	Cck_Non-border
Serpini1	7.78179e-60	1.99338	0.968	0.56	2.09618e-55	Cck_Non-border
Rgs8	1.55988e-59	1.24583	0.735	0.217	4.20185e-55	Cck_Non-border
Pbx1	3.93061e-58	1.61602	0.981	0.79	1.05879e-53	Cck_Non-border
Plppr1	1.73752e-57	1.43606	0.955	0.484	4.68035e-53	Cck_Non-border
C130073E24Rik	2.4897e-57	1.71085	0.994	0.579	6.70651e-53	Cck_Non-border
Gm45323	5.47995e-57	1.44241	0.903	0.35	1.47614e-52	Cck_Non-border
Dlx6os1	2.86059e-55	1.56767	0.968	0.647	7.70556e-51	Cck_Non-border
Sdk2	9.94282e-55	1.20262	0.8	0.275	2.6783e-50	Cck_Non-border
Neto1	8.66124e-54	1.49995	0.987	0.724	2.33308e-49	Cck_Non-border
Yjefn3	1.29285e-53	1.19557	0.51	0.113	3.48254e-49	Cck_Non-border
Pclo	8.31085e-53	1.13091	1	0.958	2.23869e-48	Cck_Non-border
Egfem1	2.88489e-52	1.38154	1	0.773	7.77103e-48	Cck_Non-border
Gm2516	4.06299e-51	1.53174	0.865	0.359	1.09445e-46	Cck_Non-border
Pdzrn3	1.78099e-50	1.59408	0.813	0.341	4.79746e-46	Cck_Non-border
4930555F03Rik	1.03721e-49	1.55682	0.942	0.465	2.79392e-45	Cck_Non-border
Slc44a5	1.44663e-49	1.30348	0.987	0.68	3.89679e-45	Cck_Non-border
Scai	3.97835e-48	1.43646	0.955	0.696	1.07165e-43	Cck_Non-border
Gm45321	4.21332e-47	1.41653	0.865	0.371	1.13494e-42	Cck_Non-border
Necab1	1.54966e-45	1.24977	0.91	0.431	4.17431e-41	Cck_Non-border
Phf20l1	3.47797e-45	1.18544	0.974	0.88	9.36862e-41	Cck_Non-border
Sel1l3	1.02779e-44	1.20221	0.839	0.365	2.76855e-40	Cck_Non-border
Gm45341	1.20924e-44	1.26923	0.723	0.257	3.25732e-40	Cck_Non-border
Sgcd	1.75582e-44	1.7988	0.961	0.705	4.72965e-40	Cck_Non-border
Dchs2	1.09068e-43	0.900348	0.652	0.189	2.93796e-39	Cck_Non-border
Sox2ot	9.73232e-43	1.1558	1	0.817	2.62159e-38	Cck_Non-border
Alcam	9.8942e-42	1.29841	0.955	0.637	2.6652e-37	Cck_Non-border
Maf	4.96618e-41	1.03168	0.955	0.59	1.33774e-36	Cck_Non-border
Homer2	1.3611e-39	1.08182	0.852	0.411	3.6664e-35	Cck_Non-border
Sh3rf3	7.01452e-39	1.02222	0.955	0.759	1.8895e-34	Cck_Non-border
Apba1	4.20936e-38	0.948136	0.974	0.828	1.13387e-33	Cck_Non-border
Galnt10	2.78552e-37	0.928263	0.606	0.204	7.50337e-33	Cck_Non-border
Mgat5b	2.85684e-37	0.986469	0.716	0.287	7.69547e-33	Cck_Non-border
Hrh2	3.77748e-37	0.834733	0.606	0.199	1.01754e-32	Cck_Non-border
Htr2c	1.27793e-36	1.59335	0.665	0.255	3.44236e-32	Cck_Non-border
St6gal1	1.85135e-36	0.8268	0.665	0.235	4.98698e-32	Cck_Non-border
Nrxn3	1.87536e-36	0.743851	1	0.995	5.05167e-32	Cck_Non-border
Rasgrf2	3.04605e-36	1.09236	0.929	0.673	8.20513e-32	Cck_Non-border
Fgf13	3.57582e-36	0.933897	0.974	0.676	9.6322e-32	Cck_Non-border
Nrxn1	9.39289e-36	0.717432	1	0.988	2.53016e-31	Cck_Non-border
Pdzrn4	1.78643e-35	0.997032	0.935	0.537	4.81212e-31	Cck_Non-border
Plod2	3.41984e-35	0.920728	0.497	0.149	9.21202e-31	Cck_Non-border
Npas1	4.33829e-34	0.929336	0.613	0.204	1.16861e-29	Cck_Non-border
Chrm3	7.2445e-34	1.03328	0.987	0.804	1.95145e-29	Cck_Non-border
Camk4	8.90257e-34	1.16558	0.826	0.466	2.39808e-29	Cck_Non-border
Grik2	2.39144e-32	0.782005	1	0.97	6.44182e-28	Cck_Non-border
Ell2	2.45216e-32	1.04911	0.658	0.277	6.60539e-28	Cck_Non-border
Grip1	4.39315e-32	0.658875	1	0.992	1.18338e-27	Cck_Non-border
Sorcs1	8.83514e-32	0.774413	0.884	0.41	2.37992e-27	Cck_Non-border
Ptprm	2.33207e-30	0.924392	0.987	0.749	6.28191e-26	Cck_Non-border
Slc35f4	2.51872e-30	1.01451	0.935	0.63	6.78468e-26	Cck_Non-border
Crtac1	4.7003e-30	0.903029	0.748	0.337	1.26612e-25	Cck_Non-border
Ntm	4.70711e-30	1.06595	1	0.893	1.26795e-25	Cck_Non-border
Gpr158	2.09128e-29	0.925122	0.981	0.866	5.63329e-25	Cck_Non-border
Shtn1	3.00689e-29	1.05044	0.903	0.678	8.09967e-25	Cck_Non-border
Igf1	3.42731e-29	0.835977	0.703	0.281	9.23214e-25	Cck_Non-border
Ubash3b	5.53648e-29	0.977893	0.929	0.634	1.49136e-24	Cck_Non-border
Gm38505	1.26913e-28	0.976351	0.903	0.546	3.41867e-24	Cck_Non-border
Dlx1as	1.74164e-28	1.0891	0.787	0.435	4.69147e-24	Cck_Non-border
Ntng1	2.60887e-28	2.26812	0.703	0.397	7.02752e-24	Cck_Non-border
Tbc1d30	3.59628e-28	1.01519	0.761	0.407	9.6873e-24	Cck_Non-border
Slc2a13	7.33724e-28	0.793929	0.974	0.865	1.97643e-23	Cck_Non-border
Pag1	2.29958e-27	0.938696	0.774	0.408	6.19437e-23	Cck_Non-border
Sncaip	2.67122e-27	0.854088	0.581	0.224	7.19547e-23	Cck_Non-border
A830018L16Rik	3.58088e-27	1.07011	0.974	0.733	9.64583e-23	Cck_Non-border
Rbms3	4.56126e-27	0.737205	1	0.922	1.22867e-22	Cck_Non-border
Tle2	5.66095e-27	0.773008	0.716	0.318	1.52489e-22	Cck_Non-border
Ttc28	3.34517e-26	0.800961	0.858	0.48	9.01087e-22	Cck_Non-border
Mthfd1l	3.39711e-26	0.868974	0.581	0.238	9.15079e-22	Cck_Non-border
Impdh1	1.63426e-25	0.800151	0.613	0.26	4.40221e-21	Cck_Non-border
Lima1	1.74508e-25	0.86846	0.561	0.22	4.70071e-21	Cck_Non-border
Enox1	7.89083e-25	0.691092	0.994	0.903	2.12555e-20	Cck_Non-border
Prrc2c	1.34256e-24	0.726704	0.961	0.802	3.61645e-20	Cck_Non-border
9530059O14Rik	1.90937e-24	0.799255	0.948	0.687	5.14328e-20	Cck_Non-border
Slc35f1	4.9433e-24	0.715129	0.968	0.794	1.33158e-19	Cck_Non-border
Zfp536	3.48221e-23	0.735353	0.981	0.798	9.38004e-19	Cck_Non-border
Myo16	3.88712e-23	0.841101	0.903	0.652	1.04707e-18	Cck_Non-border
Nrip3	1.07908e-22	0.682959	0.665	0.295	2.90671e-18	Cck_Non-border
Gm11906	1.19911e-21	0.781359	0.581	0.256	3.23003e-17	Cck_Non-border
Nr3c2	6.5876e-21	0.84538	0.961	0.734	1.7745e-16	Cck_Non-border
Galnt18	7.62371e-21	0.825944	0.858	0.597	2.0536e-16	Cck_Non-border
St6galnac5	1.16195e-20	0.880291	0.897	0.664	3.12994e-16	Cck_Non-border
Acvr1	1.68089e-20	0.780306	0.768	0.443	4.52781e-16	Cck_Non-border
Abat	2.78368e-20	0.715376	0.819	0.549	7.4984e-16	Cck_Non-border
Adamts3	4.12503e-20	0.583995	0.529	0.204	1.11116e-15	Cck_Non-border
Med12l	5.60011e-20	0.708254	0.929	0.69	1.5085e-15	Cck_Non-border
Zbtb16	7.70725e-20	0.636606	0.89	0.528	2.0761e-15	Cck_Non-border
Tenm4	1.23086e-19	0.658358	0.955	0.886	3.31555e-15	Cck_Non-border
Kcnq5	2.03382e-19	0.784179	0.987	0.796	5.4785e-15	Cck_Non-border
Kcnn2	3.60325e-19	0.707326	0.923	0.687	9.70608e-15	Cck_Non-border
P2ry14	1.18101e-18	0.782297	0.858	0.627	3.18129e-14	Cck_Non-border
Sobp	2.15501e-18	0.590563	0.955	0.837	5.80494e-14	Cck_Non-border
Pigk	2.42903e-18	0.788528	0.89	0.687	6.54308e-14	Cck_Non-border
Chsy3	2.75143e-18	1.10138	0.839	0.59	7.41154e-14	Cck_Non-border
Fstl5	3.87559e-18	0.630564	0.89	0.586	1.04397e-13	Cck_Non-border
Erc1	1.54112e-17	0.684989	0.91	0.682	4.15131e-13	Cck_Non-border
Wls	1.54922e-17	0.653452	0.555	0.252	4.17312e-13	Cck_Non-border
Kcnd3	1.82574e-17	0.663869	0.916	0.698	4.91799e-13	Cck_Non-border
3110039M20Rik	1.97755e-17	0.597084	0.658	0.334	5.32693e-13	Cck_Non-border
Plxna2	2.90354e-17	0.660756	0.884	0.635	7.82126e-13	Cck_Non-border
Gas7	3.05626e-17	0.718355	0.774	0.489	8.23265e-13	Cck_Non-border
C130071C03Rik	3.40491e-17	0.558547	0.961	0.863	9.1718e-13	Cck_Non-border
Tcerg1l	8.08856e-17	0.635496	0.639	0.336	2.17882e-12	Cck_Non-border
Dcx	9.70028e-17	0.632293	0.819	0.542	2.61297e-12	Cck_Non-border
Adam12	3.12083e-16	0.539021	0.497	0.216	8.40658e-12	Cck_Non-border
Dtnb	3.31803e-16	0.557932	0.935	0.759	8.93778e-12	Cck_Non-border
Lrp8	5.41239e-16	0.613965	0.697	0.411	1.45794e-11	Cck_Non-border
Mtss1	8.6675e-16	0.642963	0.826	0.569	2.33476e-11	Cck_Non-border
Cacna1b	1.95996e-15	0.6037	0.935	0.778	5.27955e-11	Cck_Non-border
Alk	2.24137e-15	0.614373	0.897	0.653	6.03758e-11	Cck_Non-border
Bach2	2.5118e-15	0.572965	0.923	0.707	6.76604e-11	Cck_Non-border
Sox1ot	2.93444e-15	0.633868	0.735	0.417	7.90449e-11	Cck_Non-border
Cntnap4	3.35391e-15	0.719878	0.858	0.612	9.03443e-11	Cck_Non-border
Chrna7	7.35949e-15	0.540969	0.658	0.349	1.98243e-10	Cck_Non-border
Lrrtm4	8.20788e-15	0.559479	1	0.984	2.21096e-10	Cck_Non-border
Pde1c	9.32854e-15	0.7799	0.452	0.206	2.51283e-10	Cck_Non-border
Rgs6	9.41254e-15	0.795794	0.768	0.493	2.53546e-10	Cck_Non-border
Tenm3	1.2299e-14	0.55705	0.987	0.839	3.31297e-10	Cck_Non-border
Unc5d	1.42069e-14	0.841321	0.948	0.828	3.82691e-10	Cck_Non-border
Igsf11	1.60845e-14	0.746629	0.658	0.403	4.33267e-10	Cck_Non-border
Ctnnd2	2.52095e-14	0.563071	1	0.994	6.79069e-10	Cck_Non-border
Cntnap3	3.12164e-14	0.596839	0.71	0.429	8.40876e-10	Cck_Non-border
Scn9a	5.09643e-14	0.54221	0.8	0.511	1.37282e-09	Cck_Non-border
Spock2	7.59082e-14	0.53734	0.794	0.504	2.04474e-09	Cck_Non-border
Ablim1	9.63586e-14	0.547007	0.923	0.745	2.59561e-09	Cck_Non-border
Zfp704	1.34462e-13	0.591659	0.819	0.551	3.622e-09	Cck_Non-border
Fryl	2.12176e-13	0.713167	0.806	0.624	5.71539e-09	Cck_Non-border
Rph3a	2.4202e-13	0.530917	0.845	0.576	6.51929e-09	Cck_Non-border
Sez6	3.56948e-13	0.530293	0.594	0.314	9.61512e-09	Cck_Non-border
Arl5a	5.92888e-13	0.654252	0.568	0.302	1.59706e-08	Cck_Non-border
Gphn	9.39611e-13	0.51788	0.994	0.972	2.53103e-08	Cck_Non-border
Gm26954	1.17886e-12	0.545766	0.452	0.211	3.1755e-08	Cck_Non-border
Dscam	1.26801e-12	0.594781	0.935	0.783	3.41563e-08	Cck_Non-border
Cpeb2	2.0277e-12	0.60223	0.742	0.482	5.462e-08	Cck_Non-border
C530008M17Rik	2.11123e-12	0.547799	0.929	0.729	5.68703e-08	Cck_Non-border
Dhx32	2.66905e-12	0.532671	0.6	0.336	7.18962e-08	Cck_Non-border
Osbpl8	3.29263e-12	0.610888	0.858	0.693	8.86936e-08	Cck_Non-border
Fkbp5	7.07563e-12	0.522825	0.484	0.235	1.90596e-07	Cck_Non-border
Rcan2	1.11271e-11	0.53106	0.794	0.539	2.99731e-07	Cck_Non-border
Kcnh1	1.74016e-11	0.603458	0.723	0.489	4.68747e-07	Cck_Non-border
Fut8	1.96323e-11	0.60548	0.871	0.692	5.28834e-07	Cck_Non-border
Gnao1	2.72742e-11	0.524047	0.91	0.71	7.34684e-07	Cck_Non-border
Pde5a	3.17268e-11	0.810319	0.503	0.281	8.54624e-07	Cck_Non-border
Dync1i1	4.19775e-11	0.654206	0.916	0.816	1.13075e-06	Cck_Non-border
Trpc4	4.40636e-11	0.580129	0.806	0.623	1.18694e-06	Cck_Non-border
Zfp385b	5.08249e-11	1.00708	0.884	0.851	1.36907e-06	Cck_Non-border
Gm13629	5.49812e-11	0.531434	0.729	0.486	1.48103e-06	Cck_Non-border
B3gat1	5.62279e-11	0.5129	0.639	0.367	1.51461e-06	Cck_Non-border
Cmss1	5.98061e-11	0.505372	0.69	0.401	1.611e-06	Cck_Non-border
Brinp3	1.19932e-10	1.29846	0.742	0.597	3.2306e-06	Cck_Non-border
Mir670hg	1.45299e-10	0.521836	0.568	0.318	3.91393e-06	Cck_Non-border
Gng2	1.54657e-10	0.541053	0.8	0.577	4.16599e-06	Cck_Non-border
Lrrc4	2.15327e-10	0.565861	0.768	0.592	5.80027e-06	Cck_Non-border
Ano6	3.30289e-10	0.616257	0.787	0.569	8.897e-06	Cck_Non-border
Sorcs2	4.93947e-10	0.648735	0.561	0.337	1.33055e-05	Cck_Non-border
Fmn1	4.10715e-09	0.557377	0.813	0.586	0.000110634	Cck_Non-border
St8sia4	4.47122e-09	0.518586	0.535	0.316	0.000120441	Cck_Non-border
Pip5k1b	8.53882e-09	0.579715	0.755	0.576	0.00023001	Cck_Non-border
Pacrg	9.97413e-08	0.50707	0.652	0.444	0.00268673	Cck_Non-border
Pex5l	1.78313e-07	0.617839	0.729	0.576	0.00480323	Cck_Non-border
4930570B17Rik	3.69722e-07	0.523973	0.613	0.426	0.0099592	Cck_Non-border
Gm13944	7.08022e-07	0.708025	0.542	0.39	0.019072	Cck_Non-border
Vip	0	2.33037	0.635	0.04	0	IS-3
Nrxn1	5.79862e-192	1.80593	1	0.988	1.56197e-187	IS-3
Sorcs3	6.02144e-156	2.03507	0.957	0.503	1.622e-151	IS-3
Sema5b	2.42496e-146	1.39414	0.503	0.085	6.53213e-142	IS-3
Nbea	2.4438e-136	1.36646	1	0.991	6.58286e-132	IS-3
Kcnt2	4.80624e-134	1.81779	0.934	0.591	1.29466e-129	IS-3
Csmd3	8.13297e-132	1.47139	1	0.881	2.19078e-127	IS-3
Adarb2	3.65733e-131	1.77263	1	0.589	9.85175e-127	IS-3
Synpr	2.62846e-119	1.66992	0.963	0.585	7.08029e-115	IS-3
Kcnip4	1.30369e-97	1.65016	0.997	0.743	3.51174e-93	IS-3
Ptprz1	8.77236e-92	1.60603	0.802	0.434	2.36301e-87	IS-3
Grid2	3.9737e-90	1.04157	0.986	0.836	1.0704e-85	IS-3
Kcnb2	1.31363e-88	1.27822	0.968	0.825	3.53854e-84	IS-3
Dscam	1.78645e-88	1.09564	0.974	0.774	4.81216e-84	IS-3
Zfp804a	3.9487e-88	1.68541	0.911	0.651	1.06366e-83	IS-3
Pde4b	4.21161e-86	1.10664	0.902	0.5	1.13448e-81	IS-3
Csmd1	4.53412e-85	1.01594	1	0.986	1.22136e-80	IS-3
Tcf4	5.60816e-85	0.820201	1	0.945	1.51067e-80	IS-3
Nrxn3	7.43852e-82	0.733322	1	0.995	2.00371e-77	IS-3
Mir99ahg	4.07111e-80	0.956783	0.986	0.924	1.09664e-75	IS-3
Prox1	5.20265e-77	1.04728	0.543	0.173	1.40144e-72	IS-3
Gm42418	2.45848e-74	1.24672	0.885	0.565	6.6224e-70	IS-3
2023-03-01	9.17465e-72	1.30818	0.92	0.603	2.47137e-67	IS-3
Npas3	2.00506e-71	1.21013	0.971	0.759	5.40103e-67	IS-3
Sobp	4.55732e-71	1.07524	0.943	0.834	1.22761e-66	IS-3
Wnt5b	1.28455e-70	1.17023	0.463	0.141	3.46018e-66	IS-3
Cdh10	1.92936e-70	1.29084	0.83	0.608	5.19713e-66	IS-3
Svil	5.51991e-69	1.02123	0.451	0.133	1.4869e-64	IS-3
Prr16	4.18406e-67	1.64535	0.698	0.362	1.12706e-62	IS-3
Egfr	2.56043e-66	1.26608	0.503	0.162	6.89704e-62	IS-3
Grm8	4.08583e-66	1.53709	0.753	0.41	1.1006e-61	IS-3
Grm7	1.13319e-65	1.20274	0.963	0.756	3.05248e-61	IS-3
Myt1l	2.11545e-62	0.776175	0.986	0.959	5.69839e-58	IS-3
Magi3	2.35684e-62	1.15991	0.713	0.408	6.34862e-58	IS-3
Macrod2	7.70466e-61	0.774512	1	0.988	2.0754e-56	IS-3
Dcc	1.10663e-59	1.10973	0.966	0.782	2.98094e-55	IS-3
Igf1	4.62161e-59	1.09099	0.626	0.271	1.24492e-54	IS-3
Ptprd	7.38516e-59	0.947579	1	0.811	1.98934e-54	IS-3
Limch1	1.69596e-57	0.952271	0.954	0.826	4.5684e-53	IS-3
Egfem1	3.11808e-56	1.02917	0.977	0.766	8.39917e-52	IS-3
Lrrc4c	6.24966e-56	0.743396	1	0.935	1.68347e-51	IS-3
Sdk1	7.0883e-56	1.06789	0.862	0.578	1.90938e-51	IS-3
4930590L20Rik	1.21392e-55	1.03844	0.549	0.239	3.26995e-51	IS-3
Pcdh7	1.90697e-52	1.02511	0.925	0.751	5.13681e-48	IS-3
Rgs12	4.28977e-52	0.887922	0.486	0.172	1.15553e-47	IS-3
Fstl5	6.8058e-52	0.891563	0.851	0.578	1.83328e-47	IS-3
Adcy2	3.92447e-51	1.01051	0.816	0.592	1.05713e-46	IS-3
Galntl6	9.41115e-50	0.749261	1	0.939	2.53508e-45	IS-3
Caln1	5.92333e-49	1.07593	0.77	0.537	1.59557e-44	IS-3
Car10	4.02753e-48	1.01743	0.848	0.648	1.0849e-43	IS-3
Frmd4a	4.3725e-48	0.557805	0.994	0.988	1.17782e-43	IS-3
Cntnap2	8.25222e-48	1.19554	1	0.991	2.2229e-43	IS-3
Erbb4	2.71669e-47	0.756891	1	0.887	7.31796e-43	IS-3
Ablim1	7.8636e-47	0.848483	0.862	0.743	2.11822e-42	IS-3
Nrg3	1.69752e-46	1.12013	1	0.99	4.57261e-42	IS-3
Slc35f1	1.40415e-44	0.857771	0.908	0.791	3.78235e-40	IS-3
Thrb	1.47106e-44	0.763445	0.943	0.862	3.9626e-40	IS-3
Gm20754	2.13256e-42	0.83404	0.813	0.492	5.74449e-38	IS-3
Tspan5	5.43499e-42	0.992264	0.836	0.784	1.46402e-37	IS-3
Setbp1	5.94343e-42	0.729376	0.931	0.919	1.60098e-37	IS-3
Ogt	7.15109e-42	0.736521	0.853	0.837	1.92629e-37	IS-3
Dlx6os1	7.70316e-42	0.841281	0.859	0.643	2.075e-37	IS-3
Cntn6	8.17226e-42	0.86675	0.773	0.515	2.20136e-37	IS-3
Akt3	8.33658e-42	0.668558	0.885	0.788	2.24562e-37	IS-3
Ncam1	3.911e-41	0.666006	0.948	0.906	1.05351e-36	IS-3
Hs6st3	8.14474e-41	0.785951	0.922	0.64	2.19395e-36	IS-3
Ano4	2.99188e-40	1.03218	0.79	0.638	8.05924e-36	IS-3
Lingo2	1.22934e-39	0.632407	0.994	0.821	3.31148e-35	IS-3
Gpc6	5.74446e-39	0.792618	0.81	0.526	1.54738e-34	IS-3
Kcnq5	1.89592e-38	0.554537	0.986	0.79	5.10704e-34	IS-3
Tmem200a	4.21128e-38	0.838557	0.486	0.234	1.13439e-33	IS-3
Slc24a3	1.00842e-37	0.811294	0.899	0.812	2.71639e-33	IS-3
Brinp3	5.94754e-37	1.00553	0.807	0.588	1.60209e-32	IS-3
Cntn4	1.79292e-35	1.13543	0.871	0.688	4.8296e-31	IS-3
Gm5087	2.01704e-35	0.946568	0.477	0.231	5.4333e-31	IS-3
Shisa6	2.84548e-35	0.599968	0.899	0.685	7.66486e-31	IS-3
Dennd2a	1.10559e-34	0.765248	0.486	0.253	2.97814e-30	IS-3
Galnt14	1.90574e-34	0.782547	0.644	0.378	5.13348e-30	IS-3
Zmat4	2.32482e-34	0.63301	0.937	0.756	6.26236e-30	IS-3
Auts2	4.03616e-34	0.533944	1	0.974	1.08722e-29	IS-3
Ntm	7.40066e-34	0.870627	0.971	0.891	1.99352e-29	IS-3
Cacna2d3	8.28766e-34	0.552778	0.96	0.738	2.23245e-29	IS-3
Zbtb16	4.34964e-33	0.904458	0.71	0.527	1.17166e-28	IS-3
Fnbp1l	5.48406e-33	0.76884	0.739	0.573	1.47724e-28	IS-3
Grid1	2.1806e-32	0.551679	0.92	0.862	5.87388e-28	IS-3
Ccser1	5.04089e-32	0.896539	0.997	0.985	1.35786e-27	IS-3
Grin2b	5.76301e-32	0.546731	0.997	0.993	1.55238e-27	IS-3
Dync1i1	1.48073e-31	0.575139	0.899	0.814	3.98865e-27	IS-3
Nfib	2.98219e-31	0.715185	0.908	0.68	8.03312e-27	IS-3
Thsd7a	1.12858e-30	1.10143	0.764	0.619	3.04006e-26	IS-3
Plekha5	9.53536e-30	0.524728	0.914	0.858	2.56854e-25	IS-3
Slc1a2	4.11038e-29	0.706092	0.517	0.293	1.10721e-24	IS-3
Lrfn5	5.67012e-29	0.54191	0.974	0.933	1.52736e-24	IS-3
Edil3	7.5896e-29	0.627344	0.865	0.736	2.04441e-24	IS-3
Zeb2	5.22855e-28	0.617376	0.971	0.903	1.40841e-23	IS-3
Cadm2	1.45729e-27	0.703532	0.994	0.977	3.9255e-23	IS-3
Sntg1	1.07514e-26	0.620927	0.986	0.991	2.89611e-22	IS-3
Aff2	2.25606e-26	0.829791	0.744	0.635	6.07714e-22	IS-3
Ftx	3.32947e-26	0.541251	0.81	0.773	8.9686e-22	IS-3
Grik2	6.38299e-26	0.786814	0.997	0.969	1.71939e-21	IS-3
Cdh20	3.72563e-25	0.744456	0.537	0.317	1.00357e-20	IS-3
Vsnl1	3.91742e-25	0.718593	0.805	0.759	1.05524e-20	IS-3
Pde5a	1.96391e-24	0.754563	0.483	0.274	5.29017e-20	IS-3
Tcf12	1.85069e-23	0.583855	0.833	0.807	4.98519e-19	IS-3
Sorcs1	2.45741e-22	1.17779	0.598	0.412	6.61953e-18	IS-3
Gabrb1	5.62517e-22	0.501235	0.945	0.791	1.51525e-17	IS-3
Sema6a	5.14182e-21	0.55064	0.509	0.303	1.38505e-16	IS-3
Pcdh10	1.32354e-20	0.662162	0.537	0.377	3.56521e-16	IS-3
Shank2	2.45262e-20	0.592456	0.672	0.56	6.60663e-16	IS-3
Cmss1	4.92806e-20	0.527795	0.572	0.399	1.32747e-15	IS-3
Foxn3	3.96385e-19	0.538881	0.716	0.634	1.06774e-14	IS-3
Slc35f4	5.66546e-19	0.599953	0.741	0.632	1.5261e-14	IS-3
Lrfn2	1.00507e-18	0.595699	0.615	0.483	2.70737e-14	IS-3
Shtn1	2.05298e-18	0.576486	0.724	0.681	5.53011e-14	IS-3
Ptpn4	4.52025e-17	0.504906	0.741	0.679	1.21762e-12	IS-3
Frmpd4	1.72917e-16	0.53054	0.983	0.919	4.65787e-12	IS-3
Cpne7	1.8955e-16	0.542206	0.466	0.295	5.1059e-12	IS-3
Clstn2	3.45867e-16	0.66981	0.845	0.741	9.31663e-12	IS-3
Smyd3	9.48404e-16	0.503987	0.733	0.714	2.55472e-11	IS-3
Ttc28	6.78755e-15	0.500901	0.595	0.484	1.82836e-10	IS-3
Ppm1l	3.54456e-14	0.733105	0.638	0.628	9.54797e-10	IS-3
Cpeb2	9.82113e-14	0.521628	0.578	0.483	2.64552e-09	IS-3
Thsd7b	1.03273e-13	1.15515	0.569	0.456	2.78186e-09	IS-3
Srrm4	2.05322e-13	0.531969	0.747	0.718	5.53076e-09	IS-3
4930509J09Rik	2.42444e-13	0.555781	0.468	0.318	6.53072e-09	IS-3
Gm32509	2.09418e-12	0.529805	0.557	0.456	5.64108e-08	IS-3
Slc44a5	2.12119e-12	0.544969	0.733	0.685	5.71385e-08	IS-3
D430041D05Rik	3.14934e-11	0.529717	0.661	0.617	8.48337e-07	IS-3
Nrg3os	2.27881e-09	0.626715	0.845	0.873	6.13842e-05	IS-3
Gm20642	2.79182e-09	0.637845	0.851	0.85	7.52034e-05	IS-3
Alcam	0.000553412	0.55065	0.624	0.648	1	IS-3
Slit2	0	2.0607	0.963	0.357	0	Pvalb_Basket_cells
Sox6	5.78168e-279	1.75812	0.93	0.328	1.55741e-274	Pvalb_Basket_cells
Fgf12	1.09032e-273	1.24249	0.999	0.982	2.93701e-269	Pvalb_Basket_cells
Myo1e	2.86901e-273	1.43214	0.59	0.093	7.72825e-269	Pvalb_Basket_cells
Dock4	1.12457e-262	1.84501	0.99	0.735	3.02924e-258	Pvalb_Basket_cells
Il1rapl1	5.19657e-261	1.5036	0.999	0.911	1.3998e-256	Pvalb_Basket_cells
Kcnc2	9.52913e-260	1.66828	1	0.817	2.56686e-255	Pvalb_Basket_cells
Cemip	7.28802e-244	1.75205	0.857	0.321	1.96317e-239	Pvalb_Basket_cells
Btbd11	6.06293e-235	1.61901	0.939	0.544	1.63317e-230	Pvalb_Basket_cells
Nek7	2.34153e-233	1.31502	0.715	0.182	6.30739e-229	Pvalb_Basket_cells
Lrrc4c	4.05793e-231	1.48239	0.999	0.931	1.09308e-226	Pvalb_Basket_cells
Sox5	1.57813e-230	1.62619	0.952	0.521	4.25102e-226	Pvalb_Basket_cells
6330411D24Rik	2.16783e-227	1.84571	0.809	0.277	5.83949e-223	Pvalb_Basket_cells
Creb5	3.06007e-198	1.02738	0.478	0.078	8.24291e-194	Pvalb_Basket_cells
Erbb4	3.88461e-189	1.23053	1	0.88	1.0464e-184	Pvalb_Basket_cells
Tmem44	7.51856e-187	1.20913	0.781	0.275	2.02528e-182	Pvalb_Basket_cells
Klf12	1.45124e-172	1.03406	0.976	0.86	3.90922e-168	Pvalb_Basket_cells
Fam135b	2.84991e-168	1.13324	0.966	0.668	7.67681e-164	Pvalb_Basket_cells
Sox5os4	2.63832e-167	1.10139	0.575	0.148	7.10683e-163	Pvalb_Basket_cells
Tmem132c	9.73534e-161	1.07138	0.563	0.14	2.62241e-156	Pvalb_Basket_cells
Kcnma1	2.92325e-160	0.864539	1	0.947	7.87435e-156	Pvalb_Basket_cells
Mef2c	5.09238e-159	1.07164	0.991	0.798	1.37174e-154	Pvalb_Basket_cells
Esrrg	2.30139e-154	1.18375	0.942	0.716	6.19925e-150	Pvalb_Basket_cells
Cntnap4	1.12284e-153	1.12008	0.961	0.573	3.0246e-149	Pvalb_Basket_cells
Utrn	4.63447e-151	1.10279	0.896	0.455	1.24839e-146	Pvalb_Basket_cells
Pla2g3	4.90072e-142	1.09895	0.748	0.329	1.32011e-137	Pvalb_Basket_cells
Atrnl1	4.01898e-140	0.901153	0.975	0.836	1.08259e-135	Pvalb_Basket_cells
Me3	2.38014e-135	1.06914	0.912	0.617	6.41139e-131	Pvalb_Basket_cells
Srrm4	1.328e-133	1.00964	0.937	0.69	3.57724e-129	Pvalb_Basket_cells
Dlgap1	1.92475e-132	0.659132	1	0.997	5.1847e-128	Pvalb_Basket_cells
Gpr176	4.74961e-131	1.10991	0.785	0.401	1.2794e-126	Pvalb_Basket_cells
Enox1	5.97369e-130	0.887242	0.993	0.894	1.60913e-125	Pvalb_Basket_cells
Thrb	4.73202e-127	0.869829	0.972	0.853	1.27467e-122	Pvalb_Basket_cells
Adgrb3	2.99352e-126	0.733075	1	0.994	8.06365e-122	Pvalb_Basket_cells
Rnf144b	1.25095e-122	0.943415	0.731	0.321	3.36969e-118	Pvalb_Basket_cells
Ntrk3	5.28566e-121	0.965727	0.973	0.858	1.4238e-116	Pvalb_Basket_cells
Gabrg3	1.69814e-120	0.779496	0.996	0.862	4.57429e-116	Pvalb_Basket_cells
Gm13629	1.67584e-118	1.02023	0.812	0.45	4.51422e-114	Pvalb_Basket_cells
Ppp2r2b	2.34972e-118	0.786612	0.991	0.897	6.32943e-114	Pvalb_Basket_cells
Limch1	9.8232e-117	0.816895	0.972	0.815	2.64607e-112	Pvalb_Basket_cells
Mitf	4.50698e-112	0.969458	0.693	0.311	1.21405e-107	Pvalb_Basket_cells
Cntnap2	4.25118e-111	0.785438	0.999	0.99	1.14514e-106	Pvalb_Basket_cells
Etv6	7.09467e-111	1.01294	0.684	0.318	1.91109e-106	Pvalb_Basket_cells
Epb41	4.21007e-109	0.949751	0.67	0.296	1.13407e-104	Pvalb_Basket_cells
Cacna2d2	4.72821e-109	0.910884	0.793	0.418	1.27364e-104	Pvalb_Basket_cells
Cit	4.182e-108	1.00326	0.927	0.78	1.1265e-103	Pvalb_Basket_cells
Hcn1	5.66111e-107	0.720308	0.991	0.905	1.52493e-102	Pvalb_Basket_cells
Osbpl3	2.93699e-106	0.880339	0.86	0.537	7.91136e-102	Pvalb_Basket_cells
Scn9a	1.08908e-105	1.03096	0.816	0.479	2.93364e-101	Pvalb_Basket_cells
Magi1	5.93593e-104	0.807724	0.948	0.841	1.59896e-99	Pvalb_Basket_cells
Galntl6	5.36955e-102	0.766851	1	0.935	1.4464e-97	Pvalb_Basket_cells
Satb1	4.63553e-100	0.922679	0.769	0.41	1.24867e-95	Pvalb_Basket_cells
Bcan	1.65938e-99	0.811599	0.528	0.193	4.46988e-95	Pvalb_Basket_cells
Adcy8	1.62534e-98	0.945331	0.793	0.435	4.37817e-94	Pvalb_Basket_cells
St3gal6	7.92298e-98	0.749131	0.473	0.152	2.13421e-93	Pvalb_Basket_cells
Etl4	2.21104e-97	0.673215	0.999	0.881	5.95588e-93	Pvalb_Basket_cells
Stard9	1.65107e-96	0.841915	0.599	0.252	4.4475e-92	Pvalb_Basket_cells
Coro6	1.17309e-95	0.859367	0.666	0.319	3.15994e-91	Pvalb_Basket_cells
Man1c1	2.19823e-89	0.828375	0.631	0.294	5.92138e-85	Pvalb_Basket_cells
Dlgap2	4.02013e-89	0.591597	1	0.976	1.0829e-84	Pvalb_Basket_cells
Kcnc1	2.55184e-88	0.817904	0.84	0.586	6.87389e-84	Pvalb_Basket_cells
Tm6sf1	9.40014e-88	0.806593	0.694	0.371	2.53212e-83	Pvalb_Basket_cells
Ppargc1a	3.99591e-86	0.86978	0.718	0.388	1.07638e-81	Pvalb_Basket_cells
Vwc2	1.2828e-84	0.871862	0.757	0.448	3.45548e-80	Pvalb_Basket_cells
Elavl2	2.50617e-84	0.708982	0.957	0.758	6.75087e-80	Pvalb_Basket_cells
Rbfox1	3.32391e-84	0.568703	1	0.97	8.95362e-80	Pvalb_Basket_cells
4930517O19Rik	3.78278e-83	0.859414	0.807	0.543	1.01897e-78	Pvalb_Basket_cells
Robo1	4.97696e-81	0.673739	0.993	0.937	1.34064e-76	Pvalb_Basket_cells
Xkr4	1.20469e-80	0.542398	1	0.989	3.24507e-76	Pvalb_Basket_cells
Inpp5j	5.16286e-80	0.749228	0.521	0.219	1.39072e-75	Pvalb_Basket_cells
Zfp804a	4.50828e-79	0.878903	0.884	0.638	1.2144e-74	Pvalb_Basket_cells
Kcnh7	1.88736e-76	0.802241	0.97	0.791	5.08398e-72	Pvalb_Basket_cells
Cntnap3	2.75016e-75	0.777369	0.727	0.397	7.40809e-71	Pvalb_Basket_cells
Kcnj3	4.0814e-75	0.699577	0.939	0.757	1.09941e-70	Pvalb_Basket_cells
Frmd5	4.09604e-74	0.534292	0.996	0.942	1.10335e-69	Pvalb_Basket_cells
Ptprm	7.99644e-74	0.624365	0.975	0.727	2.154e-69	Pvalb_Basket_cells
Slc24a2	2.14304e-73	0.649322	0.979	0.797	5.7727e-69	Pvalb_Basket_cells
Gsdme	3.22522e-73	0.85657	0.8	0.567	8.68777e-69	Pvalb_Basket_cells
Iqgap2	4.94774e-72	0.763131	0.752	0.403	1.33277e-67	Pvalb_Basket_cells
Camta1	1.66646e-71	0.629961	0.945	0.888	4.48893e-67	Pvalb_Basket_cells
Ptpre	9.98152e-71	0.706749	0.755	0.431	2.68872e-66	Pvalb_Basket_cells
Manba	1.76031e-69	0.700148	0.564	0.272	4.74175e-65	Pvalb_Basket_cells
Ano4	7.49903e-69	0.631228	0.87	0.617	2.02001e-64	Pvalb_Basket_cells
Ndst3	1.35383e-67	0.951382	0.651	0.361	3.64682e-63	Pvalb_Basket_cells
Klhl32	8.71713e-67	0.768079	0.796	0.563	2.34813e-62	Pvalb_Basket_cells
Plxna4	1.75237e-66	0.584299	0.975	0.777	4.72036e-62	Pvalb_Basket_cells
Kcnab1	1.92371e-65	0.662832	0.919	0.789	5.1819e-61	Pvalb_Basket_cells
Gm35188	5.9133e-65	0.749951	0.818	0.58	1.59287e-60	Pvalb_Basket_cells
Gm13832	3.25586e-64	0.595031	0.46	0.186	8.7703e-60	Pvalb_Basket_cells
Gm13052	3.49567e-64	0.656741	0.543	0.265	9.41628e-60	Pvalb_Basket_cells
Nxph1	3.70634e-64	0.637084	0.996	0.735	9.98376e-60	Pvalb_Basket_cells
Msi2	6.75106e-64	0.625202	0.899	0.731	1.81853e-59	Pvalb_Basket_cells
4930445B16Rik	2.08307e-63	0.730012	0.527	0.247	5.61117e-59	Pvalb_Basket_cells
Osbpl1a	4.19689e-63	0.692157	0.642	0.348	1.13052e-58	Pvalb_Basket_cells
Slc25a3	1.72484e-62	0.701259	0.79	0.595	4.6462e-58	Pvalb_Basket_cells
Tox3	1.95846e-62	0.639792	0.64	0.335	5.2755e-58	Pvalb_Basket_cells
Afap1	7.93739e-62	0.644131	0.71	0.424	2.13809e-57	Pvalb_Basket_cells
Scn1a	1.962e-59	0.566338	0.928	0.838	5.28504e-55	Pvalb_Basket_cells
Slc4a4	1.51633e-58	0.519149	0.687	0.345	4.08453e-54	Pvalb_Basket_cells
Oprd1	2.78332e-58	0.583001	0.466	0.197	7.49743e-54	Pvalb_Basket_cells
Epb41l3	6.63064e-58	0.591627	0.888	0.704	1.78609e-53	Pvalb_Basket_cells
Kctd8	3.26262e-57	0.549246	0.81	0.488	8.78851e-53	Pvalb_Basket_cells
Ttc39b	1.54395e-56	0.66032	0.593	0.335	4.15894e-52	Pvalb_Basket_cells
Rapgef5	1.17076e-55	0.556801	0.821	0.563	3.15367e-51	Pvalb_Basket_cells
Wwox	4.65307e-55	0.609537	0.907	0.786	1.2534e-50	Pvalb_Basket_cells
Ank1	1.35856e-53	0.597931	0.748	0.511	3.65955e-49	Pvalb_Basket_cells
Pacsin2	1.45935e-53	0.646041	0.503	0.253	3.93106e-49	Pvalb_Basket_cells
Dgki	1.78599e-53	0.51859	0.96	0.832	4.81091e-49	Pvalb_Basket_cells
Tmem132d	1.78171e-52	0.58456	0.806	0.533	4.79938e-48	Pvalb_Basket_cells
Tshz3	2.70788e-52	0.595714	0.639	0.356	7.29421e-48	Pvalb_Basket_cells
Ints6l	5.74903e-52	0.63642	0.769	0.548	1.54862e-47	Pvalb_Basket_cells
Fmn1	6.11066e-52	0.694906	0.775	0.568	1.64603e-47	Pvalb_Basket_cells
Plcxd3	1.14226e-51	0.560168	0.679	0.387	3.07692e-47	Pvalb_Basket_cells
Flt3	1.52281e-51	0.619004	0.476	0.232	4.10199e-47	Pvalb_Basket_cells
Runx2	1.95481e-50	0.821112	0.688	0.443	5.26568e-46	Pvalb_Basket_cells
Gm45904	2.38095e-50	0.602394	0.485	0.228	6.41355e-46	Pvalb_Basket_cells
Peg3	4.05878e-50	0.566729	0.909	0.833	1.09331e-45	Pvalb_Basket_cells
Cpeb3	2.80352e-49	0.533061	0.915	0.84	7.55184e-45	Pvalb_Basket_cells
Plch2	2.96981e-49	0.552017	0.507	0.252	7.99977e-45	Pvalb_Basket_cells
Kcnip2	3.28763e-49	0.641853	0.54	0.284	8.85588e-45	Pvalb_Basket_cells
Cdh18	5.73356e-49	0.555439	0.794	0.553	1.54445e-44	Pvalb_Basket_cells
Gm1604a	7.60993e-49	0.581574	0.558	0.299	2.04989e-44	Pvalb_Basket_cells
Mpp6	2.06506e-48	0.610413	0.733	0.518	5.56265e-44	Pvalb_Basket_cells
Chchd3	4.16475e-48	0.63742	0.778	0.615	1.12186e-43	Pvalb_Basket_cells
Kazn	1.91059e-47	0.547833	0.466	0.226	5.14657e-43	Pvalb_Basket_cells
Cntn4	2.27726e-47	0.616797	0.872	0.676	6.13426e-43	Pvalb_Basket_cells
Arhgap5	4.58974e-47	0.574474	0.764	0.57	1.23634e-42	Pvalb_Basket_cells
Stambpl1	2.3732e-46	0.649359	0.601	0.373	6.3927e-42	Pvalb_Basket_cells
Cep83	3.26078e-46	0.645068	0.624	0.409	8.78355e-42	Pvalb_Basket_cells
Ralgapa2	8.45051e-46	0.502616	0.858	0.718	2.27631e-41	Pvalb_Basket_cells
Arhgap18	2.19521e-45	0.539985	0.594	0.349	5.91324e-41	Pvalb_Basket_cells
Sparcl1	1.39168e-44	0.555223	0.584	0.347	3.74877e-40	Pvalb_Basket_cells
Hunk	2.25639e-44	0.565874	0.61	0.363	6.07804e-40	Pvalb_Basket_cells
Myo6	2.46129e-44	0.580481	0.597	0.35	6.62998e-40	Pvalb_Basket_cells
Adgrl2	2.51858e-44	0.563171	0.567	0.318	6.7843e-40	Pvalb_Basket_cells
Ktn1	4.29722e-44	0.502118	0.918	0.823	1.15754e-39	Pvalb_Basket_cells
Arl15	6.23223e-44	0.512078	0.918	0.759	1.67878e-39	Pvalb_Basket_cells
Gm48321	1.39042e-43	0.634501	0.633	0.402	3.74537e-39	Pvalb_Basket_cells
Hmgn3	2.48052e-43	0.545574	0.71	0.483	6.68177e-39	Pvalb_Basket_cells
Lpp	4.54617e-43	0.573167	0.6	0.37	1.2246e-38	Pvalb_Basket_cells
3110021N24Rik	4.18189e-42	0.545748	0.796	0.608	1.12647e-37	Pvalb_Basket_cells
Zfyve9	8.15145e-42	0.52006	0.83	0.69	2.19576e-37	Pvalb_Basket_cells
Atp13a3	3.98148e-41	0.535073	0.637	0.421	1.07249e-36	Pvalb_Basket_cells
Rcan2	4.81473e-41	0.542389	0.73	0.522	1.29694e-36	Pvalb_Basket_cells
Cdh7	6.89611e-41	0.667967	0.488	0.259	1.85761e-36	Pvalb_Basket_cells
Tmem108	1.65326e-40	0.751969	0.794	0.62	4.45338e-36	Pvalb_Basket_cells
Ctnna3	1.83516e-40	0.505993	0.933	0.824	4.94337e-36	Pvalb_Basket_cells
Ppip5k2	1.83635e-40	0.575598	0.681	0.49	4.94657e-36	Pvalb_Basket_cells
Prkacb	6.19378e-40	0.597746	0.631	0.418	1.66842e-35	Pvalb_Basket_cells
Mkx	2.71002e-39	0.597492	0.676	0.461	7.29998e-35	Pvalb_Basket_cells
Sfxn5	1.707e-38	0.516707	0.578	0.363	4.59815e-34	Pvalb_Basket_cells
Rock2	5.11727e-38	0.536193	0.819	0.682	1.37844e-33	Pvalb_Basket_cells
Ndfip2	1.82927e-37	0.564546	0.691	0.504	4.9275e-33	Pvalb_Basket_cells
Usp25	3.39116e-37	0.527061	0.591	0.372	9.13477e-33	Pvalb_Basket_cells
Acss2	5.21013e-36	0.522011	0.621	0.421	1.40345e-31	Pvalb_Basket_cells
Acsl6	9.06131e-36	0.537777	0.628	0.425	2.44085e-31	Pvalb_Basket_cells
Las1l	1.23764e-35	0.501644	0.74	0.576	3.33384e-31	Pvalb_Basket_cells
Mir124-2hg	1.48604e-34	0.539402	0.615	0.42	4.00294e-30	Pvalb_Basket_cells
Pde8b	1.30305e-32	0.503625	0.712	0.523	3.51003e-28	Pvalb_Basket_cells
Pkp4	5.66047e-32	0.512982	0.809	0.705	1.52476e-27	Pvalb_Basket_cells
Gm49003	1.92573e-30	0.524154	0.504	0.31	5.18735e-26	Pvalb_Basket_cells
A330102I10Rik	1.57891e-29	0.529356	0.661	0.498	4.25311e-25	Pvalb_Basket_cells
Clec16a	1.06205e-26	0.500219	0.658	0.526	2.86085e-22	Pvalb_Basket_cells
Cntn6	1.05053e-21	0.634267	0.642	0.515	2.82981e-17	Pvalb_Basket_cells
Cntn5	1.40279e-19	0.764933	0.836	0.846	3.77869e-15	Pvalb_Basket_cells
Il1rapl2	1.7502e-09	0.827389	0.473	0.392	4.71452e-05	Pvalb_Basket_cells
Tll1	1.91041e-209	2.19583	0.834	0.186	5.14606e-205	Pvalb_Bistratified
Htr1f	1.734e-145	1.69776	0.929	0.381	4.67087e-141	Pvalb_Bistratified
Gfra1	3.31576e-139	1.54939	0.721	0.187	8.93168e-135	Pvalb_Bistratified
Dlgap1	6.043e-132	1.0216	0.997	0.997	1.6278e-127	Pvalb_Bistratified
Zbtb7c	1.3043e-130	1.30171	0.519	0.095	3.51341e-126	Pvalb_Bistratified
Agbl1	6.3906e-128	1.23609	0.472	0.078	1.72144e-123	Pvalb_Bistratified
Tmem132d	2.96838e-127	1.57337	0.964	0.54	7.99594e-123	Pvalb_Bistratified
Plcxd3	2.25829e-118	1.62378	0.905	0.391	6.08316e-114	Pvalb_Bistratified
Gria4	2.49227e-116	1.13679	0.997	0.976	6.71344e-112	Pvalb_Bistratified
Mef2c	4.17024e-116	1.31746	1	0.809	1.12334e-111	Pvalb_Bistratified
Pvalb	2.90473e-115	0.902634	0.504	0.093	7.82448e-111	Pvalb_Bistratified
Ptpre	6.44248e-109	1.37096	0.911	0.441	1.73541e-104	Pvalb_Bistratified
Opcml	1.29205e-106	1.04462	1	0.981	3.4804e-102	Pvalb_Bistratified
Rnf144b	1.92109e-105	1.24425	0.843	0.339	5.17485e-101	Pvalb_Bistratified
Mctp2	1.16642e-99	1.38428	0.507	0.115	3.14198e-95	Pvalb_Bistratified
Chrm2	1.36737e-99	0.907636	0.772	0.253	3.68329e-95	Pvalb_Bistratified
Inpp4b	2.36401e-99	1.57816	0.929	0.517	6.36795e-95	Pvalb_Bistratified
Cntnap4	7.69056e-97	1.33307	0.97	0.596	2.07161e-92	Pvalb_Bistratified
Gpc6	1.22808e-96	1.5851	0.935	0.519	3.30808e-92	Pvalb_Bistratified
Nek7	1.02997e-94	1.05304	0.706	0.216	2.77442e-90	Pvalb_Bistratified
Pde11a	6.33049e-90	1.49044	0.644	0.198	1.70524e-85	Pvalb_Bistratified
Tmem44	3.14377e-87	1.00084	0.807	0.304	8.46838e-83	Pvalb_Bistratified
Esrrg	4.55792e-87	1.18816	0.979	0.727	1.22777e-82	Pvalb_Bistratified
Man2a1	1.26911e-86	1.16402	0.84	0.416	3.41859e-82	Pvalb_Bistratified
Cit	1.57137e-84	1.02401	0.985	0.785	4.23281e-80	Pvalb_Bistratified
Erbb4	3.23686e-81	1.12329	1	0.887	8.71913e-77	Pvalb_Bistratified
Cntnap5a	7.31705e-80	1.29778	0.964	0.826	1.97099e-75	Pvalb_Bistratified
Kcnc1	3.05926e-79	1.06189	0.923	0.597	8.24072e-75	Pvalb_Bistratified
Lsamp	1.66462e-78	0.757722	1	0.995	4.484e-74	Pvalb_Bistratified
Limch1	4.19045e-78	0.89818	1	0.823	1.12878e-73	Pvalb_Bistratified
Sntg1	6.04923e-78	0.839147	1	0.99	1.62948e-73	Pvalb_Bistratified
Hcn1	6.10211e-75	0.887453	0.997	0.91	1.64372e-70	Pvalb_Bistratified
Ahr	5.43199e-74	0.972993	0.567	0.178	1.46321e-69	Pvalb_Bistratified
Rbms3	8.20406e-71	0.824517	0.994	0.919	2.20993e-66	Pvalb_Bistratified
Trps1	1.0798e-70	1.64644	0.858	0.557	2.90866e-66	Pvalb_Bistratified
Wnt5b	1.7165e-70	0.747829	0.504	0.139	4.62373e-66	Pvalb_Bistratified
Oprd1	4.80741e-69	0.878145	0.602	0.205	1.29497e-64	Pvalb_Bistratified
Rora	4.23319e-68	1.26205	0.994	0.886	1.1403e-63	Pvalb_Bistratified
Tafa2	1.12336e-67	0.956506	0.991	0.778	3.026e-63	Pvalb_Bistratified
Sdk1	2.99966e-66	1.25483	0.914	0.576	8.08017e-62	Pvalb_Bistratified
Lrrc4c	3.48249e-66	0.910876	1	0.935	9.38079e-62	Pvalb_Bistratified
Ano4	4.72132e-66	1.03332	0.935	0.629	1.27178e-61	Pvalb_Bistratified
Ank1	6.92556e-66	0.941762	0.875	0.518	1.86554e-61	Pvalb_Bistratified
Fmn1	1.29026e-63	0.955079	0.902	0.573	3.47556e-59	Pvalb_Bistratified
Gabrg3	4.93077e-63	0.80324	1	0.87	1.3282e-58	Pvalb_Bistratified
St6gal1	5.98606e-63	0.822186	0.614	0.224	1.61246e-58	Pvalb_Bistratified
Lamb1	1.00053e-62	0.807106	0.552	0.187	2.69512e-58	Pvalb_Bistratified
Ngf	1.36183e-62	0.856987	0.561	0.189	3.66835e-58	Pvalb_Bistratified
Tox3	4.22146e-62	1.02209	0.748	0.347	1.13714e-57	Pvalb_Bistratified
Dip2a	2.41083e-61	0.982361	0.825	0.451	6.49405e-57	Pvalb_Bistratified
Oxr1	7.10612e-59	0.911076	1	0.884	1.91418e-54	Pvalb_Bistratified
Dlgap2	2.91408e-57	0.613563	1	0.978	7.84967e-53	Pvalb_Bistratified
Zfp536	4.04114e-57	0.776944	0.988	0.791	1.08856e-52	Pvalb_Bistratified
Thsd7a	6.20773e-57	1.54367	0.899	0.611	1.67218e-52	Pvalb_Bistratified
Gm13629	1.46711e-56	0.859373	0.843	0.47	3.95195e-52	Pvalb_Bistratified
Col26a1	1.58658e-56	0.797887	0.76	0.357	4.27377e-52	Pvalb_Bistratified
Ints6l	6.42362e-56	0.87742	0.872	0.555	1.73033e-51	Pvalb_Bistratified
Gpr176	7.50327e-56	0.909467	0.816	0.423	2.02116e-51	Pvalb_Bistratified
Fras1	1.04962e-55	1.28076	0.528	0.203	2.82737e-51	Pvalb_Bistratified
Cdh12	3.18546e-55	1.06567	0.849	0.583	8.58066e-51	Pvalb_Bistratified
Tmem108	5.13752e-55	0.895407	0.932	0.622	1.38389e-50	Pvalb_Bistratified
Gria1	9.57383e-54	0.586715	1	0.979	2.5789e-49	Pvalb_Bistratified
Astn2	1.84075e-52	0.816935	0.991	0.864	4.95843e-48	Pvalb_Bistratified
Gria3	1.87712e-52	0.785757	0.976	0.841	5.0564e-48	Pvalb_Bistratified
Sox6	2.70993e-52	0.585407	0.852	0.371	7.29974e-48	Pvalb_Bistratified
Spats2l	2.94334e-52	0.877902	0.825	0.498	7.92847e-48	Pvalb_Bistratified
Adamts6	6.64127e-52	1.04538	0.626	0.275	1.78896e-47	Pvalb_Bistratified
Xkr4	8.31685e-52	0.605057	1	0.99	2.24031e-47	Pvalb_Bistratified
Ppargc1a	2.37931e-51	0.773176	0.798	0.403	6.40915e-47	Pvalb_Bistratified
Cntnap5c	1.20684e-49	0.99951	0.929	0.7	3.25088e-45	Pvalb_Bistratified
Ccdc136	1.89272e-49	0.817683	0.84	0.538	5.09841e-45	Pvalb_Bistratified
Myo16	2.26421e-49	0.789079	0.932	0.641	6.0991e-45	Pvalb_Bistratified
Pla2g3	4.238e-49	0.760713	0.742	0.355	1.14159e-44	Pvalb_Bistratified
Inpp5j	1.30044e-48	0.656093	0.593	0.233	3.503e-44	Pvalb_Bistratified
Igsf11	9.87979e-48	0.71545	0.792	0.386	2.66132e-43	Pvalb_Bistratified
Cacna1a	2.97721e-47	0.629369	0.997	0.933	8.0197e-43	Pvalb_Bistratified
Gm13963	4.29962e-47	0.781852	0.665	0.3	1.15819e-42	Pvalb_Bistratified
Pde5a	7.79946e-47	0.85103	0.617	0.266	2.10094e-42	Pvalb_Bistratified
Cacng3	4.45331e-45	0.87729	0.668	0.33	1.19959e-40	Pvalb_Bistratified
Gm45904	1.81873e-44	0.733072	0.585	0.238	4.8991e-40	Pvalb_Bistratified
Clstn2	3.3985e-43	0.973566	0.95	0.735	9.15455e-39	Pvalb_Bistratified
Epb41	3.5495e-43	0.764008	0.665	0.319	9.56129e-39	Pvalb_Bistratified
Nxph1	4.071e-42	0.734563	1	0.751	1.09661e-37	Pvalb_Bistratified
Flt3	7.70627e-42	0.610121	0.579	0.241	2.07584e-37	Pvalb_Bistratified
Enox1	3.99814e-41	0.604377	0.997	0.9	1.07698e-36	Pvalb_Bistratified
Nxpe4	4.84611e-41	0.809344	0.73	0.412	1.3054e-36	Pvalb_Bistratified
Scn9a	8.18372e-41	0.658072	0.855	0.498	2.20445e-36	Pvalb_Bistratified
Gm35188	1.24658e-40	0.795537	0.84	0.593	3.35791e-36	Pvalb_Bistratified
Man1c1	2.17181e-40	0.699605	0.653	0.314	5.85021e-36	Pvalb_Bistratified
Gm13832	3.51437e-40	0.680215	0.504	0.201	9.46667e-36	Pvalb_Bistratified
Ntrk3	8.68738e-40	0.781759	0.976	0.865	2.34012e-35	Pvalb_Bistratified
Osbpl3	1.086e-39	0.730183	0.858	0.557	2.92536e-35	Pvalb_Bistratified
St3gal6	1.88972e-39	0.600209	0.463	0.173	5.09033e-35	Pvalb_Bistratified
Gm1604a	2.89485e-39	0.708828	0.632	0.31	7.79786e-35	Pvalb_Bistratified
Stard9	3.26095e-39	0.688966	0.599	0.274	8.78402e-35	Pvalb_Bistratified
Cacna2d2	4.14857e-39	0.762264	0.76	0.444	1.1175e-34	Pvalb_Bistratified
Srrm4	8.21366e-38	0.615883	0.941	0.706	2.21251e-33	Pvalb_Bistratified
Manba	9.17882e-38	0.637596	0.617	0.287	2.4725e-33	Pvalb_Bistratified
Kcnmb2	1.07235e-37	0.627889	0.982	0.75	2.88858e-33	Pvalb_Bistratified
Pde9a	7.41154e-37	0.703519	0.668	0.353	1.99645e-32	Pvalb_Bistratified
Laptm4b	5.44589e-36	0.622073	0.49	0.209	1.46696e-31	Pvalb_Bistratified
Iqsec1	2.26521e-35	0.587024	0.967	0.809	6.1018e-31	Pvalb_Bistratified
Ubash3b	7.84272e-34	0.704336	0.872	0.627	2.11259e-29	Pvalb_Bistratified
Fhod3	9.39112e-34	0.642796	0.76	0.48	2.52969e-29	Pvalb_Bistratified
Hunk	1.04162e-33	0.680052	0.697	0.373	2.80581e-29	Pvalb_Bistratified
Abca7	2.49617e-33	0.513025	0.451	0.18	6.72393e-29	Pvalb_Bistratified
Bcan	3.49947e-33	0.569081	0.504	0.216	9.42653e-29	Pvalb_Bistratified
Adgra1	4.3299e-33	0.679378	0.62	0.316	1.16634e-28	Pvalb_Bistratified
Ankrd24	1.11718e-32	0.628202	0.81	0.524	3.00936e-28	Pvalb_Bistratified
Arhgap5	1.30144e-32	0.66029	0.831	0.578	3.50568e-28	Pvalb_Bistratified
Mtss2	1.67405e-32	0.609789	0.656	0.336	4.50939e-28	Pvalb_Bistratified
Tm6sf1	5.14572e-32	0.603835	0.709	0.39	1.3861e-27	Pvalb_Bistratified
Lnx1	8.37914e-32	0.673481	0.712	0.421	2.25709e-27	Pvalb_Bistratified
Stambpl1	3.81903e-31	0.594133	0.691	0.382	1.02873e-26	Pvalb_Bistratified
Tnr	1.76683e-30	0.590821	0.95	0.777	4.7593e-26	Pvalb_Bistratified
Il1rapl2	1.9136e-30	1.21827	0.641	0.387	5.15467e-26	Pvalb_Bistratified
Mitf	2.19552e-29	0.585439	0.638	0.338	5.91406e-25	Pvalb_Bistratified
Cntnap5b	2.33119e-29	1.76275	0.712	0.51	6.27953e-25	Pvalb_Bistratified
Hdac4	1.24601e-28	0.690405	0.718	0.47	3.35637e-24	Pvalb_Bistratified
Ptprt	2.59346e-28	0.901438	0.789	0.601	6.98601e-24	Pvalb_Bistratified
Pcdh19	4.42598e-28	0.660524	0.617	0.341	1.19223e-23	Pvalb_Bistratified
Pcdh9	1.10205e-27	0.624126	0.994	0.96	2.96859e-23	Pvalb_Bistratified
Gm48091	1.13137e-27	0.64301	0.685	0.407	3.04757e-23	Pvalb_Bistratified
4933413L06Rik	1.40527e-27	0.626648	0.629	0.35	3.78539e-23	Pvalb_Bistratified
St5	1.40883e-27	0.562731	0.712	0.408	3.79495e-23	Pvalb_Bistratified
Sfxn5	2.97395e-27	0.603174	0.653	0.372	8.01092e-23	Pvalb_Bistratified
Ehbp1	3.65682e-27	0.569149	0.899	0.79	9.85039e-23	Pvalb_Bistratified
Pde4d	4.68475e-27	0.827075	1	0.986	1.26193e-22	Pvalb_Bistratified
Kcnt1	4.71875e-27	0.56958	0.662	0.376	1.27109e-22	Pvalb_Bistratified
Kcns3	4.79512e-27	0.529586	0.585	0.291	1.29166e-22	Pvalb_Bistratified
Sh3rf3	1.52618e-26	0.516861	0.95	0.753	4.11106e-22	Pvalb_Bistratified
Rps6ka5	2.6991e-26	0.600675	0.68	0.405	7.27055e-22	Pvalb_Bistratified
Unc5d	5.63485e-26	0.692371	0.914	0.826	1.51786e-21	Pvalb_Bistratified
Btbd11	1.04047e-24	0.639426	0.813	0.577	2.80271e-20	Pvalb_Bistratified
Prkg1	1.21822e-24	0.914875	0.822	0.651	3.28152e-20	Pvalb_Bistratified
Cacng2	1.73914e-24	0.58108	0.736	0.484	4.68473e-20	Pvalb_Bistratified
Klhl32	1.79532e-24	0.521657	0.813	0.576	4.83604e-20	Pvalb_Bistratified
Gabra1	2.22023e-24	0.607526	0.763	0.515	5.98064e-20	Pvalb_Bistratified
Rps6ka2	1.00584e-23	0.521984	0.641	0.372	2.70942e-19	Pvalb_Bistratified
Plekhh2	1.11796e-23	0.595636	0.614	0.357	3.01144e-19	Pvalb_Bistratified
Grk3	4.64267e-23	0.525116	0.772	0.555	1.2506e-18	Pvalb_Bistratified
Dlx1as	6.6713e-23	0.523679	0.694	0.429	1.79705e-18	Pvalb_Bistratified
Dlc1	6.68392e-23	0.517566	0.905	0.746	1.80045e-18	Pvalb_Bistratified
Bcl9	8.1766e-23	0.526896	0.721	0.455	2.20253e-18	Pvalb_Bistratified
Zfp804a	2.05021e-22	0.701686	0.864	0.654	5.52264e-18	Pvalb_Bistratified
Gm1992	2.15761e-22	0.602284	0.783	0.561	5.81196e-18	Pvalb_Bistratified
Chchd3	1.16253e-21	0.521298	0.837	0.622	3.13151e-17	Pvalb_Bistratified
Usp25	2.33705e-21	0.504442	0.626	0.384	6.2953e-17	Pvalb_Bistratified
Rab6a	5.49719e-21	0.529098	0.718	0.483	1.48078e-16	Pvalb_Bistratified
Usp46	5.96356e-21	0.505017	0.656	0.409	1.6064e-16	Pvalb_Bistratified
Fam135b	6.49747e-21	0.544836	0.881	0.692	1.75022e-16	Pvalb_Bistratified
4921534H16Rik	2.38486e-20	0.611443	0.493	0.264	6.42411e-16	Pvalb_Bistratified
Col4a1	1.23393e-18	0.517945	0.466	0.253	3.32383e-14	Pvalb_Bistratified
Fgf13	1.25249e-18	0.86203	0.822	0.675	3.37384e-14	Pvalb_Bistratified
Cdh18	1.42613e-18	0.654835	0.748	0.571	3.84158e-14	Pvalb_Bistratified
Lrrc4	4.23168e-18	0.582593	0.783	0.585	1.13989e-13	Pvalb_Bistratified
Crtac1	8.47101e-18	0.535166	0.552	0.336	2.28184e-13	Pvalb_Bistratified
Zfp804b	6.88966e-17	1.27055	0.668	0.534	1.85587e-12	Pvalb_Bistratified
Dennd1b	4.73245e-15	0.506062	0.724	0.581	1.27478e-10	Pvalb_Bistratified
Arhgap18	1.51317e-13	0.882527	0.519	0.369	4.07602e-09	Pvalb_Bistratified
Itpr1	2.1166e-13	0.514643	0.727	0.585	5.70149e-09	Pvalb_Bistratified
Pid1	8.68546e-09	0.563321	0.671	0.558	0.00023396	Pvalb_Bistratified
Schip1	0.00218745	0.60226	0.682	0.757	1	Pvalb_Bistratified
Gria1	5.5058e-181	1.52034	1	0.978	1.4831e-176	Sst_Hippocamposeptal
Gria4	2.28915e-136	1.0651	1	0.975	6.16629e-132	Sst_Hippocamposeptal
Cux2	3.26679e-127	1.25299	0.929	0.479	8.79976e-123	Sst_Hippocamposeptal
Ptprt	1.30576e-126	1.64912	0.95	0.585	3.51732e-122	Sst_Hippocamposeptal
Unc5d	3.59132e-122	1.42157	0.976	0.819	9.67393e-118	Sst_Hippocamposeptal
Greb1l	1.79319e-118	1.30884	0.872	0.413	4.83033e-114	Sst_Hippocamposeptal
Myo16	1.43646e-109	1.17878	0.95	0.635	3.86939e-105	Sst_Hippocamposeptal
Frmd5	1.64851e-108	1.03231	1	0.944	4.4406e-104	Sst_Hippocamposeptal
Tmeff2	5.82506e-107	1.45644	0.962	0.78	1.5691e-102	Sst_Hippocamposeptal
Iqsec1	6.19331e-103	0.999291	0.981	0.806	1.66829e-98	Sst_Hippocamposeptal
Zfpm2	5.13533e-99	1.76691	0.81	0.526	1.3833e-94	Sst_Hippocamposeptal
Neto1	4.16525e-97	1.14779	0.957	0.713	1.12199e-92	Sst_Hippocamposeptal
Oxr1	2.77755e-95	1.04933	0.998	0.882	7.48189e-91	Sst_Hippocamposeptal
Kcnmb2	5.82218e-88	1.13296	0.953	0.748	1.56832e-83	Sst_Hippocamposeptal
Epha6	2.28774e-80	1.27596	0.993	0.931	6.16249e-76	Sst_Hippocamposeptal
Cux1	1.10604e-77	0.998488	0.848	0.469	2.97934e-73	Sst_Hippocamposeptal
Klf5	1.18214e-75	0.729341	0.469	0.134	3.18432e-71	Sst_Hippocamposeptal
Nxph1	1.3208e-74	0.890197	1	0.747	3.55784e-70	Sst_Hippocamposeptal
Adamts6	1.74961e-74	0.936086	0.668	0.266	4.71292e-70	Sst_Hippocamposeptal
Olfm3	2.32473e-73	1.76377	0.682	0.35	6.26211e-69	Sst_Hippocamposeptal
Sst	1.14497e-72	0.732033	0.453	0.123	3.08419e-68	Sst_Hippocamposeptal
Lypd6b	1.63258e-70	0.910198	0.528	0.177	4.39768e-66	Sst_Hippocamposeptal
C130073E24Rik	1.25469e-68	1.30227	0.884	0.567	3.37977e-64	Sst_Hippocamposeptal
Gpc6	1.56699e-67	1.65881	0.815	0.521	4.22099e-63	Sst_Hippocamposeptal
Gm28175	9.40784e-66	0.77127	0.576	0.206	2.53419e-61	Sst_Hippocamposeptal
Maf	1.16016e-64	0.803958	0.919	0.575	3.12513e-60	Sst_Hippocamposeptal
4930555F03Rik	1.25867e-64	1.26698	0.791	0.453	3.39048e-60	Sst_Hippocamposeptal
Elfn1	1.58599e-63	0.859069	0.505	0.181	4.27219e-59	Sst_Hippocamposeptal
Gm2516	5.74665e-63	1.07972	0.713	0.346	1.54798e-58	Sst_Hippocamposeptal
Gm45321	1.34835e-61	1.21566	0.716	0.358	3.63204e-57	Sst_Hippocamposeptal
Gm45323	2.75666e-61	1.04567	0.701	0.338	7.42561e-57	Sst_Hippocamposeptal
Grin3a	1.74509e-58	0.763989	0.784	0.413	4.70076e-54	Sst_Hippocamposeptal
Dlgap1	1.83444e-58	0.556412	1	0.997	4.94144e-54	Sst_Hippocamposeptal
Timp3	7.53651e-58	0.790855	0.474	0.171	2.03011e-53	Sst_Hippocamposeptal
Galnt7	1.34734e-56	1.10009	0.716	0.41	3.62934e-52	Sst_Hippocamposeptal
Xkr4	1.56048e-56	0.554526	1	0.99	4.20347e-52	Sst_Hippocamposeptal
Gm16599	4.74259e-55	0.914435	0.72	0.387	1.27751e-50	Sst_Hippocamposeptal
Hs3st5	6.25564e-55	1.01074	0.694	0.361	1.68508e-50	Sst_Hippocamposeptal
Spats2l	8.37172e-54	0.817569	0.818	0.493	2.25509e-49	Sst_Hippocamposeptal
Gm45341	3.20389e-52	0.855182	0.573	0.245	8.63031e-48	Sst_Hippocamposeptal
Rab3b	4.97571e-52	0.720141	0.642	0.29	1.34031e-47	Sst_Hippocamposeptal
Cacna1a	7.35058e-50	0.518668	1	0.932	1.98003e-45	Sst_Hippocamposeptal
Kcns3	1.04868e-49	0.682856	0.623	0.283	2.82482e-45	Sst_Hippocamposeptal
Optn	1.24182e-49	0.734816	0.55	0.238	3.3451e-45	Sst_Hippocamposeptal
Cacna2d3	2.61321e-48	0.944898	0.889	0.741	7.0392e-44	Sst_Hippocamposeptal
Ngf	3.56776e-47	0.71085	0.483	0.189	9.61049e-43	Sst_Hippocamposeptal
Trpc6	3.84673e-47	0.713303	0.725	0.374	1.03619e-42	Sst_Hippocamposeptal
Nrcam	3.99518e-46	0.589243	0.974	0.903	1.07618e-41	Sst_Hippocamposeptal
E230016M11Rik	5.92721e-46	0.625003	0.735	0.386	1.59661e-41	Sst_Hippocamposeptal
Grid2	7.78582e-46	0.855285	0.936	0.838	2.09727e-41	Sst_Hippocamposeptal
Lhx6	4.57935e-45	0.531567	0.495	0.191	1.23354e-40	Sst_Hippocamposeptal
Pcdh9	1.87979e-43	0.772302	0.983	0.96	5.06359e-39	Sst_Hippocamposeptal
Mkx	6.36353e-43	0.656707	0.782	0.463	1.71414e-38	Sst_Hippocamposeptal
Ccdc136	8.15078e-42	0.653863	0.829	0.534	2.19557e-37	Sst_Hippocamposeptal
A330008L17Rik	1.47484e-40	0.945948	0.723	0.443	3.97277e-36	Sst_Hippocamposeptal
Rbms3	2.54994e-40	0.512897	0.995	0.918	6.86878e-36	Sst_Hippocamposeptal
Ntm	1.80707e-39	0.825634	0.953	0.892	4.86769e-35	Sst_Hippocamposeptal
Cacng3	1.98157e-39	0.786902	0.614	0.329	5.33775e-35	Sst_Hippocamposeptal
Cdh9	4.0926e-39	0.716863	0.851	0.554	1.10242e-34	Sst_Hippocamposeptal
Epha5	4.76712e-39	0.516272	0.981	0.933	1.28412e-34	Sst_Hippocamposeptal
Pde4d	5.77162e-37	0.535679	0.998	0.986	1.5547e-32	Sst_Hippocamposeptal
Fchsd2	7.79984e-37	0.654735	0.87	0.682	2.10104e-32	Sst_Hippocamposeptal
St5	2.18437e-36	0.607185	0.685	0.405	5.88403e-32	Sst_Hippocamposeptal
Mpped2	5.43234e-36	0.860129	0.777	0.539	1.46331e-31	Sst_Hippocamposeptal
Utrn	8.45579e-36	0.587848	0.799	0.484	2.27774e-31	Sst_Hippocamposeptal
Coro6	1.19402e-35	0.520142	0.654	0.336	3.21634e-31	Sst_Hippocamposeptal
Thsd7a	1.0082e-34	0.754822	0.825	0.612	2.7158e-30	Sst_Hippocamposeptal
Vwc2	2.11727e-34	0.601564	0.758	0.462	5.70328e-30	Sst_Hippocamposeptal
Oprd1	5.65966e-34	0.524221	0.469	0.209	1.52454e-29	Sst_Hippocamposeptal
Grik3	1.71691e-33	0.619899	0.671	0.394	4.62484e-29	Sst_Hippocamposeptal
Pantr1	7.71436e-33	0.555265	0.453	0.202	2.07802e-28	Sst_Hippocamposeptal
Nell1	3.90899e-32	0.839772	0.713	0.51	1.05297e-27	Sst_Hippocamposeptal
Gm1992	2.28378e-30	0.565793	0.813	0.555	6.15181e-26	Sst_Hippocamposeptal
Elavl2	2.50881e-29	0.50154	0.964	0.767	6.75797e-25	Sst_Hippocamposeptal
Sema6d	4.72636e-29	1.01808	0.799	0.71	1.27314e-24	Sst_Hippocamposeptal
Enox2	8.63467e-29	0.61305	0.517	0.279	2.32592e-24	Sst_Hippocamposeptal
Adamtsl1	6.88491e-28	0.971301	0.55	0.31	1.85459e-23	Sst_Hippocamposeptal
Gm15680	7.93576e-28	0.608504	0.555	0.309	2.13765e-23	Sst_Hippocamposeptal
Nsg2	1.54022e-27	0.55516	0.78	0.563	4.14888e-23	Sst_Hippocamposeptal
Etl4	4.96668e-27	0.672706	0.962	0.889	1.33787e-22	Sst_Hippocamposeptal
Ccdc174	9.48749e-27	0.562835	0.642	0.393	2.55564e-22	Sst_Hippocamposeptal
Man1a	6.27987e-26	0.677159	0.607	0.358	1.69161e-21	Sst_Hippocamposeptal
Cntnap5c	9.9392e-26	0.514575	0.898	0.698	2.67732e-21	Sst_Hippocamposeptal
Kirrel3	9.08124e-24	1.00395	0.787	0.747	2.44621e-19	Sst_Hippocamposeptal
Gria3	2.10639e-22	0.594275	0.945	0.841	5.67397e-18	Sst_Hippocamposeptal
Lhfpl3	3.75955e-22	0.58156	0.758	0.562	1.01271e-17	Sst_Hippocamposeptal
Col19a1	4.40464e-22	0.566977	0.751	0.562	1.18648e-17	Sst_Hippocamposeptal
Kctd8	2.81115e-21	0.520619	0.739	0.509	7.57241e-17	Sst_Hippocamposeptal
Grm1	6.8737e-20	0.504707	0.839	0.7	1.85157e-15	Sst_Hippocamposeptal
Il1rapl2	1.6769e-17	1.13365	0.562	0.389	4.51707e-13	Sst_Hippocamposeptal
Negr1	2.71372e-12	0.626993	0.941	0.969	7.30995e-08	Sst_Hippocamposeptal
Shisa6	1.55379e-11	0.655472	0.782	0.691	4.18544e-07	Sst_Hippocamposeptal
Cdh8	2.10461e-11	0.527547	0.825	0.722	5.66919e-07	Sst_Hippocamposeptal
Cdh13	3.32873e-10	0.55933	0.706	0.627	8.9666e-06	Sst_Hippocamposeptal
Schip1	6.20367e-09	1.04549	0.756	0.752	0.000167108	Sst_Hippocamposeptal
Pcdh7	3.35699e-07	0.783135	0.787	0.759	0.00904271	Sst_Hippocamposeptal
Ncam2	0.0009171	0.696862	0.754	0.747	1	Sst_Hippocamposeptal
Grin3a	9.49707e-98	1.98722	0.957	0.421	2.55822e-93	Sst_Backprojection
Lama4	1.29712e-95	1.1125	0.466	0.07	3.49406e-91	Sst_Backprojection
Etl4	1.54668e-80	1.49066	0.986	0.891	4.16629e-76	Sst_Backprojection
Sox6	1.9615e-75	1.63499	0.889	0.381	5.28368e-71	Sst_Backprojection
Sst	4.15889e-75	1.07173	0.572	0.132	1.12028e-70	Sst_Backprojection
Ctnnd2	1.0582e-72	1.01797	1	0.994	2.85048e-68	Sst_Backprojection
Cdh7	9.57468e-72	1.60849	0.74	0.269	2.57913e-67	Sst_Backprojection
Tmcc3	2.15596e-67	1.39422	0.707	0.244	5.8075e-63	Sst_Backprojection
Pcdh11x	1.92271e-65	1.77693	0.76	0.304	5.17921e-61	Sst_Backprojection
Unc13c	1.65009e-62	1.62752	0.495	0.121	4.44485e-58	Sst_Backprojection
Tox	1.95011e-57	1.54872	0.76	0.341	5.25301e-53	Sst_Backprojection
Ptpru	6.57256e-55	0.996948	0.486	0.127	1.77045e-50	Sst_Backprojection
Nxph1	5.01689e-54	1.05047	1	0.757	1.3514e-49	Sst_Backprojection
Frmd4b	2.21108e-53	1.42061	0.846	0.498	5.95598e-49	Sst_Backprojection
Oxr1	7.947e-53	1.00239	1	0.886	2.14068e-48	Sst_Backprojection
Grik3	9.16456e-53	1.08614	0.827	0.398	2.46866e-48	Sst_Backprojection
Prkn	1.1028e-52	1.08617	0.986	0.955	2.97061e-48	Sst_Backprojection
Cntn3	5.38164e-52	1.1505	0.947	0.671	1.44965e-47	Sst_Backprojection
Utrn	1.1156e-51	1.3585	0.87	0.494	3.0051e-47	Sst_Backprojection
Xkr4	1.34324e-51	0.8045	1	0.99	3.61828e-47	Sst_Backprojection
Cdh13	2.05878e-51	1.33984	0.933	0.622	5.54573e-47	Sst_Backprojection
Grid2	8.61334e-51	1.21261	0.981	0.84	2.32017e-46	Sst_Backprojection
Cacna2d3	3.52706e-50	1.09553	0.976	0.743	9.50085e-46	Sst_Backprojection
Nrg3	4.81061e-49	0.685384	0.995	0.991	1.29583e-44	Sst_Backprojection
Nrxn3	1.42818e-47	0.680192	1	0.995	3.84708e-43	Sst_Backprojection
Rbfox1	1.04021e-46	0.803246	1	0.973	2.80201e-42	Sst_Backprojection
Runx1t1	1.42468e-46	1.05513	0.904	0.608	3.83767e-42	Sst_Backprojection
Gm20754	3.42053e-46	1.3287	0.88	0.498	9.21388e-42	Sst_Backprojection
Tmeff2	7.21105e-46	1.32366	0.952	0.787	1.94244e-41	Sst_Backprojection
Gm16083	8.68824e-46	1.08786	0.76	0.379	2.34035e-41	Sst_Backprojection
Klf5	2.70578e-45	0.849583	0.486	0.146	7.28855e-41	Sst_Backprojection
Ankrd44	2.7437e-44	1.00879	0.668	0.303	7.39071e-40	Sst_Backprojection
4930509J09Rik	4.88265e-44	1.21103	0.697	0.313	1.31524e-39	Sst_Backprojection
Synpr	5.34644e-44	1.02615	0.957	0.595	1.44017e-39	Sst_Backprojection
Gm1604a	6.19928e-44	1.01765	0.683	0.316	1.6699e-39	Sst_Backprojection
Cdh9	2.33667e-41	1.2887	0.88	0.565	6.29428e-37	Sst_Backprojection
Chl1	1.859e-40	0.99438	0.88	0.728	5.00758e-36	Sst_Backprojection
Gm4258	1.27994e-39	0.946364	0.918	0.711	3.44777e-35	Sst_Backprojection
Smarca2	2.80127e-39	1.00662	0.798	0.522	7.54578e-35	Sst_Backprojection
Man1a	1.43228e-38	1.08994	0.75	0.362	3.85815e-34	Sst_Backprojection
Adcy2	2.62788e-38	1.01138	0.885	0.595	7.07873e-34	Sst_Backprojection
Elfn1	3.16884e-37	0.923218	0.519	0.193	8.5359e-33	Sst_Backprojection
Efna5	4.86294e-37	1.06289	0.832	0.486	1.30993e-32	Sst_Backprojection
Olfm3	1.30415e-36	1.5727	0.688	0.363	3.51299e-32	Sst_Backprojection
Pcdh15	3.21093e-36	0.810508	0.99	0.762	8.64927e-32	Sst_Backprojection
Frmd5	1.24682e-35	0.710467	1	0.946	3.35855e-31	Sst_Backprojection
Ntm	6.16021e-34	0.839371	1	0.892	1.65938e-29	Sst_Backprojection
E430024P14Rik	7.48041e-34	0.810883	0.495	0.194	2.015e-29	Sst_Backprojection
Trpc6	1.63695e-32	1.03505	0.712	0.388	4.40946e-28	Sst_Backprojection
Maf	2.60215e-32	0.922497	0.865	0.59	7.00942e-28	Sst_Backprojection
Kctd8	4.50567e-32	0.90964	0.856	0.513	1.21369e-27	Sst_Backprojection
Schip1	1.0836e-31	1.14202	0.933	0.746	2.9189e-27	Sst_Backprojection
Tenm2	2.12635e-31	1.07299	1	0.985	5.72775e-27	Sst_Backprojection
Grm7	3.05883e-31	0.707729	0.99	0.761	8.23957e-27	Sst_Backprojection
Nkain3	4.01573e-31	1.00723	0.923	0.754	1.08172e-26	Sst_Backprojection
Satb1	8.56214e-31	0.827236	0.764	0.44	2.30638e-26	Sst_Backprojection
Sema6d	1.31814e-30	0.907266	0.928	0.708	3.55069e-26	Sst_Backprojection
Ptprm	3.76695e-30	0.739074	0.981	0.747	1.0147e-25	Sst_Backprojection
Gria3	4.88079e-30	0.77961	0.971	0.845	1.31474e-25	Sst_Backprojection
Mir100hg	5.31405e-30	0.676842	0.947	0.857	1.43144e-25	Sst_Backprojection
Mapk10	2.06731e-29	0.691872	0.99	0.96	5.5687e-25	Sst_Backprojection
Gm28175	1.85402e-27	0.932517	0.505	0.223	4.99418e-23	Sst_Backprojection
Iqsec1	3.00369e-27	0.73651	0.913	0.815	8.09103e-23	Sst_Backprojection
Neto2	3.09942e-27	0.848571	0.688	0.425	8.34891e-23	Sst_Backprojection
Mpped1	3.96781e-27	0.748273	0.692	0.415	1.06881e-22	Sst_Backprojection
Neto1	8.51154e-27	0.773116	0.909	0.725	2.29275e-22	Sst_Backprojection
Dleu2	1.2013e-26	0.860064	0.678	0.415	3.23593e-22	Sst_Backprojection
Reln	3.49514e-26	0.83626	0.755	0.437	9.41485e-22	Sst_Backprojection
Sox2ot	1.4293e-25	0.880664	0.976	0.816	3.8501e-21	Sst_Backprojection
Cntn4	1.6626e-24	1.0015	0.865	0.692	4.47855e-20	Sst_Backprojection
Klf12	5.80667e-24	0.695067	0.947	0.871	1.56414e-19	Sst_Backprojection
Gria1	9.54335e-24	0.524282	1	0.979	2.57069e-19	Sst_Backprojection
Cntnap3	1.55585e-23	0.785282	0.697	0.426	4.19098e-19	Sst_Backprojection
Pam	1.9039e-23	0.709233	0.962	0.862	5.12853e-19	Sst_Backprojection
Dgkg	2.0923e-23	0.586919	0.947	0.77	5.63602e-19	Sst_Backprojection
Elavl2	3.86415e-23	0.605604	0.962	0.774	1.04089e-18	Sst_Backprojection
Rab3b	6.2838e-23	0.735006	0.567	0.307	1.69267e-18	Sst_Backprojection
4930587E11Rik	8.92583e-23	0.750533	0.481	0.229	2.40435e-18	Sst_Backprojection
Thsd7a	9.51032e-23	0.950319	0.817	0.621	2.5618e-18	Sst_Backprojection
Trhde	3.35512e-22	0.779294	0.817	0.58	9.0377e-18	Sst_Backprojection
Gm38505	4.16731e-22	0.933109	0.822	0.546	1.12255e-17	Sst_Backprojection
Col19a1	4.8721e-22	0.647591	0.832	0.566	1.3124e-17	Sst_Backprojection
Arnt2	7.90107e-22	0.673692	0.827	0.624	2.12831e-17	Sst_Backprojection
Gpc6	8.43153e-22	0.537704	0.851	0.532	2.2712e-17	Sst_Backprojection
Cacng3	1.37144e-21	0.687319	0.606	0.34	3.69425e-17	Sst_Backprojection
Cers6	1.23835e-20	0.58442	0.899	0.763	3.33574e-16	Sst_Backprojection
Samd5	1.25401e-20	0.710758	0.62	0.358	3.37793e-16	Sst_Backprojection
Grm1	1.39159e-20	0.553802	0.918	0.702	3.74854e-16	Sst_Backprojection
Nrg3os	2.33807e-20	0.56459	0.971	0.867	6.29806e-16	Sst_Backprojection
Mtus2	6.77287e-20	0.608619	0.875	0.719	1.82441e-15	Sst_Backprojection
Sh3kbp1	1.78707e-19	0.610692	0.707	0.498	4.81383e-15	Sst_Backprojection
Garnl3	5.58288e-19	0.661545	0.837	0.694	1.50386e-14	Sst_Backprojection
Bcl11a	3.2507e-18	0.646263	0.76	0.552	8.75642e-14	Sst_Backprojection
Adgrl3	6.07802e-18	0.517112	1	0.982	1.63724e-13	Sst_Backprojection
Chrm3	6.34676e-17	0.578721	0.904	0.805	1.70963e-12	Sst_Backprojection
Tshz3	1.86488e-16	0.659319	0.606	0.381	5.02344e-12	Sst_Backprojection
Spock3	1.90425e-16	0.553098	0.933	0.846	5.12949e-12	Sst_Backprojection
Pitpnc1	3.84382e-16	0.688369	0.769	0.591	1.03541e-11	Sst_Backprojection
Cadm1	4.71278e-16	0.603794	0.962	0.899	1.26948e-11	Sst_Backprojection
4930517O19Rik	1.47731e-15	0.601446	0.726	0.568	3.97942e-11	Sst_Backprojection
Mcc	1.75619e-14	0.562109	0.524	0.316	4.73064e-10	Sst_Backprojection
Rgs6	2.86127e-14	0.795567	0.683	0.494	7.7074e-10	Sst_Backprojection
Luzp2	6.56914e-14	0.623733	0.76	0.548	1.76953e-09	Sst_Backprojection
Negr1	9.44949e-14	0.607412	0.981	0.966	2.54541e-09	Sst_Backprojection
Kif26b	1.74096e-13	0.64567	0.567	0.393	4.68962e-09	Sst_Backprojection
Nell1	4.28378e-13	0.56099	0.716	0.517	1.15392e-08	Sst_Backprojection
Pde1a	1.07051e-12	0.977942	0.601	0.401	2.88362e-08	Sst_Backprojection
Rgs17	1.40339e-12	0.544439	0.644	0.483	3.78032e-08	Sst_Backprojection
Cdh4	4.00578e-12	0.703008	0.49	0.304	1.07904e-07	Sst_Backprojection
Gmds	7.27322e-12	0.503336	0.75	0.629	1.95919e-07	Sst_Backprojection
Ano3	1.14459e-10	0.522628	0.663	0.489	3.08318e-06	Sst_Backprojection
Pde2a	1.51855e-08	0.507034	0.611	0.501	0.000409053	Sst_Backprojection
Sst	5.05722e-238	1.57927	0.765	0.112	1.36226e-233	Sst_O-LM
Lypd6	2.26695e-163	1.51178	0.689	0.136	6.10648e-159	Sst_O-LM
Lypd6b	1.19967e-152	1.46523	0.733	0.172	3.23155e-148	Sst_O-LM
Trhde	1.94761e-132	2.00798	0.968	0.566	5.24628e-128	Sst_O-LM
Satb1	1.09878e-122	1.50178	0.937	0.424	2.95977e-118	Sst_O-LM
Grin3a	4.25045e-114	1.74349	0.902	0.413	1.14494e-109	Sst_O-LM
Gm16083	5.55979e-114	1.48347	0.867	0.365	1.49764e-109	Sst_O-LM
Gm28175	2.37294e-110	1.40056	0.695	0.206	6.39198e-106	Sst_O-LM
Runx1t1	4.87069e-106	1.35184	0.962	0.599	1.31202e-101	Sst_O-LM
Mgat4c	1.28603e-103	2.3599	0.924	0.634	3.46418e-99	Sst_O-LM
Grik1	1.71957e-101	1.50518	0.99	0.774	4.632e-97	Sst_O-LM
Tmcc3	4.22575e-99	1.34344	0.705	0.235	1.13829e-94	Sst_O-LM
Ctnnd2	7.68504e-97	0.885372	1	0.994	2.07012e-92	Sst_O-LM
Asic2	2.9526e-96	1.39549	0.994	0.92	7.95342e-92	Sst_O-LM
Kctd8	6.23957e-93	1.40017	0.943	0.501	1.68075e-88	Sst_O-LM
Synpr	2.89146e-92	1.23697	0.984	0.586	7.78871e-88	Sst_O-LM
Ralyl	6.40491e-88	1.56253	0.984	0.791	1.72529e-83	Sst_O-LM
Cacna2d3	4.99163e-86	1.3294	0.981	0.738	1.3446e-81	Sst_O-LM
Grm1	1.94476e-85	1.26823	0.968	0.695	5.2386e-81	Sst_O-LM
Ntm	3.60264e-84	1.06082	1	0.89	9.70444e-80	Sst_O-LM
Frmd4b	1.8314e-82	1.27541	0.883	0.489	4.93325e-78	Sst_O-LM
Tmtc2	1.12596e-80	1.24212	0.914	0.516	3.03299e-76	Sst_O-LM
Npas3	1.01096e-77	1.12359	0.994	0.759	2.72321e-73	Sst_O-LM
Reln	7.32193e-77	1.31029	0.854	0.425	1.97231e-72	Sst_O-LM
Eya1	1.16417e-75	1.43117	0.457	0.115	3.13592e-71	Sst_O-LM
4930473D10Rik	5.60234e-74	0.950954	0.498	0.135	1.5091e-69	Sst_O-LM
Utrn	1.1348e-73	1.25313	0.867	0.486	3.0568e-69	Sst_O-LM
Adgrl2	2.09781e-73	1.34005	0.737	0.324	5.65086e-69	Sst_O-LM
Trpc6	7.8594e-69	1.41487	0.743	0.38	2.11709e-64	Sst_O-LM
Mir100hg	3.30239e-67	0.8716	0.99	0.853	8.89564e-63	Sst_O-LM
Neto1	7.49514e-67	1.00264	0.971	0.717	2.01896e-62	Sst_O-LM
Rgs6	1.28414e-66	1.33	0.838	0.481	3.4591e-62	Sst_O-LM
Gm30382	5.32489e-66	0.976831	0.613	0.209	1.43437e-61	Sst_O-LM
Npas1	9.24968e-66	0.77953	0.616	0.191	2.49159e-61	Sst_O-LM
Sox6	4.22427e-65	1.07626	0.832	0.374	1.13789e-60	Sst_O-LM
Xkr4	2.87133e-63	0.738583	1	0.99	7.73451e-59	Sst_O-LM
Ptchd4	6.26472e-63	0.991596	0.968	0.744	1.68753e-58	Sst_O-LM
Chrm3	1.05763e-62	0.960272	0.984	0.799	2.84893e-58	Sst_O-LM
Astn2	1.43557e-62	0.931028	0.968	0.866	3.86698e-58	Sst_O-LM
Kcnmb2	4.41034e-59	0.930913	0.994	0.75	1.18801e-54	Sst_O-LM
Cntn3	8.13712e-58	0.888125	0.962	0.665	2.1919e-53	Sst_O-LM
Nxph1	9.03119e-58	0.869291	0.997	0.753	2.43273e-53	Sst_O-LM
Elfn1	4.98753e-57	0.78194	0.552	0.185	1.34349e-52	Sst_O-LM
Garnl3	1.21527e-56	0.915881	0.914	0.686	3.27358e-52	Sst_O-LM
Etl4	8.13312e-56	0.964606	0.971	0.89	2.19082e-51	Sst_O-LM
Tshz3	1.70429e-55	0.997172	0.749	0.368	4.59084e-51	Sst_O-LM
Gm5087	6.81721e-55	0.832054	0.597	0.225	1.83635e-50	Sst_O-LM
Efna5	5.56767e-49	0.910061	0.841	0.479	1.49976e-44	Sst_O-LM
Prkn	4.2311e-48	0.750373	0.981	0.954	1.13973e-43	Sst_O-LM
Plcb1	5.28497e-46	0.733426	1	0.945	1.42361e-41	Sst_O-LM
Spats2l	1.72514e-45	0.832475	0.825	0.499	4.64702e-41	Sst_O-LM
Adgrl3	4.73997e-45	0.563826	1	0.982	1.27681e-40	Sst_O-LM
Samd5	2.03217e-44	0.902232	0.689	0.349	5.47405e-40	Sst_O-LM
Ptprm	2.26904e-44	0.7794	0.978	0.743	6.11211e-40	Sst_O-LM
Gm11418	8.36021e-44	0.840729	0.641	0.302	2.25199e-39	Sst_O-LM
Cdh4	1.18877e-43	0.773463	0.648	0.291	3.20218e-39	Sst_O-LM
Rab3b	2.30165e-43	0.804807	0.638	0.297	6.19997e-39	Sst_O-LM
B230216N24Rik	2.49888e-43	0.81352	0.514	0.205	6.73123e-39	Sst_O-LM
Cdh13	2.83718e-41	1.37199	0.81	0.623	7.6425e-37	Sst_O-LM
Col19a1	3.49724e-40	1.00047	0.825	0.562	9.42051e-36	Sst_O-LM
Kcnc2	7.66236e-40	0.660284	1	0.829	2.06401e-35	Sst_O-LM
Cers6	2.84057e-39	0.803512	0.917	0.759	7.65165e-35	Sst_O-LM
Nrip1	1.34623e-38	0.733392	0.606	0.287	3.62635e-34	Sst_O-LM
Pitpnc1	2.01396e-38	0.796602	0.832	0.584	5.42501e-34	Sst_O-LM
Frmd5	4.41425e-38	0.59745	0.987	0.946	1.18907e-33	Sst_O-LM
Tmem132b	8.29366e-38	0.724071	0.921	0.757	2.23406e-33	Sst_O-LM
Pantr1	2.42087e-37	0.673809	0.505	0.204	6.52109e-33	Sst_O-LM
Iqsec1	1.20359e-36	0.660915	0.937	0.812	3.24212e-32	Sst_O-LM
Grm3	8.50811e-36	0.78577	0.641	0.324	2.29183e-31	Sst_O-LM
Siah3	4.53639e-35	0.653409	0.502	0.217	1.22197e-30	Sst_O-LM
Pid1	9.32794e-35	0.925585	0.797	0.551	2.51267e-30	Sst_O-LM
Gm4258	1.20813e-34	0.708263	0.908	0.708	3.25435e-30	Sst_O-LM
Glce	4.24558e-34	0.636006	0.552	0.252	1.14363e-29	Sst_O-LM
Grik3	4.81551e-34	0.719574	0.717	0.396	1.29715e-29	Sst_O-LM
Elavl2	4.96346e-34	0.629904	0.962	0.771	1.33701e-29	Sst_O-LM
Grm7	2.15706e-33	0.564378	0.975	0.757	5.81047e-29	Sst_O-LM
Gm48742	7.46686e-32	0.629761	0.483	0.212	2.01135e-27	Sst_O-LM
Cdh9	9.128e-32	1.25818	0.743	0.566	2.45881e-27	Sst_O-LM
Fstl5	5.92578e-30	0.844263	0.829	0.581	1.59623e-25	Sst_O-LM
Sema6a	6.27813e-30	0.642413	0.587	0.3	1.69114e-25	Sst_O-LM
9330182L06Rik	1.10687e-29	0.706289	0.641	0.369	2.98158e-25	Sst_O-LM
Pde1c	5.02843e-29	0.590959	0.454	0.198	1.35451e-24	Sst_O-LM
Cntnap3	5.09078e-29	0.720952	0.711	0.42	1.3713e-24	Sst_O-LM
Slc9a9	5.13019e-29	0.692698	0.765	0.496	1.38192e-24	Sst_O-LM
Shisa6	1.61581e-28	0.890268	0.86	0.688	4.35252e-24	Sst_O-LM
4930509J09Rik	5.76552e-28	0.603725	0.61	0.311	1.55306e-23	Sst_O-LM
Neto2	2.94539e-27	0.797304	0.667	0.421	7.934e-23	Sst_O-LM
Rab3c	1.27936e-26	0.54605	0.933	0.816	3.44621e-22	Sst_O-LM
Eml1	1.18521e-25	0.522653	0.489	0.236	3.1926e-21	Sst_O-LM
A230006K03Rik	1.69765e-25	0.559225	0.905	0.764	4.57295e-21	Sst_O-LM
Arnt2	5.02891e-25	0.56009	0.857	0.619	1.35464e-20	Sst_O-LM
Kif21a	1.53892e-24	0.55828	0.968	0.878	4.14539e-20	Sst_O-LM
Rbms1	1.82407e-23	0.547297	0.683	0.423	4.91351e-19	Sst_O-LM
Kcnd3	1.12681e-22	0.638017	0.832	0.697	3.0353e-18	Sst_O-LM
Vav3	1.36806e-22	0.51073	0.451	0.216	3.68516e-18	Sst_O-LM
Arhgap26	2.20963e-22	0.56166	0.867	0.728	5.95209e-18	Sst_O-LM
Gm20754	2.76118e-22	0.588133	0.781	0.496	7.4378e-18	Sst_O-LM
Gm15155	1.03757e-21	0.522521	0.508	0.259	2.79491e-17	Sst_O-LM
St8sia4	2.90759e-21	0.644149	0.53	0.31	7.83218e-17	Sst_O-LM
Stxbp6	2.02109e-20	0.509198	0.67	0.398	5.44421e-16	Sst_O-LM
Frmpd3	7.73934e-20	0.524841	0.67	0.436	2.08475e-15	Sst_O-LM
Gm12296	1.29079e-19	0.67515	0.597	0.387	3.47701e-15	Sst_O-LM
Sh3kbp1	3.04159e-19	0.509979	0.724	0.492	8.19314e-15	Sst_O-LM
Rgs17	3.93114e-19	0.538754	0.702	0.477	1.05893e-14	Sst_O-LM
Nebl	3.32723e-18	0.513431	0.917	0.876	8.96257e-14	Sst_O-LM
Sema6d	4.59043e-18	0.655827	0.851	0.709	1.23652e-13	Sst_O-LM
Gm32647	5.18195e-18	0.565574	0.454	0.245	1.39586e-13	Sst_O-LM
Pfkp	9.41e-18	0.529575	0.737	0.567	2.53477e-13	Sst_O-LM
Gm1992	1.81112e-16	0.521211	0.746	0.565	4.87861e-12	Sst_O-LM
Gas7	1.95673e-11	0.502232	0.638	0.488	5.27084e-07	Sst_O-LM
9630028H03Rik	1.1099e-10	0.536009	0.597	0.444	2.98975e-06	Sst_O-LM
Adcy2	1.32861e-09	0.519939	0.689	0.601	3.57887e-05	Sst_O-LM
Csmd1	3.0976e-07	0.569123	1	0.986	0.008344	Sst_O-LM
Dpp10	3.26907e-06	0.797105	0.876	0.914	0.088059	Sst_O-LM
Chrna7	6.19487e-06	0.617929	0.451	0.352	0.166871	Sst_O-LM
Meis2	0	2.6314	0.791	0.163	0	Cholinergic neurons
Zfhx3	0	2.45863	0.765	0.1	0	Cholinergic neurons
Cpa6	0	2.25053	0.487	0.033	0	Cholinergic neurons
Ano1	0	2.02183	0.769	0.081	0	Cholinergic neurons
Ano2	0	1.9741	0.648	0.033	0	Cholinergic neurons
Prdm16	0	1.93764	0.792	0.033	0	Cholinergic neurons
Lzts1	0	1.87426	0.848	0.147	0	Cholinergic neurons
Zic4	0	1.58005	0.605	0.022	0	Cholinergic neurons
Prkcd	0	1.54062	0.668	0.028	0	Cholinergic neurons
Zic1	0	1.53589	0.666	0.027	0	Cholinergic neurons
Gm41414	0	1.44731	0.708	0.085	0	Cholinergic neurons
Col6a3	0	1.394	0.457	0.012	0	Cholinergic neurons
Gm29478	0	1.27506	0.464	0.018	0	Cholinergic neurons
Col9a3	0	1.23748	0.486	0.024	0	Cholinergic neurons
Igfbpl1	0	1.14677	0.482	0.018	0	Cholinergic neurons
Phactr1	1.36024e-282	2.1353	1	0.904	3.66407e-278	Cholinergic neurons
Palmd	5.19946e-273	1.62054	0.643	0.102	1.40058e-268	Cholinergic neurons
Hs3st2	1.23091e-270	1.45678	0.691	0.117	3.31569e-266	Cholinergic neurons
Zfp521	5.94413e-258	1.3915	0.574	0.077	1.60117e-253	Cholinergic neurons
Kcnn3	7.71222e-253	1.56362	0.675	0.128	2.07744e-248	Cholinergic neurons
Myo10	2.33631e-245	1.22432	0.601	0.093	6.29333e-241	Cholinergic neurons
Myo5b	1.73662e-244	1.85826	0.895	0.337	4.67794e-240	Cholinergic neurons
Celf2	6.45707e-239	1.66862	1	0.905	1.73934e-234	Cholinergic neurons
Ankfn1	6.15498e-235	1.91395	0.588	0.098	1.65797e-230	Cholinergic neurons
Atp2b4	3.46488e-233	1.47556	0.646	0.121	9.33334e-229	Cholinergic neurons
Col23a1	1.85864e-230	1.43563	0.513	0.069	5.00662e-226	Cholinergic neurons
Ryr3	1.47443e-229	2.37042	0.957	0.434	3.97166e-225	Cholinergic neurons
Dgkb	3.93916e-227	1.88719	0.993	0.773	1.06109e-222	Cholinergic neurons
Galnt13	1.23293e-226	1.92263	0.98	0.598	3.32113e-222	Cholinergic neurons
Nxn	4.51733e-226	1.19957	0.514	0.07	1.21683e-221	Cholinergic neurons
Clic4	1.54472e-224	1.15675	0.534	0.076	4.16102e-220	Cholinergic neurons
Prlr	1.72718e-221	1.24972	0.469	0.056	4.65251e-217	Cholinergic neurons
Slc8a1	3.31614e-216	1.86658	0.991	0.83	8.9327e-212	Cholinergic neurons
Gm15261	5.69183e-215	1.30124	0.56	0.091	1.53321e-210	Cholinergic neurons
2010300C02Rik	2.25458e-212	1.7043	0.829	0.242	6.07317e-208	Cholinergic neurons
D030068K23Rik	1.95018e-209	1.2287	0.648	0.133	5.25321e-205	Cholinergic neurons
Grm8	5.47312e-205	2.03515	0.903	0.38	1.4743e-200	Cholinergic neurons
Grm5	5.64295e-203	1.24669	1	0.974	1.52004e-198	Cholinergic neurons
Man1a	2.7959e-202	1.8188	0.874	0.323	7.53132e-198	Cholinergic neurons
Cacna1e	3.56534e-200	1.76615	0.946	0.465	9.60396e-196	Cholinergic neurons
Gabrg1	4.02041e-198	1.16675	0.516	0.082	1.08298e-193	Cholinergic neurons
Mob3b	2.18254e-194	1.7202	0.525	0.094	5.87911e-190	Cholinergic neurons
Ptpn3	1.02399e-193	1.31976	0.789	0.244	2.75833e-189	Cholinergic neurons
Sorcs1	4.13619e-189	1.63137	0.919	0.37	1.11417e-184	Cholinergic neurons
Slc24a4	3.43379e-185	1.17252	0.588	0.121	9.24959e-181	Cholinergic neurons
Arhgap6	7.61673e-185	1.59402	0.713	0.199	2.05172e-180	Cholinergic neurons
Gria2	1.36315e-177	1.12657	1	0.978	3.67191e-173	Cholinergic neurons
Mdga2	8.48895e-177	1.0006	1	0.997	2.28667e-172	Cholinergic neurons
Dgkg	6.91211e-175	1.43253	0.969	0.756	1.86192e-170	Cholinergic neurons
Slc35f3	1.82055e-172	1.8825	0.904	0.564	4.90403e-168	Cholinergic neurons
Ptn	8.40932e-170	1.11853	0.554	0.114	2.26522e-165	Cholinergic neurons
Phactr2	4.92473e-160	1.46086	0.727	0.254	1.32658e-155	Cholinergic neurons
Gabra2	2.28511e-157	1.36602	0.886	0.429	6.1554e-153	Cholinergic neurons
Fam155a	5.16209e-157	1.03475	0.996	0.994	1.39051e-152	Cholinergic neurons
Nkain3	2.12237e-154	1.30489	0.982	0.737	5.71704e-150	Cholinergic neurons
Ripor2	4.97727e-151	1.32432	0.942	0.674	1.34073e-146	Cholinergic neurons
Trpm3	5.45596e-151	1.83347	0.93	0.586	1.46967e-146	Cholinergic neurons
Rgl1	3.7159e-150	1.45706	0.8	0.344	1.00095e-145	Cholinergic neurons
Adamtsl1	2.57031e-149	1.86964	0.736	0.284	6.92363e-145	Cholinergic neurons
Trpc4	5.30021e-149	1.35025	0.937	0.594	1.42772e-144	Cholinergic neurons
Lingo2	3.42154e-148	1.24379	0.996	0.814	9.21659e-144	Cholinergic neurons
Lrrc7	1.20813e-143	0.912407	1	0.957	3.25434e-139	Cholinergic neurons
Grk5	1.38678e-143	1.27076	0.749	0.291	3.73557e-139	Cholinergic neurons
Tmem178b	3.81513e-142	0.911239	0.998	0.938	1.02768e-137	Cholinergic neurons
Cdc42bpa	4.25775e-142	1.36814	0.973	0.815	1.14691e-137	Cholinergic neurons
Cpne8	5.31279e-142	1.30916	0.691	0.237	1.43111e-137	Cholinergic neurons
Fat3	9.44395e-138	1.63139	0.904	0.586	2.54392e-133	Cholinergic neurons
Zdbf2	1.53596e-136	0.965136	0.523	0.125	4.13742e-132	Cholinergic neurons
Galnt16	1.86999e-136	1.1275	0.738	0.271	5.0372e-132	Cholinergic neurons
Ptk2b	9.88651e-135	1.06015	0.697	0.221	2.66313e-130	Cholinergic neurons
Ppp3ca	1.31902e-134	1.21216	0.984	0.84	3.55305e-130	Cholinergic neurons
Cep112	4.55694e-130	1.14693	0.805	0.334	1.2275e-125	Cholinergic neurons
Dapk1	3.61177e-126	1.23362	0.908	0.562	9.72902e-122	Cholinergic neurons
Ppm1e	2.18906e-125	1.46552	0.966	0.763	5.89667e-121	Cholinergic neurons
Rerg	3.95733e-124	1.22617	0.662	0.231	1.06599e-119	Cholinergic neurons
Clmn	2.3023e-123	0.953424	0.52	0.137	6.20171e-119	Cholinergic neurons
Camk2d	8.07215e-121	1.31018	0.877	0.557	2.17439e-116	Cholinergic neurons
Nlgn1	4.97843e-120	1.06822	0.995	0.929	1.34104e-115	Cholinergic neurons
Focad	8.87717e-118	1.16349	0.942	0.736	2.39124e-113	Cholinergic neurons
Cdh18	3.90121e-117	1.41891	0.897	0.548	1.05087e-112	Cholinergic neurons
Ly6h	1.46594e-114	1.10465	0.874	0.507	3.9488e-110	Cholinergic neurons
Zdhhc14	1.54864e-114	1.16873	0.838	0.473	4.17157e-110	Cholinergic neurons
Hectd2	3.93388e-114	1.24802	0.755	0.365	1.05967e-109	Cholinergic neurons
Ghr	6.03072e-113	1.33424	0.758	0.359	1.6245e-108	Cholinergic neurons
Npas2	1.15536e-111	1.24453	0.682	0.275	3.1122e-107	Cholinergic neurons
Ephb1	1.94875e-111	1.11668	0.567	0.173	5.24935e-107	Cholinergic neurons
Dlg2	1.48348e-110	0.659252	1	1	3.99605e-106	Cholinergic neurons
Prkcb	5.89985e-110	0.988574	0.955	0.664	1.58924e-105	Cholinergic neurons
Slc35f1	1.94654e-108	1.03613	0.968	0.78	5.2434e-104	Cholinergic neurons
R3hdm1	1.86697e-107	0.878078	0.984	0.815	5.02906e-103	Cholinergic neurons
Adgrb3	3.13007e-106	0.689018	1	0.994	8.43146e-102	Cholinergic neurons
Zeb1	6.58067e-105	1.01995	0.881	0.517	1.77264e-100	Cholinergic neurons
Trio	2.82905e-103	0.842595	0.973	0.896	7.62062e-99	Cholinergic neurons
Wipf3	2.98196e-103	1.30249	0.744	0.338	8.0325e-99	Cholinergic neurons
Tnik	3.99218e-103	1.00451	0.984	0.885	1.07537e-98	Cholinergic neurons
Gm15810	2.56979e-101	0.745275	0.466	0.124	6.92223e-97	Cholinergic neurons
Nsun7	4.05731e-101	0.924933	0.61	0.23	1.09292e-96	Cholinergic neurons
Bicc1	4.07463e-101	1.06059	0.59	0.214	1.09758e-96	Cholinergic neurons
Plekha7	1.49917e-99	0.897199	0.617	0.223	4.03831e-95	Cholinergic neurons
Whrn	3.19785e-99	1.04898	0.534	0.177	8.61406e-95	Cholinergic neurons
Kalrn	9.52006e-99	1.25614	0.993	0.892	2.56442e-94	Cholinergic neurons
Usp29	2.29481e-95	0.928761	0.958	0.783	6.18154e-91	Cholinergic neurons
Chn2	1.0718e-94	1.02438	0.641	0.253	2.8871e-90	Cholinergic neurons
Rbfox2	4.8866e-94	0.789645	0.968	0.827	1.3163e-89	Cholinergic neurons
Gm5089	7.93607e-93	0.853292	0.48	0.146	2.13774e-88	Cholinergic neurons
Dgkh	4.41262e-92	0.957055	0.894	0.544	1.18863e-87	Cholinergic neurons
Specc1	3.57068e-90	1.33708	0.874	0.576	9.61834e-86	Cholinergic neurons
Ralyl	3.62193e-89	0.940996	0.978	0.783	9.75641e-85	Cholinergic neurons
Ryr2	2.79444e-88	0.799445	0.986	0.888	7.52738e-84	Cholinergic neurons
Pdzd2	5.23614e-88	0.9959	0.785	0.402	1.41046e-83	Cholinergic neurons
Rbfox1	5.61776e-88	0.655223	1	0.971	1.51325e-83	Cholinergic neurons
Sez6l	4.11259e-87	0.953369	0.838	0.504	1.10781e-82	Cholinergic neurons
Dock10	3.48412e-85	1.08139	0.803	0.425	9.38519e-81	Cholinergic neurons
Camk2a	3.94915e-85	0.779483	0.98	0.812	1.06378e-80	Cholinergic neurons
Epha4	1.63457e-83	0.813258	0.697	0.291	4.40304e-79	Cholinergic neurons
Nova1	6.19191e-83	0.91584	0.619	0.258	1.66792e-78	Cholinergic neurons
Atp2a2	9.58203e-83	0.937389	0.856	0.547	2.58111e-78	Cholinergic neurons
Frmd6	1.46731e-82	0.764763	0.475	0.151	3.95248e-78	Cholinergic neurons
Sox1ot	1.19236e-81	1.05286	0.751	0.391	3.21185e-77	Cholinergic neurons
Hs6st2	2.51049e-81	1.04609	0.639	0.282	6.7625e-77	Cholinergic neurons
Dpp6	5.41091e-81	1.01703	0.995	0.992	1.45754e-76	Cholinergic neurons
Zfp423	1.19247e-79	0.835651	0.469	0.156	3.21217e-75	Cholinergic neurons
Prmt8	1.48691e-79	0.892775	0.657	0.297	4.00529e-75	Cholinergic neurons
Sipa1l1	6.19528e-79	0.797615	0.937	0.698	1.66882e-74	Cholinergic neurons
Wasf1	6.36933e-79	0.819375	0.652	0.276	1.71571e-74	Cholinergic neurons
Cyfip1	7.1345e-79	0.973012	0.792	0.477	1.92182e-74	Cholinergic neurons
Pde2a	1.56863e-78	0.98766	0.791	0.474	4.22541e-74	Cholinergic neurons
Ptpn5	4.32091e-77	1.18144	0.744	0.429	1.16392e-72	Cholinergic neurons
Pld5	2.2141e-76	1.52549	0.597	0.271	5.96413e-72	Cholinergic neurons
Cacnb2	1.30036e-75	0.938109	0.957	0.774	3.50278e-71	Cholinergic neurons
Zmiz1	3.37592e-75	0.75752	0.525	0.194	9.09372e-71	Cholinergic neurons
Lncpint	4.63021e-75	0.652246	0.973	0.931	1.24724e-70	Cholinergic neurons
Lrrfip1	6.152e-75	1.10501	0.926	0.776	1.65717e-70	Cholinergic neurons
Ldb2	3.63843e-74	0.842022	0.735	0.365	9.80084e-70	Cholinergic neurons
Hectd2os	1.05495e-71	0.850991	0.59	0.256	2.84172e-67	Cholinergic neurons
Lin7a	3.58884e-71	0.777689	0.827	0.479	9.66726e-67	Cholinergic neurons
Trpc3	1.80309e-70	0.843114	0.498	0.191	4.85698e-66	Cholinergic neurons
Xkr6	9.64464e-70	0.72171	0.915	0.777	2.59798e-65	Cholinergic neurons
Matn2	1.12211e-69	0.899982	0.527	0.222	3.02264e-65	Cholinergic neurons
Lhfpl3	6.63873e-69	0.959434	0.812	0.551	1.78827e-64	Cholinergic neurons
Tcerg1l	7.01571e-69	0.928263	0.639	0.312	1.88982e-64	Cholinergic neurons
Serinc5	3.97853e-66	0.741125	0.561	0.241	1.0717e-61	Cholinergic neurons
Spon1	1.23567e-65	0.753436	0.552	0.225	3.32851e-61	Cholinergic neurons
Dip2c	1.47122e-64	0.588042	0.989	0.92	3.96302e-60	Cholinergic neurons
Adgrl3	4.82422e-64	0.625681	0.989	0.982	1.2995e-59	Cholinergic neurons
Cttnbp2	5.34419e-64	0.707849	0.973	0.85	1.43956e-59	Cholinergic neurons
Nhsl2	1.0507e-63	0.88468	0.605	0.292	2.83026e-59	Cholinergic neurons
Pgap1	1.24938e-61	0.712823	0.601	0.276	3.36546e-57	Cholinergic neurons
Atp2b1	1.53802e-59	0.719046	0.794	0.437	4.14296e-55	Cholinergic neurons
Rgs20	2.18039e-59	0.822969	0.46	0.184	5.8733e-55	Cholinergic neurons
Csrnp3	2.66698e-59	0.68024	0.937	0.8	7.18404e-55	Cholinergic neurons
Ddx5	6.63988e-59	0.691877	0.937	0.754	1.78858e-54	Cholinergic neurons
Plcb4	1.31976e-57	0.900168	0.794	0.561	3.55504e-53	Cholinergic neurons
Cacna2d2	1.69824e-57	0.702946	0.758	0.43	4.57456e-53	Cholinergic neurons
Lin28b	1.74971e-57	0.695171	0.661	0.346	4.71319e-53	Cholinergic neurons
Psd3	3.26419e-57	0.77818	0.727	0.419	8.79274e-53	Cholinergic neurons
Ajap1	3.63005e-57	0.637721	0.487	0.2	9.77825e-53	Cholinergic neurons
Nr3c2	5.69363e-57	0.868745	0.915	0.721	1.53369e-52	Cholinergic neurons
Csnk1g1	1.05485e-56	0.719695	0.803	0.547	2.84144e-52	Cholinergic neurons
Syt7	2.58147e-56	0.819745	0.749	0.447	6.9537e-52	Cholinergic neurons
Scn3b	2.01284e-55	0.62003	0.458	0.179	5.42198e-51	Cholinergic neurons
Smurf2	2.61284e-55	0.701991	0.67	0.371	7.0382e-51	Cholinergic neurons
Pag1	1.72126e-53	0.703496	0.682	0.389	4.63655e-49	Cholinergic neurons
Son	1.77294e-53	0.653427	0.993	0.943	4.77577e-49	Cholinergic neurons
Cdr1os	8.91843e-53	0.5445	0.975	0.924	2.40236e-48	Cholinergic neurons
Gm10649	1.32247e-52	0.760488	0.579	0.295	3.56233e-48	Cholinergic neurons
Nptn	1.91862e-52	0.634835	0.881	0.642	5.16818e-48	Cholinergic neurons
Mrtfb	2.68207e-52	0.673455	0.841	0.567	7.2247e-48	Cholinergic neurons
Map4k3	2.04916e-51	0.824773	0.821	0.692	5.51982e-47	Cholinergic neurons
Camkk2	2.51867e-51	0.738509	0.597	0.326	6.78453e-47	Cholinergic neurons
Ppp1r14c	2.91831e-51	0.692553	0.563	0.277	7.86105e-47	Cholinergic neurons
Rasal2	5.34184e-51	1.04001	0.94	0.862	1.43893e-46	Cholinergic neurons
Grm1	6.87009e-51	1.00191	0.827	0.697	1.8506e-46	Cholinergic neurons
Sema6d	2.35889e-50	0.659589	0.908	0.696	6.35415e-46	Cholinergic neurons
Nav2	3.99765e-50	0.649305	0.971	0.956	1.07685e-45	Cholinergic neurons
Trank1	8.93259e-49	0.616928	0.852	0.598	2.40617e-44	Cholinergic neurons
Lmo4	1.56703e-48	0.694611	0.486	0.215	4.22111e-44	Cholinergic neurons
Gnal	2.01793e-48	0.702413	0.785	0.536	5.4357e-44	Cholinergic neurons
Tro	4.67317e-48	0.694883	0.783	0.539	1.25881e-43	Cholinergic neurons
Homer1	5.05839e-48	0.724867	0.634	0.342	1.36258e-43	Cholinergic neurons
Arpp21	7.19307e-48	0.734799	0.807	0.499	1.9376e-43	Cholinergic neurons
Pde4b	9.64093e-48	0.858209	0.756	0.5	2.59698e-43	Cholinergic neurons
Slit1	1.73084e-47	0.813092	0.563	0.288	4.66236e-43	Cholinergic neurons
Nrp1	1.78136e-47	0.621928	0.673	0.352	4.79844e-43	Cholinergic neurons
Pitpnm3	1.9223e-47	0.742812	0.637	0.373	5.17809e-43	Cholinergic neurons
2023-03-01	8.05528e-47	1.00695	0.814	0.602	2.16985e-42	Cholinergic neurons
Cdh8	2.77636e-46	0.825101	0.872	0.714	7.47868e-42	Cholinergic neurons
Apbb2	3.66778e-46	0.63144	0.841	0.599	9.87991e-42	Cholinergic neurons
Xpr1	5.45839e-46	0.642454	0.736	0.481	1.47033e-41	Cholinergic neurons
Rgs6	1.77974e-45	0.551397	0.787	0.47	4.79409e-41	Cholinergic neurons
Cdh13	3.81769e-45	0.586152	0.856	0.609	1.02837e-40	Cholinergic neurons
Dbn1	7.74605e-45	0.678364	0.695	0.439	2.08655e-40	Cholinergic neurons
Gda	9.33657e-45	0.753482	0.473	0.227	2.51499e-40	Cholinergic neurons
Myh9	1.83607e-44	0.636549	0.477	0.223	4.94583e-40	Cholinergic neurons
Vcl	2.18782e-44	0.600168	0.61	0.327	5.89334e-40	Cholinergic neurons
Pdlim7	6.77446e-44	0.678351	0.681	0.422	1.82484e-39	Cholinergic neurons
Plekha5	3.92022e-43	0.516813	0.955	0.851	1.05599e-38	Cholinergic neurons
B3galt1	4.01984e-43	0.59981	0.933	0.834	1.08283e-38	Cholinergic neurons
Aopep	5.41546e-43	0.639052	0.839	0.631	1.45876e-38	Cholinergic neurons
Gse1	7.23181e-43	0.630104	0.755	0.494	1.94803e-38	Cholinergic neurons
Tafa5	1.27703e-42	0.655375	0.816	0.588	3.43992e-38	Cholinergic neurons
Vsnl1	2.38892e-42	0.646893	0.894	0.747	6.43503e-38	Cholinergic neurons
Plekha6	4.02949e-42	0.613563	0.635	0.367	1.08542e-37	Cholinergic neurons
Cap1	8.39427e-42	0.602245	0.581	0.314	2.26116e-37	Cholinergic neurons
Ildr2	3.78284e-41	0.753301	0.594	0.347	1.01898e-36	Cholinergic neurons
Htr2c	4.90847e-41	0.976351	0.496	0.242	1.32219e-36	Cholinergic neurons
Sema5a	3.9773e-40	0.749782	0.677	0.407	1.07137e-35	Cholinergic neurons
Pbx3	6.81322e-40	0.871999	0.458	0.223	1.83528e-35	Cholinergic neurons
Fkbp1a	1.22711e-39	0.52557	0.504	0.253	3.30546e-35	Cholinergic neurons
Dnah9	2.42884e-39	0.523532	0.464	0.216	6.54256e-35	Cholinergic neurons
Flna	2.76203e-39	0.562001	0.513	0.255	7.44007e-35	Cholinergic neurons
Actr3	2.86467e-39	0.560321	0.565	0.306	7.71655e-35	Cholinergic neurons
Gria1	3.60079e-39	0.598487	1	0.978	9.69945e-35	Cholinergic neurons
Ppt1	5.46215e-39	0.671889	0.686	0.432	1.47134e-34	Cholinergic neurons
Pcdh17	1.48433e-38	0.623606	0.736	0.483	3.99834e-34	Cholinergic neurons
Unc79	2.07757e-38	0.503166	0.933	0.838	5.59635e-34	Cholinergic neurons
Grm7	2.45014e-38	0.804911	0.928	0.752	6.59995e-34	Cholinergic neurons
Adcy5	2.62887e-38	0.502011	0.489	0.238	7.08137e-34	Cholinergic neurons
Abi2	3.16437e-38	0.55599	0.778	0.536	8.52386e-34	Cholinergic neurons
Patj	6.15615e-38	0.577649	0.489	0.247	1.65828e-33	Cholinergic neurons
Mapk4	6.96123e-38	0.618845	0.556	0.307	1.87515e-33	Cholinergic neurons
Gpr155	2.84165e-37	0.513319	0.458	0.223	7.65455e-33	Cholinergic neurons
Cdk17	2.90543e-37	0.564256	0.764	0.529	7.82635e-33	Cholinergic neurons
Ccnd2	3.92166e-37	0.573332	0.498	0.256	1.05638e-32	Cholinergic neurons
Trhde	4.82719e-37	0.593191	0.8	0.566	1.3003e-32	Cholinergic neurons
Kcnip2	6.85632e-37	0.534275	0.54	0.29	1.84689e-32	Cholinergic neurons
Gap43	1.24191e-36	0.541349	0.578	0.316	3.34532e-32	Cholinergic neurons
Zfp618	2.20918e-36	0.527949	0.505	0.262	5.95087e-32	Cholinergic neurons
Ppp1r9a	4.75775e-36	0.548874	0.859	0.7	1.28159e-31	Cholinergic neurons
Znrf3	8.11971e-36	0.586122	0.493	0.258	2.18721e-31	Cholinergic neurons
Apba2	3.84367e-35	0.583841	0.832	0.634	1.03537e-30	Cholinergic neurons
Gnai1	4.01656e-35	0.542248	0.637	0.391	1.08194e-30	Cholinergic neurons
Gtf2ird1	5.29046e-35	0.530671	0.648	0.4	1.42509e-30	Cholinergic neurons
Prkce	6.83508e-35	0.556701	0.944	0.897	1.84116e-30	Cholinergic neurons
Syt14	1.09891e-34	0.555562	0.697	0.481	2.96013e-30	Cholinergic neurons
Ubxn11	1.20298e-34	0.543365	0.471	0.24	3.24046e-30	Cholinergic neurons
Sorcs2	3.0131e-34	0.565733	0.569	0.318	8.11639e-30	Cholinergic neurons
Cyld	1.82815e-33	0.525962	0.72	0.493	4.92448e-29	Cholinergic neurons
Clybl	3.91654e-33	0.505374	0.486	0.251	1.055e-28	Cholinergic neurons
Gm26871	5.56958e-33	0.641295	0.829	0.605	1.50028e-28	Cholinergic neurons
Cntln	7.68887e-33	0.558458	0.616	0.377	2.07115e-28	Cholinergic neurons
Metap2	1.04266e-32	0.562948	0.657	0.438	2.8086e-28	Cholinergic neurons
Mllt3	1.08302e-32	0.599184	0.89	0.78	2.91732e-28	Cholinergic neurons
Mcu	2.28105e-32	0.580672	0.639	0.41	6.14446e-28	Cholinergic neurons
Gm15155	2.3669e-32	0.779357	0.46	0.253	6.37571e-28	Cholinergic neurons
Chn1	2.41651e-32	0.56833	0.8	0.585	6.50935e-28	Cholinergic neurons
Actn1	2.53118e-32	0.529851	0.549	0.316	6.81825e-28	Cholinergic neurons
Nnat	2.66844e-32	0.527986	0.473	0.246	7.18799e-28	Cholinergic neurons
Nhs	2.67803e-32	0.549638	0.848	0.667	7.21381e-28	Cholinergic neurons
Rbms1	1.82761e-31	0.616227	0.635	0.416	4.92303e-27	Cholinergic neurons
Hap1	4.01409e-31	0.522687	0.46	0.238	1.08127e-26	Cholinergic neurons
Pcsk2	4.61211e-31	0.633125	0.852	0.665	1.24236e-26	Cholinergic neurons
Acp1	1.06737e-30	0.586707	0.744	0.535	2.87518e-26	Cholinergic neurons
Srgap1	1.2344e-30	0.603406	0.626	0.405	3.32511e-26	Cholinergic neurons
Ust	1.51657e-30	0.646786	0.585	0.36	4.0852e-26	Cholinergic neurons
Pard3	2.78447e-30	0.524472	0.697	0.474	7.50053e-26	Cholinergic neurons
Htr1f	3.09466e-30	0.910792	0.596	0.394	8.33608e-26	Cholinergic neurons
Homer2	4.67778e-30	0.515114	0.643	0.399	1.26005e-25	Cholinergic neurons
Ulk4	1.34539e-29	0.501603	0.532	0.304	3.62409e-25	Cholinergic neurons
Gm13269	1.43269e-29	0.534653	0.478	0.26	3.85925e-25	Cholinergic neurons
Tpm1	1.04454e-28	0.870711	0.527	0.343	2.81367e-24	Cholinergic neurons
Gabrb1	9.46339e-28	0.562686	0.912	0.789	2.54915e-23	Cholinergic neurons
Pip5k1b	1.1427e-26	0.51852	0.767	0.56	3.07808e-22	Cholinergic neurons
Wasl	5.84144e-26	0.695801	0.639	0.448	1.57351e-21	Cholinergic neurons
Aff3	5.87174e-26	0.606339	0.857	0.776	1.58167e-21	Cholinergic neurons
Gm45159	9.44958e-26	0.513567	0.556	0.35	2.54543e-21	Cholinergic neurons
Celf1	1.21148e-24	0.502366	0.792	0.629	3.26338e-20	Cholinergic neurons
Pcdh15	2.19048e-24	0.538412	0.91	0.755	5.9005e-20	Cholinergic neurons
Prkg1	3.55888e-20	0.617992	0.803	0.645	9.58655e-16	Cholinergic neurons
Hunk	2.7612e-19	0.689011	0.522	0.378	7.43784e-15	Cholinergic neurons
Chrm3	1.70858e-14	0.541634	0.857	0.804	4.6024e-10	Cholinergic neurons
A330008L17Rik	1.89597e-14	0.555923	0.583	0.451	5.10718e-10	Cholinergic neurons
Brinp2	2.36189e-14	0.579106	0.632	0.513	6.36222e-10	Cholinergic neurons
Hs6st3	5.96452e-14	1.23022	0.691	0.653	1.60666e-09	Cholinergic neurons
Cpne4	1.81135e-13	0.817884	0.57	0.453	4.87924e-09	Cholinergic neurons
Prkca	6.54443e-08	0.809611	0.805	0.789	0.00176287	Cholinergic neurons
Rfx3	0	2.24336	0.94	0.278	0	NGF_IS
Glis3	0	1.96137	0.775	0.06	0	NGF_IS
Maml2	0	1.90497	0.834	0.19	0	NGF_IS
Zbtb20	0	1.85314	0.935	0.359	0	NGF_IS
Slit3	0	1.85257	0.976	0.397	0	NGF_IS
Ahcyl2	0	1.69374	0.948	0.501	0	NGF_IS
C1ql3	0	1.42368	0.652	0.046	0	NGF_IS
Chst9	0	1.41431	0.604	0.067	0	NGF_IS
Itga8	0	1.33549	0.674	0.085	0	NGF_IS
Nell2	2.59793e-304	1.30188	0.887	0.267	6.99805e-300	NGF_IS
2010300C02Rik	2.99757e-296	1.07983	0.811	0.197	8.07457e-292	NGF_IS
Jph1	4.43326e-284	1.27313	0.714	0.178	1.19419e-279	NGF_IS
Slc4a4	3.80229e-283	1.55543	0.829	0.297	1.02422e-278	NGF_IS
Il1rap	8.64857e-269	1.32554	0.814	0.264	2.32966e-264	NGF_IS
Tanc1	3.10394e-264	1.14164	0.706	0.169	8.36109e-260	NGF_IS
Celf2	1.57184e-259	1.24269	1	0.897	4.23408e-255	NGF_IS
Ppp3ca	1.63254e-256	1.11573	0.997	0.826	4.39757e-252	NGF_IS
Galnt17	2.47495e-256	1.32672	0.936	0.441	6.66678e-252	NGF_IS
Dgkh	7.86089e-247	1.25682	0.942	0.506	2.11749e-242	NGF_IS
Cyp7b1	1.43222e-245	1.03323	0.565	0.109	3.85796e-241	NGF_IS
Plekhg5	1.54391e-244	1.12579	0.737	0.218	4.15884e-240	NGF_IS
Sphkap	1.33495e-243	1.28061	0.919	0.414	3.59594e-239	NGF_IS
Gm28376	2.55967e-243	1.36399	0.846	0.346	6.89498e-239	NGF_IS
Btbd9	2.20038e-242	1.17701	0.941	0.508	5.92718e-238	NGF_IS
Lmo7	1.24098e-234	0.977528	0.62	0.137	3.34283e-230	NGF_IS
Kalrn	4.51939e-234	0.885649	0.999	0.883	1.21739e-229	NGF_IS
Gm20754	5.47767e-233	1.23055	0.928	0.429	1.47552e-228	NGF_IS
Cacna1e	1.53546e-231	1.03851	0.96	0.422	4.13608e-227	NGF_IS
Ptk2b	5.25585e-222	0.957878	0.699	0.181	1.41577e-217	NGF_IS
Baiap2	2.84973e-219	0.938852	0.614	0.145	7.67632e-215	NGF_IS
Slit1	7.34019e-217	1.01609	0.75	0.228	1.97723e-212	NGF_IS
St6galnac3	2.92037e-216	1.08296	0.805	0.288	7.8666e-212	NGF_IS
Slc17a7	2.16807e-215	0.826513	0.532	0.102	5.84012e-211	NGF_IS
Kcnd2	4.37922e-213	1.02098	0.998	0.848	1.17963e-208	NGF_IS
Tafa1	4.47071e-213	1.04402	0.83	0.289	1.20427e-208	NGF_IS
Prox1	1.40298e-212	0.927159	0.569	0.121	3.77921e-208	NGF_IS
Kcnip4	5.11577e-212	1.06169	0.996	0.711	1.37804e-207	NGF_IS
Dpyd	1.16878e-210	1.01757	0.681	0.192	3.14835e-206	NGF_IS
Ak5	2.56209e-199	1.03315	0.866	0.375	6.9015e-195	NGF_IS
Dock10	6.25094e-193	1.07713	0.858	0.383	1.68382e-188	NGF_IS
St18	3.21035e-190	0.844867	0.457	0.084	8.64771e-186	NGF_IS
Prkd1	3.72788e-190	1.00185	0.71	0.24	1.00418e-185	NGF_IS
Mast3	3.86029e-190	0.903101	0.58	0.146	1.03985e-185	NGF_IS
Camk2a	7.32264e-190	0.909144	0.994	0.795	1.9725e-185	NGF_IS
Nfia	2.46124e-188	0.961362	0.751	0.255	6.62985e-184	NGF_IS
Stxbp6	6.21234e-185	1.12878	0.795	0.337	1.67342e-180	NGF_IS
Cnksr2	1.25954e-183	1.0638	0.9	0.459	3.39281e-179	NGF_IS
Camk2b	2.4761e-183	0.991242	0.846	0.389	6.66986e-179	NGF_IS
Olfm1	7.45625e-181	0.887381	0.583	0.161	2.00849e-176	NGF_IS
Grin2a	2.1607e-177	0.908251	0.995	0.799	5.82028e-173	NGF_IS
Iqgap2	7.88451e-173	1.04744	0.827	0.368	2.12385e-168	NGF_IS
Dab1	1.05183e-172	0.87162	0.998	0.835	2.83332e-168	NGF_IS
Erc2	1.2278e-167	0.690786	0.998	0.979	3.30733e-163	NGF_IS
Pde7b	2.0397e-164	0.985364	0.661	0.232	5.49434e-160	NGF_IS
Mrtfb	6.53828e-163	0.842245	0.923	0.528	1.76122e-158	NGF_IS
Ptprd	7.02475e-163	1.08012	0.993	0.789	1.89226e-158	NGF_IS
Ppfia2	9.39834e-161	0.798016	0.997	0.91	2.53163e-156	NGF_IS
F730043M19Rik	3.35168e-160	0.846234	0.55	0.158	9.02842e-156	NGF_IS
Rras2	1.33629e-158	0.740031	0.489	0.12	3.59956e-154	NGF_IS
Wasf1	3.14936e-157	0.813536	0.686	0.238	8.48344e-153	NGF_IS
Atp2b1	1.22202e-156	0.944363	0.862	0.395	3.29177e-152	NGF_IS
Cttnbp2	2.06901e-156	0.772709	0.99	0.837	5.5733e-152	NGF_IS
Ryr2	3.67094e-153	0.714812	0.996	0.878	9.8884e-149	NGF_IS
Calb1	1.02574e-148	0.694715	0.475	0.114	2.76302e-144	NGF_IS
Spon1	6.30453e-148	0.771751	0.602	0.189	1.69825e-143	NGF_IS
Epha4	6.10076e-147	0.842225	0.7	0.257	1.64336e-142	NGF_IS
Rnf112	8.62044e-146	0.838273	0.699	0.268	2.32209e-141	NGF_IS
4930509J09Rik	2.28568e-145	0.794875	0.697	0.254	6.15694e-141	NGF_IS
Lyst	7.56144e-142	0.878514	0.813	0.437	2.03683e-137	NGF_IS
Wipf3	5.636e-140	0.740888	0.739	0.305	1.51817e-135	NGF_IS
Prkce	1.71605e-139	0.669452	0.994	0.883	4.62251e-135	NGF_IS
Nrp1	2.51324e-139	0.820827	0.749	0.311	6.76991e-135	NGF_IS
Sntb2	4.94557e-138	0.810018	0.556	0.181	1.33219e-133	NGF_IS
Arpp21	1.67931e-137	1.00074	0.872	0.461	4.52356e-133	NGF_IS
Pdzd2	3.58837e-137	0.902626	0.78	0.371	9.666e-133	NGF_IS
Ptprk	1.60435e-134	0.833114	0.66	0.241	4.32163e-130	NGF_IS
Pitpnm2	1.84981e-134	0.842013	0.738	0.36	4.98284e-130	NGF_IS
Vav3	5.10219e-134	0.675227	0.542	0.167	1.37438e-129	NGF_IS
Ano3	1.05494e-133	0.841887	0.845	0.425	2.8417e-129	NGF_IS
Plcl1	2.60823e-133	0.830653	0.762	0.334	7.0258e-129	NGF_IS
Add2	2.1014e-132	0.799407	0.858	0.504	5.66055e-128	NGF_IS
Trpm3	1.36971e-130	0.553998	0.953	0.553	3.68958e-126	NGF_IS
Cacna2d1	7.44552e-130	0.540766	0.937	0.515	2.0056e-125	NGF_IS
Epha7	1.6041e-129	0.91182	0.881	0.564	4.32095e-125	NGF_IS
Adgrb2	8.96232e-128	0.677918	0.48	0.141	2.41418e-123	NGF_IS
Mlip	9.06697e-125	0.766182	0.543	0.18	2.44237e-120	NGF_IS
Kcnip3	2.70524e-123	0.722215	0.509	0.158	7.28711e-119	NGF_IS
Zfpm2	4.09964e-120	0.656547	0.877	0.482	1.10432e-115	NGF_IS
Kcnj6	4.30054e-120	0.764243	0.891	0.589	1.15844e-115	NGF_IS
Ror1	8.78454e-120	0.662267	0.463	0.134	2.36629e-115	NGF_IS
Nkain2	1.05837e-118	0.614964	0.998	0.935	2.85092e-114	NGF_IS
Chn1	9.47704e-118	0.703577	0.897	0.548	2.55283e-113	NGF_IS
Htr4	2.19674e-117	0.819349	0.601	0.242	5.91735e-113	NGF_IS
Tmem108	3.71754e-117	0.709306	0.93	0.583	1.0014e-112	NGF_IS
Pip5k1b	1.53662e-116	0.796352	0.863	0.524	4.1392e-112	NGF_IS
Rasgrf1	1.91502e-115	0.701461	0.954	0.639	5.1585e-111	NGF_IS
Gabrb3	1.22018e-114	0.571989	0.993	0.906	3.2868e-110	NGF_IS
Sema5a	2.18274e-114	0.759505	0.762	0.368	5.87964e-110	NGF_IS
Lrp1b	4.16976e-114	0.616848	0.999	0.909	1.12321e-109	NGF_IS
Plxna4	1.48167e-111	0.688867	0.959	0.769	3.99118e-107	NGF_IS
Cpne6	4.6351e-111	0.706357	0.571	0.216	1.24856e-106	NGF_IS
5730522E02Rik	1.28098e-109	0.800048	0.863	0.499	3.45058e-105	NGF_IS
Pcsk5	1.78931e-107	0.726974	0.513	0.179	4.81987e-103	NGF_IS
Prickle1	8.65288e-106	0.667809	0.965	0.757	2.33083e-101	NGF_IS
Bcl11b	4.13329e-105	0.743467	0.665	0.304	1.11338e-100	NGF_IS
Osbp2	1.29006e-103	0.689408	0.673	0.313	3.47505e-99	NGF_IS
Mtmr12	2.73354e-103	0.671145	0.582	0.237	7.36334e-99	NGF_IS
Gabrb1	5.39066e-103	0.622903	0.973	0.766	1.45208e-98	NGF_IS
Scn3b	1.66419e-101	0.596063	0.468	0.154	4.48282e-97	NGF_IS
Gm15738	1.25416e-99	0.694413	0.714	0.351	3.37834e-95	NGF_IS
Nr3c2	3.62228e-97	0.658421	0.929	0.702	9.75732e-93	NGF_IS
Cap2	2.13298e-96	0.686983	0.828	0.495	5.74562e-92	NGF_IS
Mctp1	2.35399e-96	0.651046	0.964	0.75	6.34093e-92	NGF_IS
Syt7	2.0266e-95	0.641102	0.78	0.416	5.45905e-91	NGF_IS
Lmo3	6.43412e-95	0.658576	0.506	0.197	1.73316e-90	NGF_IS
Cntnap5b	1.71075e-94	0.550708	0.82	0.462	4.60825e-90	NGF_IS
[truncated: 303 more rows]
