# Supplementary material for: Erythropoietin restrains the inhibitory potential of interneurons in the mouse hippocampus
Source: Mol Psychiatry. 2024 Apr 15;29(10):2979–96. doi: 10.1038/s41380-024-02528-2 (PMC11449791; doi:10.1038/s41380-024-02528-2)
Supplement: Supplementary file 6 — Supplementary Table 4 [file 41380_2024_2528_MOESM6_ESM.xlsx]

## Sheet: Sheet1
source	target	ligand.complex	receptor.complex	aggregate_rank	mean_rank	natmi.edge_specificity	natmi.rank	connectome.weight_sc	connectome.rank	logfc.logfc_comb	logfc.rank	sca.LRscore	sca.rank	cellphonedb.pvalue	cellphonedb.rank
A_Sst_Back	B_Cck_RLM	NXPH1	NRXN3	2.72158e-08	7472.9	0.00612864	15068	2.27383	94	2.32994	1	0.967389	17	0	22184.5
A_Sst_Back	A_Cck_RLM	NXPH1	NRXN3	3.902e-08	7494.9	0.00611014	15164	2.26393	106	2.31548	2	0.967342	18	0	22184.5
B_Sst_Back	B_Cck_RLM	NXPH1	NRXN3	5.66024e-08	7591.5	0.00601002	15625	2.24201	120	2.30175	3	0.96708	25	0	22184.5
B_Sst_Back	A_Cck_RLM	NXPH1	NRXN3	7.70499e-08	7614.5	0.00599188	15723	2.23212	133	2.28729	4	0.967032	28	0	22184.5
A_Pvalb_Basket	B_Cck_RLM	SLIT2	APP	1.37717e-07	5960.7	0.0122621	3215	1.6061	1342	1.60139	537	0.938117	2525	0	22184.5
A_Pvalb_Basket	B_Cck_RLM	SLIT2	ROBO1	1.50833e-07	5714.1	0.0117571	3605	1.73811	977	1.92731	86	0.946441	1718	0	22184.5
B_Sst_OLM	B_Cck_RLM	NXPH1	NRXN3	1.58006e-07	7729.3	0.00586547	16258	2.20324	169	2.26691	6	0.96669	29	0	22184.5
A_Pvalb_Basket	A_Cck_RLM	SLIT2	APP	1.58081e-07	6202.9	0.0117198	3639	1.53006	1670	1.53081	692	0.936791	2829	0	22184.5
A_Pvalb_Basket	A_Pvalb_Basket	SLIT2	ROBO1	1.76239e-07	5760.5	0.0116152	3719	1.71942	1024	1.8702	149	0.946132	1726	0	22184.5
A_Pvalb_Basket	B_Pvalb_Basket	SLIT2	ROBO1	1.80787e-07	5724.1	0.0117573	3604	1.73813	976	1.87898	139	0.946441	1717	0	22184.5
B_Sst_Hippo	B_Cck_RLM	NXPH1	NRXN3	1.81505e-07	7756.3	0.00584135	16382	2.19677	177	2.27286	5	0.966624	33	0	22184.5
B_Sst_OLM	A_Cck_RLM	NXPH1	NRXN3	1.84596e-07	7749.7	0.00584776	16346	2.19335	178	2.25244	8	0.966641	32	0	22184.5
B_Sst_Hippo	A_Cck_RLM	NXPH1	NRXN3	2.0058e-07	7777.1	0.00582372	16477	2.18688	183	2.25839	7	0.966575	34	0	22184.5
A_Pvalb_Basket	A_Cck_RLM	SLIT2	ROBO1	2.00716e-07	5797.3	0.011497	3817	1.70385	1060	1.8488	184	0.945871	1741	0	22184.5
A_Pvalb_Basket	B_Cck_RLM	SLIT2	DCC	2.03359e-07	6684.7	0.0117935	3573	1.16298	3827	1.1981	1592	0.939721	2247	0	22184.5
A_Pvalb_Basket	A_Cck_RLM	SLIT2	DCC	2.73949e-07	6855.5	0.0114974	3815	1.13228	4062	1.1394	1862	0.938997	2354	0	22184.5
A_Sst_OLM	B_Cck_RLM	NXPH1	NRXN3	2.86026e-07	7892.3	0.00572113	17006	2.16453	206	2.20202	17	0.966286	48	0	22184.5
A_Sst_Hippo	B_Cck_RLM	NXPH1	NRXN3	2.90208e-07	7900.3	0.00571448	17044	2.16275	207	2.21656	15	0.966268	51	0	22184.5
A_Pvalb_Basket	A_CA1_D	SLIT2	DCC	3.0641e-07	6643.9	0.0118424	3530	1.16806	3788	1.2225	1485	0.939838	2232	0	22184.5
A_Sst_OLM	A_Cck_RLM	NXPH1	NRXN3	3.20627e-07	7916.7	0.00570386	17112	2.15463	214	2.18756	19	0.966237	54	0	22184.5
A_Sst_Hippo	A_Cck_RLM	NXPH1	NRXN3	3.29692e-07	7925.3	0.00569723	17155	2.15285	216	2.2021	16	0.966218	55	0	22184.5
A_Cck_RLM	A_Cck_NB	FSTL5	SDK2	3.48294e-07	6539.1	0.0174519	1253	2.12457	257	1.85772	169	0.911235	8832	0	22184.5
A_Cck_RLM	A_Cck_NB	GNAI2	CNR1	3.87571e-07	12871.7	0.0173022	1287	2.1458	224	1.6416	451	0.812868	40212	0	22184.5
A_Pvalb_Basket	A_CA1_S	SLIT2	DCC	4.10866e-07	6653.9	0.0118068	3564	1.16437	3817	1.22885	1462	0.939753	2242	0	22184.5
B_Pvalb_Bistrat	B_Cck_RLM	NXPH1	NRXN3	4.69259e-07	8039.3	0.00560453	17671	2.13326	243	2.19245	18	0.965949	80	0	22184.5
A_Pvalb_Basket	B_CA1_S	SLIT2	DCC	4.82559e-07	6957.7	0.0112389	4045	1.10547	4303	1.15762	1777	0.938343	2479	0	22184.5
A_Cck_NB	A_Cck_NB	FGF13	EGFR	4.86835e-07	9214.3	0.0311338	246	2.65942	9	1.84446	191	0.860017	23441	0	22184.5
A_Pvalb_Basket	B_CA1_D	SLIT2	DCC	5.6093e-07	6870.9	0.0114371	3871	1.12603	4115	1.15212	1804	0.938846	2380	0	22184.5
B_Pvalb_Bistrat	A_Cck_RLM	NXPH1	NRXN3	5.68071e-07	8066.9	0.00558762	17785	2.12336	259	2.17798	21	0.9659	85	0	22184.5
A_Cck_RLM	A_Cck_NB	SEMA3C	NRP2_PLXNA2	6.00069e-07	8310.9	0.016587	1436	2.37358	54	1.30006	1236	0.878572	16644	0	22184.5
A_Cck_RLM	B_Cck_RLM	SEMA3C	NRP2_PLXNA3	6.46366e-07	12203.1	0.020187	794	2.30511	77	1.22864	1463	0.824272	36497	0	22184.5
B_Cck_NB	A_Cck_NB	FGF13	EGFR	7.02312e-07	9401.1	0.0300477	278	2.59674	13	1.85236	180	0.857866	24350	0	22184.5
A_Pvalb_Basket	A_Sst_Hippo	SLIT2	DCC	7.11987e-07	7348.7	0.010636	4648	1.04294	4917	1.08617	2150	0.936728	2844	0	22184.5
A_Pvalb_Bistrat	B_Cck_RLM	NXPH1	NRXN3	7.25266e-07	8167.9	0.00550737	18242	2.1072	281	2.15971	26	0.965661	106	0	22184.5
A_Pvalb_Basket	B_Sst_Back	SLIT2	DCC	8.14437e-07	7484.1	0.0105182	4776	1.03072	5051	1.03215	2496	0.936397	2913	0	22184.5
A_Cck_RLM	A_Cck_NB	SEMA3C	NRP2_PLXNA3	8.1598e-07	12016.3	0.021007	721	2.32896	69	1.20886	1551	0.827138	35556	0	22184.5
A_Pvalb_Basket	A_CA1_D	SLIT2	ROBO2	8.20096e-07	7096.3	0.0102857	5058	1.17152	3766	1.21459	1522	0.936198	2951	0	22184.5
A_Cck_RLM	B_Cck_NB	GNAI2	CNR1	8.41457e-07	13019.7	0.0169373	1363	2.10104	290	1.60239	532	0.811241	40729	0	22184.5
A_Cck_RLM	A_Cck_RLM	SEMA3C	NRP2_PLXNA3	8.54416e-07	12397.3	0.019563	881	2.28207	86	1.20553	1569	0.821987	37266	0	22184.5
A_Pvalb_Bistrat	A_Cck_RLM	NXPH1	NRXN3	8.56164e-07	8189.1	0.00549074	18324	2.0973	297	2.14524	27	0.965611	113	0	22184.5
A_Cck_RLM	B_Cck_NB	SEMA3C	NRP2_PLXNA3	8.65329e-07	12310.7	0.0198752	838	2.3025	80	1.20429	1574	0.823142	36877	0	22184.5
B_Pvalb_Basket	B_Cck_RLM	NXPH1	NRXN3	8.82337e-07	8229.1	0.00546216	18521	2.09507	300	2.17687	22	0.965524	118	0	22184.5
A_Pvalb_Basket	B_Sst_OLM	SLIT2	ROBO1	8.83589e-07	6289.7	0.0102283	5134	1.53677	1638	1.59539	550	0.942798	1942	0	22184.5
A_Pvalb_Basket	A_Sst_Hippo	SLIT2	ROBO1	9.03559e-07	6292.5	0.0102128	5157	1.53473	1650	1.60741	524	0.942757	1947	0	22184.5
A_Cck_RLM	B_Pvalb_Bistrat	NCAM1	GFRA1	9.21467e-07	6786.3	0.0180371	1149	1.93844	561	1.19663	1599	0.912957	8438	0	22184.5
A_Cck_RLM	B_Cck_NB	FSTL5	SDK2	9.30696e-07	6482.5	0.0178322	1181	2.14938	218	1.842	195	0.912102	8634	0	22184.5
A_Pvalb_Basket	A_Sst_OLM	SLIT2	ROBO2	9.44582e-07	7202.3	0.0101794	5203	1.15682	3867	1.16452	1752	0.935887	3005	0	22184.5
A_Cck_RLM	B_Cck_RLM	GNAI2	CNR1	9.80288e-07	13468.5	0.0158533	1624	1.96807	507	1.56502	619	0.806125	42408	0	22184.5
B_Pvalb_Basket	A_Cck_RLM	NXPH1	NRXN3	1.05063e-06	8254.5	0.00544568	18624	2.08517	318	2.16241	25	0.965473	121	0	22184.5
A_Pvalb_Basket	B_Sst_Hippo	SLIT2	ROBO1	1.14486e-06	6379.7	0.0100306	5407	1.51073	1759	1.59122	558	0.94227	1990	0	22184.5
A_Pvalb_Basket	A_Sst_OLM	SLIT2	ROBO1	1.1619e-06	6401.9	0.0100219	5423	1.50959	1764	1.5523	645	0.942246	1993	0	22184.5
A_Pvalb_Basket	B_Sst_Hippo	SLIT2	ROBO2	1.1705e-06	7288.1	0.0100128	5431	1.13377	4047	1.1871	1653	0.93539	3125	0	22184.5
A_Cck_RLM	B_Cck_NB	SEMA3C	NRP2_PLXNA2	1.1931e-06	8592.3	0.0155848	1706	2.31678	74	1.291	1265	0.875208	17732	0	22184.5
A_Pvalb_Basket	B_Sst_Hippo	SLIT2	DCC	1.2445e-06	7716.1	0.0100907	5320	0.986387	5498	1.04582	2410	0.93515	3168	0	22184.5
A_Pvalb_Basket	B_CA1_D	SLIT2	ROBO2	1.27882e-06	7360.5	0.00993742	5528	1.12334	4141	1.15627	1783	0.935162	3166	0	22184.5
A_Cck_RLM	A_Cck_RLM	GNAI2	CNR1	1.45484e-06	13721.7	0.0153161	1793	1.90218	627	1.53361	685	0.803417	43319	0	22184.5
A_Pvalb_Basket	B_Cck_RLM	NXPH1	NRXN3	1.51084e-06	8427.5	0.0053182	19410	2.05646	359	2.08173	31	0.965076	153	0	22184.5
A_Sst_Back	A_Cck_NB	NXPH1	NRXN3	1.52348e-06	7924.1	0.00572195	17000	2.05621	360	2.08366	29	0.966289	47	0	22184.5
A_Pvalb_Basket	A_Sst_Hippo	SLIT2	ROBO2	1.57612e-06	7475.1	0.00976769	5764	1.09986	4359	1.14761	1821	0.934637	3247	0	22184.5
A_Cck_RLM	B_Cck_RLM	SEMA3C	NRP2_PLXNA2	1.6553e-06	8724.1	0.0151517	1852	2.30098	81	1.30416	1222	0.873661	18281	0	22184.5
A_Cck_RLM	A_Sst_Hippo	IGF1	IGF2R	1.70211e-06	12810.9	0.0151131	1865	2.36489	56	1.29154	1263	0.817606	38686	0	22184.5
A_Pvalb_Basket	A_Cck_RLM	NXPH1	NRXN3	1.70791e-06	8454.5	0.00530215	19525	2.04656	374	2.06727	34	0.965025	155	0	22184.5
A_Cck_RLM	A_Cck_NB	IGF1	IGF2R	1.74249e-06	12821.9	0.0150745	1876	2.36389	57	1.29339	1253	0.817416	38739	0	22184.5
A_Pvalb_Basket	B_Sst_OLM	SLIT2	ROBO2	1.79519e-06	7580.3	0.00966796	5916	1.08607	4478	1.10963	2009	0.934323	3314	0	22184.5
A_Pvalb_Basket	B_Sst_OLM	SLIT2	DCC	1.94565e-06	8132.3	0.00962604	5979	0.9382	6012	0.94936	3070	0.933706	3416	0	22184.5
A_Cck_RLM	A_NFMS	IGF1	IGF1R	2.15629e-06	7601.1	0.0147505	1979	2.41238	39	1.47384	801	0.891728	13002	0	22184.5
A_Cck_RLM	B_Sst_Hippo	SEMA3C	NRP2_PLXNA3	2.16499e-06	13925.9	0.0152601	1804	2.14146	232	1.11428	1981	0.803082	43428	0	22184.5
B_Sst_Back	A_Cck_NB	NXPH1	NRXN3	2.1679e-06	8069.5	0.00561119	17643	2.0244	405	2.05547	36	0.965969	79	0	22184.5
A_Pvalb_Basket	A_CA1_S	SLIT2	ROBO2	2.24217e-06	7706.5	0.00949131	6185	1.06163	4725	1.10568	2028	0.933755	3410	0	22184.5
A_Sst_Back	B_Sst_Back	NXPH1	NRXN3	2.34905e-06	8022.3	0.0056546	17395	2.02018	416	2.03615	46	0.966095	70	0	22184.5
A_Cck_RLM	B_Cck_NB	SEMA3C	NRP2_PLXNA1	2.56953e-06	12590.1	0.0165632	1444	2.12205	263	1.09872	2068	0.822789	36991	0	22184.5
A_Cck_RLM	A_NFMS	LAMA3	ITGAV_ITGB8	2.60437e-06	14524.1	0.0488308	77	1.78729	864	1.09769	2075	0.79187	47420	0	22184.5
B_Pvalb_Bistrat	A_Cck_NB	FGF13	EGFR	2.64838e-06	10289.5	0.0252683	433	2.32095	72	1.86292	156	0.846974	28602	0	22184.5
A_Cck_RLM	B_Cck_RLM	SEMA3C	NRP2_PLXNA1	2.67511e-06	12879.3	0.0157687	1651	2.097	298	1.09557	2089	0.819177	38174	0	22184.5
A_Cck_RLM	A_Cck_NB	SEMA3C	NRP2_PLXNA1	2.77864e-06	12416.3	0.0171113	1332	2.13758	237	1.09191	2109	0.82515	36219	0	22184.5
A_Sst_Back	B_Cck_NB	NXPH1	NRXN3	2.85498e-06	8055.5	0.0056306	17535	2.00733	444	2.04722	40	0.966026	74	0	22184.5
A_Cck_RLM	A_Cck_RLM	SEMA3C	NRP2_PLXNA1	2.92859e-06	12920.5	0.0156793	1679	2.09463	301	1.08751	2137	0.818756	38301	0	22184.5
A_Pvalb_Basket	B_NFMS	SLIT2	DCC	2.93228e-06	8484.5	0.0092744	6526	0.901731	6452	0.885863	3607	0.932545	3653	0	22184.5
A_Cck_RLM	A_Cck_RLM	SEMA3C	NRP2_PLXNA2	2.99467e-06	9038.7	0.0143168	2149	2.25929	109	1.26236	1349	0.8705	19402	0	22184.5
A_Sst_Back	A_Sst_Back	NXPH1	NRXN3	3.01178e-06	8071.5	0.00562026	17592	2.0018	452	2.01584	52	0.965996	77	0	22184.5
A_Cck_RLM	A_CA1_D	SEMA3C	NRP1_PLXNA4	3.07884e-06	7747.5	0.0166124	1430	2.05692	358	1.08433	2164	0.893247	12601	0	22184.5
A_Pvalb_Basket	A_Sst_Back	SLIT2	ROBO2	3.11176e-06	7920.5	0.00923221	6604	1.02578	5101	1.0897	2125	0.932894	3588	0	22184.5
A_Pvalb_Basket	A_Sst_Back	SLIT2	ROBO1	3.18308e-06	6847.9	0.00921633	6634	1.4035	2279	1.4147	919	0.939924	2223	0	22184.5
B_Sst_Back	B_Sst_Back	NXPH1	NRXN3	3.32104e-06	8159.1	0.00554516	17994	1.98836	467	2.00796	55	0.965774	95	0	22184.5
B_Sst_OLM	A_Cck_NB	NXPH1	NRXN3	3.40693e-06	8248.3	0.00547624	18422	1.98563	471	2.02063	50	0.965567	114	0	22184.5
B_Sst_Hippo	A_Cck_NB	NXPH1	NRXN3	3.6281e-06	8282.9	0.00545372	18581	1.97916	481	2.02658	49	0.965498	119	0	22184.5
A_Pvalb_Basket	A_NFMS	SLIT2	DCC	3.66578e-06	8795.7	0.00910382	6824	0.88404	6662	0.805114	4535	0.931959	3773	0	22184.5
B_Sst_Back	B_Cck_NB	NXPH1	NRXN3	3.74217e-06	8194.5	0.00552162	18149	1.97552	486	2.01902	51	0.965703	102	0	22184.5
A_Pvalb_Basket	B_Pvalb_Basket	SLIT2	APP	3.74707e-06	7793.9	0.00908519	6854	1.16066	3842	1.19646	1601	0.928819	4488	0	22184.5
B_Sst_Back	A_Sst_Back	NXPH1	NRXN3	4.00149e-06	8213.3	0.00551148	18217	1.96999	497	1.98765	63	0.965673	105	0	22184.5
A_Cck_RLM	A_Cck_NB	FSTL5	CNTN5	4.02116e-06	7076.9	0.00752581	10252	1.9175	595	2.04945	39	0.939257	2314	0	22184.5
A_Pvalb_Basket	B_Sst_Back	SLIT2	ROBO2	4.0343e-06	8117.7	0.00902166	6956	0.996657	5389	1.05854	2337	0.932168	3722	0	22184.5
A_Cck_RLM	B_Cck_NB	FSTL5	CNTN5	4.06983e-06	7089.9	0.00751692	10277	1.91628	596	1.96932	71	0.939223	2321	0	22184.5
A_Cck_RLM	B_Sst_Back	FSTL5	CNTN5	4.18275e-06	7112.5	0.00748237	10376	1.91156	607	1.99946	58	0.939092	2337	0	22184.5
A_Pvalb_Basket	A_Sst_Back	SLIT2	DCC	4.21132e-06	8669.3	0.00898622	7016	0.871844	6819	0.902961	3468	0.931546	3859	0	22184.5
A_Sst_Back	A_Cck_RLM	NXPH1	NRXN1	4.29772e-06	7510.7	0.00629023	14369	1.96694	509	1.91652	98	0.962153	393	0	22184.5
A_Cck_RLM	A_CA1_D	SEMA3C	NRP1_PLXNA1	4.46031e-06	10219.7	0.0244989	474	2.02011	417	1.0521	2375	0.85456	25648	0	22184.5
A_Pvalb_Basket	A_Sst_OLM	SLIT2	DCC	4.57438e-06	8860.5	0.00891545	7133	0.864504	6909	0.83707	4146	0.931293	3930	0	22184.5
A_Cck_RLM	A_Pvalb_Bistrat	NCAM1	GFRA1	4.68122e-06	7528.3	0.0151752	1842	1.64793	1204	1.04634	2404	0.905843	10007	0	22184.5
A_Cck_RLM	B_Sst_Hippo	IGF1	IGF2R	4.68122e-06	13421.1	0.0136835	2404	2.32802	71	1.2687	1324	0.81008	41122	0	22184.5
A_Cck_RLM	B_Sst_Hippo	SEMA3C	NRP2_PLXNA1	4.74358e-06	13671.9	0.0139872	2278	2.04593	375	1.04527	2412	0.810128	41110	0	22184.5
A_Cck_RLM	A_Pvalb_Basket	FSTL5	CNTN5	4.80655e-06	7199.1	0.00736164	10726	1.89505	645	2.18027	20	0.938625	2420	0	22184.5
A_Cck_RLM	B_CA1_S	SEMA3C	NRP1_PLXNA1	4.85419e-06	10178.5	0.0247018	461	2.03269	398	1.04291	2426	0.855072	25423	0	22184.5
A_Pvalb_Basket	A_NFMS	IL1RAPL1	PTPRD	5.0205e-06	6387.3	0.00884732	7267	1.39628	2316	1.91673	96	0.966081	73	0	22184.5
B_Sst_OLM	B_Sst_Back	NXPH1	NRXN3	5.04485e-06	8349.5	0.00541179	18832	1.94959	537	1.97311	68	0.965369	126	0	22184.5
A_Sst_Back	A_NFMS	NXPH1	NRXN1	5.1013e-06	7544.3	0.00625652	14514	1.94948	539	1.94897	79	0.962055	405	0	22184.5
A_Pvalb_Basket	A_Pvalb_Basket	SLIT2	APP	5.14257e-06	8018.9	0.00882864	7302	1.12469	4131	1.161	1765	0.927867	4712	0	22184.5
A_Cck_RLM	A_CA1_S	SEMA3C	NRP1_PLXNA1	5.17252e-06	10193.9	0.0246724	463	2.02345	408	1.03715	2465	0.854998	25449	0	22184.5
A_Sst_OLM	A_Cck_NB	NXPH1	NRXN3	5.21544e-06	8441.1	0.00534148	19256	1.94691	543	1.95575	76	0.96515	146	0	22184.5
A_Cck_RLM	B_CA1_D	SEMA3C	NRP1_PLXNA4	5.22284e-06	7602.7	0.0171676	1317	2.0917	306	1.11506	1977	0.894805	12229	0	22184.5
A_Cck_RLM	B_CA1_D	SEMA3C	NRP1_PLXNA1	5.26505e-06	10274.3	0.0243231	485	2.018	424	1.03922	2456	0.854112	25822	0	22184.5
A_Sst_Hippo	A_Cck_NB	NXPH1	NRXN3	5.33127e-06	8450.5	0.00533527	19301	1.94513	547	1.97029	70	0.96513	150	0	22184.5
A_Sst_OLM	A_Cck_NB	RELN	LRP8	5.44817e-06	6544.1	0.0152227	1819	2.41683	38	2.08349	30	0.912021	8649	0	22184.5
A_Cck_RLM	A_CA1_S	SEMA3C	NRP1_PLXNA2	5.46254e-06	8872.7	0.0152898	1798	2.01569	426	1.03183	2499	0.875994	17456	0	22184.5
A_Sst_Back	B_NFMS	NXPH1	NRXN1	5.50821e-06	7564.1	0.00624444	14571	1.94322	553	1.91673	97	0.96202	415	0	22184.5
B_Sst_Hippo	B_Sst_Back	NXPH1	NRXN3	5.53807e-06	8382.7	0.00538953	18980	1.94312	554	1.97906	66	0.9653	129	0	22184.5
A_Cck_RLM	B_Pvalb_Basket	FSTL5	CNTN5	5.62982e-06	7286.1	0.00724887	11044	1.87963	675	2.24641	9	0.938179	2518	0	22184.5
A_Pvalb_Basket	A_Pvalb_Basket	SLIT2	ROBO2	5.69674e-06	8419.9	0.00874027	7453	0.95773	5798	1.00215	2706	0.93116	3958	0	22184.5
A_Cck_RLM	A_Pvalb_Basket	ADAM12	ITGA9	5.77362e-06	12800.3	0.0342025	202	1.59698	1373	1.0262	2534	0.820565	37708	0	22184.5
B_Sst_OLM	B_Cck_NB	NXPH1	NRXN3	5.8737e-06	8385.9	0.00538881	18986	1.93675	565	1.98418	64	0.965298	130	0	22184.5
B_Sst_Back	A_Cck_RLM	NXPH1	NRXN1	5.90487e-06	7641.9	0.00616848	14882	1.93512	566	1.88833	129	0.961796	448	0	22184.5
B_Sst_OLM	A_Sst_Back	NXPH1	NRXN3	6.03063e-06	8400.9	0.00537892	19040	1.93122	570	1.9528	77	0.965267	133	0	22184.5
A_Cck_RLM	B_Pvalb_Basket	ADAM12	ITGA9	6.13566e-06	12872.1	0.0338574	207	1.58654	1418	1.02043	2573	0.819818	37978	0	22184.5
A_Pvalb_Basket	B_Cck_NB	SLIT2	APP	6.14596e-06	8168.9	0.00867797	7567	1.10356	4320	1.12889	1917	0.927288	4856	0	22184.5
A_Sst_Back	B_Cck_RLM	NXPH1	NRXN1	6.15816e-06	7598.7	0.00622059	14673	1.93086	574	1.87935	137	0.96195	425	0	22184.5
B_Sst_Hippo	B_Cck_NB	NXPH1	NRXN3	6.25498e-06	8414.1	0.00536666	19108	1.93028	577	1.99013	62	0.965229	139	0	22184.5
A_Cck_RLM	B_NFMS	IGF1	IGF1R	6.38627e-06	7381.3	0.0156723	1681	2.45594	25	1.50238	746	0.89462	12270	0	22184.5
B_Sst_Hippo	A_Sst_Back	NXPH1	NRXN3	6.41858e-06	8430.1	0.0053568	19166	1.92475	582	1.95875	75	0.965198	143	0	22184.5
A_Pvalb_Basket	B_CA1_S	SLIT2	ROBO2	6.44819e-06	8514.1	0.00865046	7640	0.945306	5931	0.993205	2769	0.930828	4046	0	22184.5
A_Sst_OLM	A_Sst_OLM	SST	GRM7	6.4905e-06	6909.7	0.0141069	2232	1.97682	485	0.91672	3331	0.921695	6316	0	22184.5
A_Cck_RLM	B_NFMS	WNT5A	PTPRK	6.53429e-06	12833.3	0.0250818	441	1.34815	2586	1.03654	2468	0.824288	36487	0	22184.5
A_Sst_Back	A_Sst_OLM	NXPH1	NRXN3	6.68622e-06	8294.7	0.00546503	18498	1.91874	590	1.93269	84	0.965533	117	0	22184.5
A_Cck_RLM	B_NFMS	LAMA3	ITGAV_ITGB8	6.74581e-06	16039.7	0.0391317	137	1.70914	1046	1.01089	2635	0.773034	54196	0	22184.5
A_Pvalb_Basket	B_Sst_Back	SLIT2	ROBO1	6.79293e-06	7231.3	0.0086097	7720	1.32361	2739	1.40006	949	0.937972	2564	0	22184.5
B_Sst_Back	A_NFMS	NXPH1	NRXN1	6.82278e-06	7672.7	0.00613542	15031	1.91766	594	1.92078	92	0.961697	462	0	22184.5
A_Pvalb_Bistrat	A_Cck_NB	FGF13	EGFR	6.8572e-06	10897.5	0.0226078	595	2.16743	202	1.73373	326	0.839624	31180	0	22184.5
B_Pvalb_Bistrat	A_Cck_NB	NXPH1	NRXN3	6.96118e-06	8605.9	0.00523262	19996	1.91564	598	1.94617	80	0.964802	171	0	22184.5
A_Sst_Back	A_Cck_NB	NXPH1	NRXN1	7.03107e-06	7636.9	0.00618717	14819	1.91354	600	1.8746	144	0.961851	437	0	22184.5
A_Cck_RLM	B_NFMS	FSTL5	CNTN5	7.14152e-06	6948.7	0.00771977	9758	1.94403	551	2.07732	32	0.939979	2218	0	22184.5
B_Sst_Back	B_NFMS	NXPH1	NRXN1	7.35137e-06	7693.3	0.00612358	15082	1.9114	609	1.88854	128	0.961661	463	0	22184.5
A_Sst_OLM	B_Sst_Back	NXPH1	NRXN3	7.42385e-06	8547.1	0.00527861	19673	1.91088	611	1.90823	108	0.96495	159	0	22184.5
A_Pvalb_Basket	B_NFMS	IL1RAPL1	PTPRD	7.46003e-06	6667.5	0.00853791	7866	1.33443	2671	1.62062	496	0.965493	120	0	22184.5
A_Sst_Hippo	B_Sst_Back	NXPH1	NRXN3	7.6071e-06	8552.7	0.00527248	19713	1.9091	616	1.92277	90	0.964931	160	0	22184.5
A_Cck_RLM	B_CA1_S	SEMA3C	NRP1_PLXNA4	7.73338e-06	8059.5	0.0157072	1669	2.00197	450	0.998901	2727	0.890546	13267	0	22184.5
A_Pvalb_Basket	A_Cck_RLM	NXPH1	NRXN1	7.74467e-06	8547.3	0.00545842	18542	1.74957	951	1.66832	411	0.959485	648	0	22184.5
A_Sst_Back	B_Sst_OLM	NXPH1	NRXN3	7.75585e-06	8334.5	0.00544078	18656	1.90576	620	1.92455	88	0.965458	124	0	22184.5
A_Pvalb_Basket	B_Pvalb_Bistrat	SLIT2	APP	7.7881e-06	8343.5	0.00850128	7934	1.07879	4546	1.10537	2033	0.926592	5020	0	22184.5
A_Cck_RLM	A_CA1_D	SEMA3C	NRP1_PLXNA2	7.82408e-06	9214.7	0.0144384	2096	1.97515	488	0.998323	2735	0.872849	18570	0	22184.5
A_Sst_OLM	A_Sst_Back	SST	GRM7	7.8719e-06	6655.3	0.0147814	1967	2.04839	371	0.970428	2920	0.923364	5834	0	22184.5
B_Sst_Back	B_Cck_RLM	NXPH1	NRXN1	8.25261e-06	7737.5	0.00610019	15214	1.89904	633	1.85116	182	0.961591	474	0	22184.5
A_Sst_OLM	B_Cck_NB	NXPH1	NRXN3	8.37018e-06	8581.9	0.00525621	19834	1.89803	636	1.9193	94	0.964878	161	0	22184.5
A_Cck_RLM	B_Pvalb_Bistrat	LAMA3	ITGA6_ITGB1	8.38511e-06	13331.7	0.01781	1188	1.71981	1023	0.9903	2783	0.815121	39480	0	22184.5
B_Sst_OLM	A_Cck_RLM	NXPH1	NRXN1	8.48885e-06	7815.5	0.00602012	15578	1.89635	639	1.85349	176	0.961346	500	0	22184.5
A_Sst_Hippo	B_Cck_NB	NXPH1	NRXN3	8.56858e-06	8588.9	0.0052501	19871	1.89625	641	1.93384	82	0.964859	166	0	22184.5
A_Cck_RLM	B_Sst_Back	TNC	PTPRZ1	8.80033e-06	18568.9	0.0306325	260	1.87709	681	0.985323	2817	0.73564	66902	0	22184.5
A_Cck_RLM	B_CA1_D	GNAS	ADCY9	8.89664e-06	9013.5	0.0103426	4989	0.927331	6123	0.883921	3623	0.914197	8148	0	22184.5
A_Pvalb_Basket	A_Pvalb_Basket	NXPH1	NRXN3	8.92532e-06	11392.3	0.00410923	29959	1.31097	2823	1.23874	1432	0.96046	563	0	22184.5
A_Pvalb_Basket	A_Pvalb_Bistrat	SLIT2	APP	8.95136e-06	8484.1	0.00838919	8158	1.06307	4711	1.07599	2225	0.926139	5142	0	22184.5
A_Sst_OLM	A_Sst_Back	NXPH1	NRXN3	8.97472e-06	8607.3	0.00524656	19902	1.8925	651	1.88792	130	0.964847	169	0	22184.5
A_Pvalb_Basket	B_Pvalb_Basket	SLIT2	ROBO2	8.97883e-06	8765.1	0.00838718	8163	0.908884	6343	0.975005	2880	0.929826	4255	0	22184.5
A_Pvalb_Basket	A_Cck_NB	SLIT2	APP	9.00636e-06	8470.3	0.00838383	8168	1.06232	4720	1.08908	2128	0.926117	5151	0	22184.5
A_Cck_RLM	B_CA1_S	SEMA3C	NRP1_PLXNA2	9.07706e-06	9241.3	0.0144217	2106	1.97525	487	0.981609	2839	0.872785	18590	0	22184.5
A_Sst_Hippo	A_Sst_Back	NXPH1	NRXN3	9.14069e-06	8611.3	0.00524046	19931	1.89072	655	1.90246	116	0.964827	170	0	22184.5
B_Sst_Hippo	A_Cck_RLM	NXPH1	NRXN1	9.1825e-06	7844.1	0.00599536	15711	1.88988	656	1.85944	162	0.961269	507	0	22184.5
A_Cck_RLM	A_Sst_Back	FSTL5	CNTN5	9.21784e-06	7606.3	0.00689639	12134	1.83142	774	1.92334	89	0.936717	2850	0	22184.5
A_Pvalb_Bistrat	A_Cck_NB	NXPH1	NRXN3	9.2665e-06	8756.3	0.0051419	20644	1.88958	658	1.91343	100	0.964504	195	0	22184.5
B_Sst_Back	A_Sst_OLM	NXPH1	NRXN3	9.35101e-06	8450.3	0.00535925	19151	1.88692	660	1.9045	114	0.965206	142	0	22184.5
A_Sst_OLM	B_Pvalb_Bistrat	NCAM1	GFRA1	9.63519e-06	6694.5	0.0183609	1083	1.962	519	1.24705	1407	0.913661	8279	0	22184.5
A_Pvalb_Basket	B_NFMS	SLIT2	APP	9.65266e-06	8504.3	0.00832974	8282	1.05473	4803	1.09966	2064	0.925895	5188	0	22184.5
A_Pvalb_Basket	A_NFMS	SLIT2	ROBO2	9.67015e-06	8941.1	0.00832708	8285	0.900569	6470	0.903924	3455	0.929591	4311	0	22184.5
A_Cck_RLM	B_CA1_S	GNAS	ADCY9	9.82284e-06	9210.7	0.0101815	5199	0.912292	6297	0.843657	4062	0.913579	8311	0	22184.5
B_Sst_Back	A_Cck_NB	NXPH1	NRXN1	9.95696e-06	7780.5	0.00606741	15372	1.88172	674	1.84641	187	0.961491	485	0	22184.5
A_Pvalb_Basket	B_NFMS	SLIT2	ROBO2	9.95952e-06	8947.5	0.00830888	8334	0.898052	6503	0.910052	3395	0.929519	4321	0	22184.5
B_Pvalb_Bistrat	B_Sst_Back	NXPH1	NRXN3	1.00456e-05	8721.5	0.00517104	20439	1.87961	676	1.89865	118	0.9646	190	0	22184.5
B_Sst_OLM	A_NFMS	NXPH1	NRXN1	1.00901e-05	7849.9	0.00598786	15745	1.87889	677	1.88593	131	0.961246	512	0	22184.5
A_Pvalb_Basket	A_NFMS	NTRK3	PTPRD	1.01037e-05	7438.7	0.00829607	8358	1.01998	5175	1.54617	660	0.958207	816	0	22184.5
B_Pvalb_Basket	A_Cck_NB	NXPH1	NRXN3	1.02244e-05	8810.3	0.0050997	20893	1.87745	680	1.93059	85	0.964362	209	0	22184.5
A_Pvalb_Basket	A_Sst_Hippo	NXPH1	NRXN3	1.02635e-05	9815.9	0.00460744	24731	1.61818	1307	1.61089	515	0.962576	342	0	22184.5
A_Cck_RLM	A_Cck_NB	TNC	EGFR	1.03147e-05	25693.7	0.0719287	17	2.00561	446	0.625994	7404	0.603694	98417	0	22184.5
B_Sst_Back	B_Sst_OLM	NXPH1	NRXN3	1.0451e-05	8487.9	0.00533547	19300	1.87395	685	1.89636	121	0.965131	149	0	22184.5
A_Pvalb_Basket	A_Pvalb_Bistrat	SLIT2	ROBO1	1.04592e-05	7498.3	0.00826863	8416	1.27869	3047	1.37285	1014	0.936786	2830	0	22184.5
B_Sst_OLM	B_NFMS	NXPH1	NRXN1	1.05885e-05	7869.5	0.0059763	15785	1.87263	688	1.85369	175	0.96121	515	0	22184.5
B_Sst_Hippo	A_NFMS	NXPH1	NRXN1	1.06346e-05	7872.1	0.00596324	15845	1.87242	689	1.89188	125	0.961169	517	0	22184.5
A_Cck_RLM	A_Sst_Hippo	SEMA3C	NRP2_PLXNA3	1.06883e-05	15328.1	0.0126572	2958	2.08976	312	1.05961	2329	0.787874	48857	0	22184.5
A_Sst_Back	B_Cck_NB	NXPH1	NRXN1	1.07272e-05	7745.9	0.0061053	15191	1.87112	691	1.8454	190	0.961606	473	0	22184.5
A_Sst_OLM	B_Sst_Back	SST	GRM7	1.07927e-05	6635.3	0.0148852	1927	2.0594	356	0.969033	2928	0.923611	5781	0	22184.5
A_Cck_RLM	A_CA1_S	SEMA3C	NRP1_PLXNA4	1.08038e-05	8253.9	0.0151382	1858	1.96569	511	0.963819	2966	0.888735	13750	0	22184.5
B_Pvalb_Bistrat	B_Cck_NB	NXPH1	NRXN3	1.08203e-05	8754.7	0.00514909	20597	1.86676	693	1.90972	107	0.964528	192	0	22184.5
B_Sst_Hippo	B_NFMS	NXPH1	NRXN1	1.0914e-05	7890.3	0.00595172	15890	1.86616	695	1.85964	161	0.961133	521	0	22184.5
B_Cck_NB	A_Cck_RLM	FGF13	SCN5A	1.10082e-05	15014.5	0.0330048	220	2.06191	352	1.52925	697	0.780109	51619	0	22184.5
A_Cck_NB	B_Cck_NB	FGF13	EGFR	1.10082e-05	11203.3	0.0213348	697	2.27751	89	1.66003	425	0.835684	32621	0	22184.5
A_Cck_RLM	B_Cck_RLM	LAMA3	SDC2	1.10229e-05	15813.5	0.0203553	783	1.6524	1197	0.961427	2981	0.779214	51922	0	22184.5
A_Pvalb_Basket	B_Sst_Back	SLIT2	APP	1.10956e-05	8606.3	0.00821935	8516	1.03926	4962	1.10309	2050	0.925436	5319	0	22184.5
A_Cck_RLM	A_CA1_D	GNAS	ADCY9	1.11216e-05	9351.9	0.0099402	5526	0.889766	6600	0.855822	3929	0.912627	8520	0	22184.5
A_Cck_RLM	A_Cck_NB	SEMA3C	NRP2_PLXNA4	1.1141e-05	8910.7	0.0126088	2989	2.11073	277	1.06494	2288	0.87799	16815	0	22184.5
A_Cck_RLM	A_CA1_S	GNAS	ADCY9	1.12199e-05	9465.5	0.00992748	5541	0.888579	6614	0.811101	4453	0.912576	8535	0	22184.5
A_Cck_RLM	A_Cck_NB	TNC	PTPRZ1	1.13421e-05	18841.1	0.0302557	270	1.86232	704	0.869666	3766	0.734435	67281	0	22184.5
B_Pvalb_Bistrat	A_Sst_Back	NXPH1	NRXN3	1.14873e-05	8779.3	0.00513963	20665	1.86123	707	1.87834	140	0.964496	200	0	22184.5
B_Sst_OLM	B_Cck_RLM	NXPH1	NRXN1	1.15848e-05	7904.7	0.00595347	15885	1.86027	709	1.81631	225	0.961139	520	0	22184.5
A_Cck_RLM	A_Pvalb_Basket	LAMA3	ITGA9_ITGB1	1.16232e-05	14753.5	0.0154823	1738	1.8355	763	0.956287	3021	0.79566	46061	0	22184.5
A_Pvalb_Basket	A_Sst_Back	SLIT2	APP	1.16537e-05	8679.1	0.00818744	8600	1.03478	5015	1.07314	2242	0.925302	5354	0	22184.5
A_Cck_NB	A_Cck_RLM	FGF13	SCN5A	1.18308e-05	14776.3	0.0341977	203	2.12458	256	1.52136	714	0.78314	50524	0	22184.5
A_Sst_OLM	A_Cck_RLM	NXPH1	NRXN1	1.18308e-05	7983.3	0.00587197	16227	1.85764	714	1.78861	255	0.960881	536	0	22184.5
A_Cck_RLM	B_Pvalb_Basket	LAMA3	ITGA9_ITGB1	1.18545e-05	14720.9	0.0155682	1712	1.83382	769	0.953979	3036	0.79611	45903	0	22184.5
A_Pvalb_Basket	A_Sst_OLM	NXPH1	NRXN3	1.1948e-05	9514.3	0.00474235	23627	1.70137	1064	1.68449	385	0.963093	311	0	22184.5
A_Sst_Hippo	A_Cck_RLM	NXPH1	NRXN1	1.20803e-05	7987.7	0.00586515	16262	1.85586	719	1.80315	236	0.960859	537	0	22184.5
A_Sst_OLM	B_Sst_OLM	SST	GRM7	1.21357e-05	6982.1	0.0140537	2245	1.97118	496	0.882556	3638	0.921559	6347	0	22184.5
A_Cck_RLM	A_Pvalb_Bistrat	LAMA3	ITGA6_ITGB1	1.22e-05	13837.5	0.0164846	1461	1.68996	1101	0.951543	3058	0.809223	41383	0	22184.5
A_NFMS	A_Cck_NB	NRG1	EGFR	1.22824e-05	7959.5	0.0386923	144	1.85412	723	1.55666	631	0.880186	16115	0	22184.5
B_Sst_Hippo	B_Cck_RLM	NXPH1	NRXN1	1.23333e-05	7927.3	0.00592899	15993	1.8538	724	1.82227	211	0.961062	524	0	22184.5
A_Cck_RLM	B_CA1_D	SEMA3C	NRP1_PLXNA2	1.23434e-05	9499.5	0.0138649	2322	1.94816	541	0.949654	3067	0.870583	19383	0	22184.5
A_Pvalb_Basket	B_CA1_S	SLIT2	APP	1.23898e-05	8725.7	0.00814875	8706	1.02936	5066	1.06602	2281	0.925138	5391	0	22184.5
A_Pvalb_Bistrat	B_Sst_Back	NXPH1	NRXN3	1.24354e-05	8860.9	0.00508138	21026	1.85354	726	1.86591	154	0.964301	214	0	22184.5
A_Sst_OLM	A_CA1_D	EFNA5	EPHA4	1.25831e-05	8580.9	0.0156718	1682	0.846536	7163	0.878647	3685	0.914027	8190	0	22184.5
A_Sst_OLM	A_CA1_D	EFNA5	EPHA7	1.25903e-05	8190.7	0.0114311	3880	0.947659	5907	1.0349	2479	0.920989	6503	0	22184.5
A_Pvalb_Basket	B_CA1_D	SLIT2	APP	1.26192e-05	8743.3	0.0081382	8738	1.02788	5080	1.06226	2310	0.925093	5404	0	22184.5
B_Sst_OLM	A_Sst_OLM	NXPH1	NRXN3	1.27975e-05	8651.7	0.00523036	20019	1.84815	733	1.86966	150	0.964795	172	0	22184.5
A_Sst_OLM	A_CA1_D	SST	GRM7	1.29548e-05	7275.1	0.0138638	2324	1.95103	536	0.782855	4842	0.921066	6489	0	22184.5
A_Cck_RLM	B_Cck_RLM	TNC	PTPRZ1	1.30798e-05	18524.3	0.0311087	247	1.89576	642	0.944286	3112	0.737137	66436	0	22184.5
A_Cck_RLM	A_Sst_Hippo	SEMA3C	NRP2_PLXNA1	1.30798e-05	14508.9	0.0124273	3112	2.00139	453	1.01782	2587	0.800866	44208	0	22184.5
A_Cck_RLM	A_Cck_NB	MEGF10	ABCA1	1.31664e-05	17863.1	0.0231477	548	2.22546	143	0.911412	3390	0.74787	63050	0	22184.5
B_Sst_OLM	A_Cck_NB	NXPH1	NRXN1	1.32197e-05	7941.9	0.00592148	16030	1.84295	741	1.81156	228	0.961038	526	0	22184.5
B_Sst_Hippo	A_Sst_OLM	NXPH1	NRXN3	1.33804e-05	8683.3	0.00520885	20164	1.84169	744	1.87561	143	0.964725	181	0	22184.5
A_Pvalb_Basket	A_Pvalb_Bistrat	NCAM1	GFRA1	1.34686e-05	8197.7	0.0132515	2647	1.4816	1903	0.941275	3135	0.899901	11119	0	22184.5
A_Pvalb_Basket	A_Pvalb_Bistrat	NXPH1	NRXN3	1.35886e-05	10186.5	0.00447441	25944	1.53615	1641	1.50015	753	0.962045	410	0	22184.5
B_Pvalb_Basket	B_Sst_Back	NXPH1	NRXN3	1.35966e-05	8922.1	0.00503968	21320	1.84142	748	1.88308	133	0.964158	225	0	22184.5
A_Pvalb_Bistrat	B_Cck_NB	NXPH1	NRXN3	1.37056e-05	8894.5	0.00505981	21176	1.8407	750	1.87698	142	0.964227	220	0	22184.5
A_Sst_OLM	A_NFMS	NXPH1	NRXN1	1.37603e-05	8016.1	0.00584051	16388	1.84017	751	1.82105	213	0.960779	544	0	22184.5
B_Sst_Back	B_Cck_NB	NXPH1	NRXN1	1.38152e-05	7884.1	0.00598713	15747	1.83931	752	1.81721	224	0.961244	513	0	22184.5
A_Cck_RLM	B_Sst_Hippo	SEMA3C	NRP2_PLXNA2	1.39184e-05	10012.1	0.0123549	3161	2.14229	230	1.14379	1837	0.861963	22648	0	22184.5
A_Pvalb_Basket	A_Cck_NB	NXPH1	NRXN3	1.39254e-05	9050.7	0.00496529	21865	1.83884	754	1.83546	202	0.963901	248	0	22184.5
A_Sst_OLM	A_NFMS	SST	GRM7	1.39266e-05	5632.5	0.0184087	1071	2.43325	29	1.4622	823	0.930777	4055	0	22184.5
A_Sst_Hippo	A_NFMS	NXPH1	NRXN1	1.40361e-05	8022.7	0.00583372	16427	1.83839	756	1.83559	201	0.960758	545	0	22184.5
B_Pvalb_Basket	B_Cck_RLM	SLIT2	APP	1.40767e-05	5925.3	0.0123341	3170	1.61421	1317	1.63384	466	0.938287	2489	0	22184.5
A_Cck_RLM	B_Pvalb_Bistrat	SEMA3C	NRP2_PLXNA4	1.41475e-05	9133.7	0.0123264	3174	2.00737	443	1.00642	2672	0.876771	17195	0	22184.5
B_Cck_NB	B_Cck_NB	FGF13	EGFR	1.42593e-05	11411.3	0.0205905	760	2.21484	160	1.66793	412	0.833231	33540	0	22184.5
B_Sst_Hippo	A_Cck_NB	NXPH1	NRXN1	1.42593e-05	7965.5	0.00589713	16129	1.83648	760	1.81751	223	0.960961	531	0	22184.5
A_Sst_Back	A_Sst_Hippo	NXPH1	NRXN3	1.43718e-05	8546.7	0.00530957	19469	1.83556	762	1.8591	164	0.965049	154	0	22184.5
B_Sst_OLM	B_Sst_OLM	NXPH1	NRXN3	1.44849e-05	8692.7	0.00520714	20173	1.83518	764	1.86151	158	0.964719	184	0	22184.5
A_Pvalb_Bistrat	A_Sst_Back	NXPH1	NRXN3	1.45417e-05	8921.9	0.00505052	21247	1.83517	765	1.8456	189	0.964196	224	0	22184.5
A_Pvalb_Basket	B_NFMS	SLIT2	ROBO1	1.46849e-05	7677.7	0.00802521	9007	1.24663	3267	1.41288	926	0.935895	3004	0	22184.5
A_Sst_OLM	B_NFMS	NXPH1	NRXN1	1.47128e-05	8039.5	0.00582923	16445	1.83392	768	1.78881	254	0.960743	546	0	22184.5
A_Cck_RLM	A_Cck_RLM	TNC	PTPRZ1	1.49253e-05	19107.9	0.0283856	321	1.78899	855	0.931249	3217	0.728166	68962	0	22184.5
A_Sst_OLM	A_CA1_S	SST	GRM7	1.49725e-05	6680.1	0.0149167	1919	2.06274	350	0.935085	3186	0.923686	5761	0	22184.5
A_Sst_Hippo	B_NFMS	NXPH1	NRXN1	1.50011e-05	8046.1	0.00582246	16491	1.83213	773	1.80335	234	0.960721	548	0	22184.5
A_Pvalb_Basket	B_NFMS	NTRK3	PTPRD	1.51221e-05	7869.1	0.00800594	9060	0.958122	5794	1.25006	1392	0.957489	915	0	22184.5
B_CA1_S	A_Pvalb_Basket	DCN	ERBB4	1.51758e-05	8938.1	0.0475446	82	1.83085	776	2.05165	38	0.864642	21610	0	22184.5
B_Sst_Hippo	B_Sst_OLM	NXPH1	NRXN3	1.53519e-05	8728.7	0.00518573	20341	1.82871	779	1.86746	152	0.964649	187	0	22184.5
B_Pvalb_Basket	B_Cck_NB	NXPH1	NRXN3	1.54109e-05	8959.9	0.00501829	21482	1.82858	780	1.89414	123	0.964085	230	0	22184.5
A_Cck_RLM	A_Cck_RLM	LAMA3	SDC2	1.54676e-05	16700.7	0.0181673	1124	1.60277	1351	0.926691	3246	0.769277	55598	0	22184.5
A_Pvalb_Basket	A_Cck_NB	NXPH1	NRXN1	1.54865e-05	8705.3	0.00536899	19098	1.69617	1081	1.62639	482	0.959162	681	0	22184.5
A_NFMS	A_Sst_Back	NRG1	NETO2	1.55626e-05	6200.5	0.0148822	1930	1.249	3251	1.66947	408	0.934745	3229	0	22184.5
A_Pvalb_Basket	A_Cck_NB	FGF13	EGFR	1.56197e-05	12713.3	0.0175444	1238	1.87525	682	1.08694	2142	0.82181	37320	0	22184.5
B_Pvalb_Bistrat	A_Cck_RLM	NXPH1	NRXN1	1.56484e-05	8128.3	0.00575231	16841	1.82637	784	1.77903	270	0.960492	562	0	22184.5
A_Pvalb_Basket	B_Sst_Hippo	SLIT2	APP	1.59491e-05	8925.1	0.00796834	9157	1.00406	5318	1.04957	2386	0.924359	5580	0	22184.5
B_CA1_S	B_Pvalb_Bistrat	DCN	ERBB4	1.61916e-05	8968.1	0.047329	85	1.82309	793	1.9944	60	0.864375	21718	0	22184.5
B_NFMS	A_Sst_Back	NRG1	NETO2	1.62003e-05	6257.9	0.0148241	1947	1.24359	3284	1.56268	622	0.934625	3252	0	22184.5
A_Sst_OLM	B_CA1_S	SST	GRM7	1.62298e-05	6679.1	0.0149155	1921	2.06261	351	0.936405	3175	0.923683	5764	0	22184.5
B_Pvalb_Basket	A_Sst_Back	NXPH1	NRXN3	1.62527e-05	8982.3	0.00500907	21545	1.82304	794	1.86276	157	0.964053	231	0	22184.5
A_Sst_OLM	B_Cck_RLM	NXPH1	NRXN1	1.63754e-05	8076.3	0.00580697	16550	1.82156	796	1.75143	300	0.960671	551	0	22184.5
A_Cck_RLM	A_Pvalb_Bistrat	SEMA3C	NRP2_PLXNA4	1.65962e-05	9251.7	0.0121343	3304	1.99178	464	0.985641	2814	0.87592	17492	0	22184.5
A_Sst_Hippo	B_Cck_RLM	NXPH1	NRXN1	1.66849e-05	8081.7	0.00580022	16586	1.81977	801	1.76597	285	0.960649	552	0	22184.5
B_CA1_S	B_Pvalb_Basket	DCN	ERBB4	1.68097e-05	8978.7	0.0472017	87	1.81851	803	2.04653	41	0.864217	21778	0	22184.5
A_Pvalb_Basket	B_Pvalb_Bistrat	SLIT2	ROBO1	1.68483e-05	7816.5	0.00792876	9258	1.23393	3364	1.31611	1186	0.935532	3090	0	22184.5
A_Sst_OLM	B_CA1_D	EFNA5	EPHA4	1.69487e-05	8728.7	0.0154742	1742	0.833184	7385	0.84808	4013	0.913527	8319	0	22184.5
A_Sst_OLM	B_CA1_D	EFNA5	EPHA7	1.69578e-05	7800.9	0.0119648	3442	0.996772	5386	1.12323	1944	0.922634	6048	0	22184.5
A_Pvalb_Basket	A_NFMS	SLIT2	APP	1.69761e-05	8976.1	0.00792327	9272	0.997742	5372	1.04256	2430	0.924161	5622	0	22184.5
A_Sst_OLM	B_CA1_D	SST	GRM7	1.74107e-05	7479.1	0.0135765	2467	1.92054	587	0.739963	5485	0.920301	6672	0	22184.5
A_Cck_NB	B_Pvalb_Bistrat	VIP	VIPR2	1.74371e-05	26741.1	0.13495	1	2.33127	68	0.544634	9274	0.582134	102178	0	22184.5
A_Pvalb_Basket	A_Sst_Back	NXPH1	NRXN3	1.74926e-05	9224.7	0.00487705	22520	1.78443	871	1.76763	282	0.963587	266	0	22184.5
A_Sst_OLM	A_Sst_OLM	NXPH1	NRXN3	1.75075e-05	8863.5	0.00510165	20881	1.80944	814	1.80478	232	0.964369	206	0	22184.5
B_Pvalb_Bistrat	A_NFMS	NXPH1	NRXN1	1.75719e-05	8159.5	0.00572148	17001	1.8089	815	1.81148	229	0.96039	568	0	22184.5
A_Cck_RLM	A_NFMS	WNT5A	PTPRK	1.75759e-05	13715.3	0.0223571	614	1.23552	3352	0.940706	3143	0.815804	39283	0	22184.5
A_Pvalb_Basket	A_Cck_RLM	SLIT2	ROBO2	1.76267e-05	9355.9	0.00789199	9342	0.840379	7273	0.925097	3257	0.927814	4723	0	22184.5
A_Sst_Hippo	A_Sst_OLM	NXPH1	NRXN3	1.76364e-05	8870.3	0.00509572	20922	1.80766	816	1.81932	218	0.964349	211	0	22184.5
A_Cck_RLM	B_Pvalb_Basket	SEMA3C	NRP2_PLXNA4	1.80816e-05	9325.7	0.0120495	3376	1.96961	498	0.966876	2941	0.875539	17629	0	22184.5
A_Sst_OLM	B_Cck_NB	FSTL5	SDK2	1.81324e-05	6749.7	0.0164193	1482	2.03119	400	1.765	287	0.908737	9395	0	22184.5
A_Cck_RLM	B_Sst_OLM	MEGF10	ABCA1	1.81669e-05	17853.1	0.0231722	547	2.22581	142	0.911946	3380	0.74797	63012	0	22184.5
A_Sst_OLM	A_Cck_NB	NXPH1	NRXN1	1.82243e-05	8114.7	0.00577576	16703	1.80424	825	1.74668	304	0.960569	557	0	22184.5
A_Pvalb_Basket	A_CA1_S	SLIT2	APP	1.82485e-05	9071.7	0.00786375	9407	0.989397	5473	1.01801	2586	0.923896	5708	0	22184.5
A_Sst_Hippo	B_Pvalb_Bistrat	NCAM1	GFRA1	1.82679e-05	7211.1	0.0162304	1532	1.80702	817	1.09135	2113	0.908671	9409	0	22184.5
B_Sst_Back	A_Sst_Hippo	NXPH1	NRXN3	1.82904e-05	8715.3	0.0052068	20177	1.80374	826	1.83091	204	0.964718	185	0	22184.5
A_Cck_RLM	A_Sst_OLM	LAMA3	ITGA9_ITGB1	1.836e-05	15266.1	0.014745	1983	1.62584	1280	0.911439	3389	0.791665	47494	0	22184.5
A_Cck_RLM	A_Sst_Hippo	FSTL5	CNTN5	1.836e-05	8206.3	0.00628843	14384	1.74828	954	1.89677	120	0.933926	3389	0	22184.5
A_Pvalb_Basket	B_Sst_Back	NXPH1	NRXN3	1.84231e-05	9166.9	0.00490685	22301	1.80281	828	1.78794	258	0.963694	263	0	22184.5
B_Pvalb_Bistrat	B_NFMS	NXPH1	NRXN1	1.84897e-05	8184.7	0.00571044	17072	1.80264	829	1.77923	269	0.960353	569	0	22184.5
A_Pvalb_Basket	A_Sst_Hippo	SLIT2	GPC1	1.85546e-05	14781.1	0.014105	2234	1.22876	3398	1.17907	1696	0.800351	44393	0	22184.5
A_Sst_Hippo	A_Cck_NB	NXPH1	NRXN1	1.85564e-05	8120.5	0.00576905	16734	1.80246	830	1.76122	294	0.960547	560	0	22184.5
A_Sst_OLM	B_NFMS	SST	GRM7	1.86793e-05	5692.3	0.0181766	1123	2.40862	41	1.38923	974	0.930367	4139	0	22184.5
B_Sst_OLM	B_Cck_NB	NXPH1	NRXN1	1.86904e-05	8038.1	0.00584313	16366	1.80054	832	1.78236	265	0.960788	543	0	22184.5
A_Pvalb_Bistrat	A_Cck_RLM	NXPH1	NRXN1	1.87576e-05	8263.9	0.00565258	17405	1.8003	833	1.74629	306	0.960159	591	0	22184.5
A_Sst_OLM	B_Sst_OLM	NXPH1	NRXN3	1.92327e-05	8905.1	0.00507901	21042	1.79646	840	1.79663	244	0.964293	215	0	22184.5
A_Pvalb_Basket	A_CA1_D	SLIT2	APP	1.95447e-05	9128.1	0.00781666	9537	0.982794	5538	1.01348	2618	0.923685	5763	0	22184.5
A_Cck_RLM	A_Sst_OLM	LAMA3	ITGA3_ITGB1	1.95735e-05	15120.1	0.0149651	1897	1.60326	1350	0.904831	3444	0.79384	46725	0	22184.5
A_Pvalb_Basket	B_Sst_Hippo	SLIT2	GPC1	1.95961e-05	14404.3	0.0148654	1936	1.24636	3269	1.1829	1677	0.804513	42955	0	22184.5
A_Sst_Hippo	B_Sst_OLM	NXPH1	NRXN3	1.96463e-05	8910.3	0.0050731	21075	1.79468	846	1.81117	230	0.964273	216	0	22184.5
B_Sst_Hippo	B_Cck_NB	NXPH1	NRXN1	1.97158e-05	8068.9	0.0058191	16507	1.79407	847	1.78831	257	0.96071	549	0	22184.5
A_Cck_RLM	B_Sst_Hippo	FSTL5	CNTN5	1.97777e-05	8293.5	0.00620814	14731	1.7373	980	1.89714	119	0.933528	3453	0	22184.5
A_Pvalb_Basket	B_Sst_Hippo	NXPH1	NRXN3	1.98918e-05	10069.1	0.00450947	25627	1.55777	1537	1.57089	608	0.962187	389	0	22184.5
B_NFMS	A_Cck_NB	NRG1	EGFR	1.99954e-05	8018.5	0.0385413	146	1.84871	731	1.44987	851	0.87998	16180	0	22184.5
A_Pvalb_Basket	A_Sst_OLM	NXPH1	NRXN1	2.00523e-05	10655.7	0.00456476	25104	1.21597	3465	1.23492	1444	0.955863	1081	0	22184.5
B_Pvalb_Bistrat	B_Cck_RLM	NXPH1	NRXN1	2.01361e-05	8226.9	0.00568862	17206	1.79028	853	1.74186	312	0.96028	579	0	22184.5
A_Sst_OLM	A_Cck_NB	FSTL5	SDK2	2.01883e-05	6813.7	0.0160692	1573	2.00638	445	1.78073	267	0.907839	9599	0	22184.5
A_Pvalb_Basket	B_Cck_NB	NXPH1	NRXN3	2.02068e-05	9201.3	0.00488602	22461	1.78996	854	1.79901	242	0.96362	265	0	22184.5
A_Cck_RLM	B_CA1_D	SEMA3C	NRP2_PLXNA4	2.03066e-05	9391.9	0.0119228	3476	1.95667	530	0.965533	2954	0.874962	17815	0	22184.5
A_Pvalb_Basket	B_Cck_RLM	SLIT2	ROBO2	2.03572e-05	9566.3	0.00778385	9615	0.825419	7525	0.880356	3663	0.927351	4844	0	22184.5
B_Pvalb_Basket	A_Cck_RLM	NXPH1	NRXN1	2.0491e-05	8320.7	0.00560618	17664	1.78818	858	1.76345	290	0.960001	607	0	22184.5
A_Cck_NB	B_Pvalb_Basket	NTNG1	LRRC4C	2.06807e-05	5668.7	0.0118938	3492	1.60375	1349	2.24508	10	0.951605	1308	0	22184.5
A_Cck_NB	A_Pvalb_Basket	NTNG1	LRRC4C	2.09646e-05	5673.7	0.011878	3504	1.60131	1358	2.24066	12	0.951575	1310	0	22184.5
B_Pvalb_Bistrat	A_Cck_RLM	FGF13	SCN5A	2.10673e-05	16259.7	0.027755	336	1.78612	866	1.53982	674	0.764892	57238	0	22184.5
A_Pvalb_Basket	B_Pvalb_Bistrat	NCAM1	GFRA1	2.112e-05	7309.3	0.0157505	1658	1.77211	906	1.09156	2112	0.907418	9686	0	22184.5
A_Cck_RLM	B_Sst_Hippo	LAMA3	SDC2	2.14443e-05	18300.7	0.0148002	1960	1.5264	1688	0.895863	3524	0.750586	62147	0	22184.5
B_CA1_S	A_Pvalb_Bistrat	DCN	ERBB4	2.15065e-05	9095.1	0.0462455	95	1.78409	872	1.92602	87	0.863012	22237	0	22184.5
A_Pvalb_Bistrat	A_NFMS	NXPH1	NRXN1	2.18027e-05	8302.7	0.00562229	17585	1.78284	876	1.77873	271	0.960056	597	0	22184.5
B_Pvalb_Basket	B_Pvalb_Basket	SLIT2	ROBO1	2.19322e-05	5699.5	0.0118263	3544	1.74624	962	1.91144	104	0.946589	1703	0	22184.5
B_Pvalb_Basket	B_Cck_RLM	SLIT2	ROBO1	2.19814e-05	5694.3	0.0118261	3546	1.74622	963	1.95976	74	0.946589	1704	0	22184.5
A_Pvalb_Basket	B_Cck_RLM	NXPH1	NRXN1	2.21544e-05	8656.5	0.00539799	18915	1.71349	1040	1.63114	471	0.959268	672	0	22184.5
A_Cck_RLM	B_Cck_NB	TNC	PTPRZ1	2.22288e-05	19313.3	0.0277473	337	1.76397	925	0.892146	3556	0.72591	69564	0	22184.5
A_Cck_RLM	A_Sst_Hippo	SEMA3C	NRP2_PLXNA2	2.24783e-05	10383.7	0.0118022	3566	2.09016	309	1.09486	2093	0.859218	23766	0	22184.5
A_Cck_RLM	B_Pvalb_Basket	GNAS	ADCY8	2.2484e-05	9698.7	0.00802168	9014	1.04155	4937	1.02418	2550	0.906838	9808	0	22184.5
B_Pvalb_Basket	A_Cck_RLM	SLIT2	APP	2.27552e-05	6158.5	0.0117886	3577	1.53817	1628	1.56326	621	0.936964	2782	0	22184.5
B_Pvalb_Bistrat	A_Sst_OLM	NXPH1	NRXN3	2.2784e-05	9036.9	0.00499768	21630	1.77817	889	1.7952	247	0.964014	234	0	22184.5
A_Cck_RLM	B_Cck_NB	LAMA3	SDC2	2.28058e-05	17856.5	0.0157571	1656	1.54811	1587	0.888621	3579	0.756404	60276	0	22184.5
A_Pvalb_Bistrat	B_NFMS	NXPH1	NRXN1	2.30145e-05	8324.9	0.00561143	17639	1.77658	892	1.74649	305	0.960019	604	0	22184.5
A_Pvalb_Bistrat	A_Cck_NB	ALKAL2	ALK	2.30917e-05	9752.5	0.0194252	893	2.11627	270	1.57848	590	0.856592	24825	0	22184.5
A_Sst_OLM	A_Cck_NB	EFNA5	EPHA3	2.31567e-05	9969.7	0.0082266	8500	0.923964	6165	0.941436	3133	0.906606	9866	0	22184.5
A_Sst_OLM	A_Pvalb_Bistrat	NCAM1	GFRA1	2.31802e-05	7404.7	0.0154477	1748	1.67149	1143	1.09676	2080	0.906599	9868	0	22184.5
A_Pvalb_Basket	B_Cck_RLM	IL1RAPL1	PTPRF	2.33096e-05	8638.3	0.0100797	5340	1.24899	3252	1.02586	2536	0.906556	9879	0	22184.5
A_Sst_Back	B_Sst_Hippo	NXPH1	NRXN3	2.34022e-05	8748.1	0.00519667	20254	1.77514	897	1.8191	219	0.964685	186	0	22184.5
A_Cck_RLM	B_Sst_Back	SERPINE2	LRP1	2.35491e-05	12025.5	0.0138641	2323	1.2099	3502	0.885776	3608	0.847205	28510	0	22184.5
B_Pvalb_Bistrat	A_Cck_NB	NXPH1	NRXN1	2.38731e-05	8273.1	0.00565806	17368	1.77297	903	1.7371	320	0.960177	590	0	22184.5
A_Cck_RLM	A_NFMS	FSTL5	CNTN5	2.39144e-05	8521.5	0.00603879	15491	1.71414	1037	1.77675	273	0.932665	3622	0	22184.5
B_Pvalb_Basket	A_NFMS	NXPH1	NRXN1	2.43502e-05	8358.5	0.00557614	17833	1.77072	909	1.7959	246	0.959897	620	0	22184.5
A_Pvalb_Basket	A_Sst_Back	SLIT2	GPC1	2.45236e-05	15846.1	0.0122879	3196	1.18672	3645	1.1583	1774	0.789104	48431	0	22184.5
A_Pvalb_Basket	B_Pvalb_Bistrat	NXPH1	NRXN3	2.47113e-05	10351.9	0.00441584	26494	1.50003	1809	1.46087	826	0.961804	446	0	22184.5
A_Cck_RLM	B_Sst_Back	LAMA3	SDC2	2.47921e-05	19543.7	0.0126242	2978	1.47705	1919	0.880802	3655	0.735406	66982	0	22184.5
A_Pvalb_Basket	B_CA1_D	EFNA5	EPHA7	2.51213e-05	11085.5	0.00784684	9447	0.702079	10028	0.86549	3817	0.906171	9951	0	22184.5
B_Pvalb_Basket	A_Pvalb_Basket	SLIT2	ROBO1	2.51989e-05	5739.3	0.0116833	3670	1.72753	1005	1.90266	115	0.946281	1722	0	22184.5
B_Pvalb_Bistrat	B_Sst_OLM	NXPH1	NRXN3	2.52413e-05	9080.7	0.0049755	21795	1.76519	920	1.78705	260	0.963936	244	0	22184.5
A_NFMS	B_Sst_Back	NRG1	NETO2	2.52808e-05	6468.5	0.0138191	2343	1.18332	3673	1.6308	472	0.932447	3670	0	22184.5
B_Sst_OLM	A_Sst_Hippo	NXPH1	NRXN3	2.53233e-05	8917.5	0.00508157	21024	1.76497	921	1.79606	245	0.964301	213	0	22184.5
A_Sst_OLM	B_CA1_D	EFNA5	EPHA6	2.54234e-05	8426.9	0.00760192	10052	0.973197	5634	1.04852	2390	0.943379	1874	0	22184.5
B_Pvalb_Basket	B_NFMS	NXPH1	NRXN1	2.5488e-05	8382.5	0.00556538	17893	1.76446	923	1.76366	289	0.95986	623	0	22184.5
A_Pvalb_Bistrat	B_Cck_RLM	NXPH1	NRXN1	2.55706e-05	8368.5	0.00559	17768	1.76422	924	1.70912	352	0.959945	614	0	22184.5
A_Sst_OLM	A_CA1_D	EFNA5	EPHA6	2.56136e-05	8421.5	0.0075968	10067	0.97195	5644	1.0586	2335	0.943361	1877	0	22184.5
A_Pvalb_Basket	A_Cck_RLM	SLIT2	GPC1	2.56936e-05	16027.5	0.0120188	3405	1.18049	3688	1.15566	1788	0.787256	49072	0	22184.5
A_Cck_RLM	B_NFMS	LAMA3	SDC2	2.59158e-05	19155.1	0.0133035	2615	1.49246	1851	0.877251	3696	0.740474	65429	0	22184.5
A_Sst_OLM	B_Cck_NB	RELN	LRP8	2.59461e-05	7043.1	0.0129998	2775	2.27685	90	1.9621	73	0.905479	10093	0	22184.5
A_Cck_RLM	B_Cck_RLM	MEGF10	ABCA1	2.61114e-05	19194.5	0.018917	978	2.16467	205	0.876605	3703	0.72837	68902	0	22184.5
A_Sst_OLM	B_Cck_NB	NXPH1	NRXN1	2.61538e-05	8235.3	0.00569934	17146	1.76182	931	1.71748	343	0.960316	572	0	22184.5
B_NFMS	B_Sst_Back	NRG1	NETO2	2.62236e-05	6529.5	0.0137651	2359	1.1779	3707	1.52401	707	0.932324	3690	0	22184.5
A_NFMS	A_Sst_OLM	NRG1	NETO2	2.64209e-05	6492.9	0.0137215	2383	1.17729	3714	1.63294	469	0.932224	3714	0	22184.5
A_Sst_Hippo	B_Cck_NB	NXPH1	NRXN1	2.65757e-05	8240.1	0.00569272	17177	1.76004	936	1.73202	329	0.960294	574	0	22184.5
B_Pvalb_Basket	A_CA1_D	SLIT2	DCC	2.65909e-05	6594.7	0.0119119	3482	1.17617	3720	1.25495	1373	0.940004	2214	0	22184.5
B_Sst_Hippo	A_Sst_Hippo	NXPH1	NRXN3	2.67457e-05	8948.9	0.00506068	21164	1.7585	938	1.80201	239	0.96423	219	0	22184.5
A_Cck_RLM	B_Cck_RLM	SEMA3C	NRP2_PLXNA4	2.69334e-05	9416.1	0.0115978	3732	2.04405	378	1.04491	2415	0.873442	18371	0	22184.5
A_Pvalb_Basket	B_CA1_S	CNTN6	PTPRG	2.70306e-05	8722.3	0.00754685	10176	1.16449	3816	1.18352	1676	0.92369	5759	0	22184.5
A_Pvalb_Basket	A_Cck_NB	SLIT2	GPC1	2.71347e-05	16240.7	0.0117279	3634	1.17376	3739	1.14166	1847	0.785196	49799	0	22184.5
A_Sst_Back	A_Pvalb_Bistrat	NXPH1	NRXN3	2.72601e-05	8834.1	0.00515627	20550	1.75353	944	1.74836	301	0.964552	191	0	22184.5
A_Pvalb_Basket	B_Pvalb_Basket	NXPH1	NRXN3	2.73371e-05	11331.5	0.00412441	29771	1.32033	2762	1.25322	1379	0.96053	561	0	22184.5
A_Cck_RLM	A_Pvalb_Bistrat	MEGF10	ABCA1	2.73661e-05	19158.3	0.0190572	956	2.16669	203	0.871528	3747	0.7291	68701	0	22184.5
B_Pvalb_Basket	A_CA1_S	SLIT2	DCC	2.74824e-05	6604.5	0.0118761	3509	1.17248	3751	1.26131	1352	0.939919	2226	0	22184.5
A_Pvalb_Bistrat	A_Sst_OLM	NXPH1	NRXN3	2.76066e-05	9190.9	0.00491103	22268	1.75211	948	1.76246	292	0.963709	262	0	22184.5
B_Cck_RLM	B_Cck_NB	FSTL5	SDK2	2.76937e-05	6287.9	0.0190918	949	2.25475	110	1.83648	200	0.9148	7996	0	22184.5
B_Pvalb_Basket	B_Cck_RLM	NXPH1	NRXN1	2.76937e-05	8419.7	0.00554412	18004	1.7521	949	1.72628	332	0.959786	629	0	22184.5
B_Pvalb_Basket	A_Cck_RLM	SLIT2	ROBO1	2.7716e-05	5770.3	0.0115645	3759	1.71197	1043	1.88125	134	0.946021	1731	0	22184.5
B_NFMS	A_Sst_OLM	NRG1	NETO2	2.77453e-05	6558.9	0.013668	2415	1.17188	3760	1.52615	703	0.9321	3732	0	22184.5
B_Pvalb_Basket	B_Cck_RLM	SLIT2	DCC	2.80396e-05	6631.9	0.0118627	3518	1.1711	3770	1.23055	1458	0.939887	2229	0	22184.5
A_Cck_RLM	A_Sst_Back	FSTL5	CHL1	2.83575e-05	7755.1	0.00751972	10274	1.69468	1085	1.594	554	0.927986	4678	0	22184.5
A_Cck_RLM	A_Pvalb_Basket	GNAS	ADCY8	2.84128e-05	10114.7	0.0076044	10043	0.997464	5376	1.00455	2692	0.904556	10278	0	22184.5
A_Cck_RLM	A_Cck_RLM	SEMA3C	NRP2_PLXNA4	2.84855e-05	9432.1	0.0115308	3785	2.03711	391	1.05931	2330	0.873122	18470	0	22184.5
A_Pvalb_Bistrat	A_Cck_NB	NXPH1	NRXN1	2.85747e-05	8409.7	0.00555996	17921	1.7469	959	1.70436	359	0.959841	625	0	22184.5
A_Pvalb_Basket	B_Sst_OLM	SLIT2	APP	2.87042e-05	9461.7	0.00750974	10299	0.939761	5992	1.00573	2681	0.922261	6152	0	22184.5
A_Pvalb_Bistrat	B_Cck_NB	ALKAL2	ALK	2.89322e-05	9871.3	0.0190301	963	2.08632	317	1.58681	570	0.855325	25322	0	22184.5
A_Cck_RLM	B_Pvalb_Basket	MEGF10	ABCA1	2.89972e-05	19654.7	0.0175967	1229	2.1457	225	0.86669	3802	0.721154	70833	0	22184.5
A_Pvalb_Basket	A_Pvalb_Basket	FGF12	FGFR2	2.89972e-05	12567.5	0.00386505	33232	1.16683	3802	1.14061	1855	0.945397	1764	0	22184.5
B_Sst_Back	B_Sst_Hippo	NXPH1	NRXN3	2.92927e-05	8906.5	0.00509609	20920	1.74333	967	1.79091	251	0.96435	210	0	22184.5
B_Pvalb_Basket	A_Sst_OLM	NXPH1	NRXN3	2.96562e-05	9257.1	0.00487072	22591	1.73998	971	1.77962	268	0.963565	271	0	22184.5
A_Pvalb_Basket	A_CA1_D	FGF12	FGFR1	2.98653e-05	9150.5	0.00943245	6272	1.05888	4754	1.0846	2161	0.903988	10381	0	22184.5
A_Cck_RLM	B_Cck_NB	SEMA3C	NRP2_PLXNA4	2.99169e-05	9499.5	0.0114824	3832	2.03274	397	1.02748	2527	0.872888	18557	0	22184.5
A_Pvalb_Bistrat	B_Sst_OLM	NXPH1	NRXN3	2.99307e-05	9232.9	0.00488923	22445	1.73913	974	1.75431	297	0.963631	264	0	22184.5
A_Pvalb_Basket	A_Cck_NB	FGF1	EGFR	3.05105e-05	17216.5	0.0199559	822	1.74034	969	0.862885	3851	0.762036	58256	0	22184.5
A_NFMS	A_NFMS	IL1RAPL1	PTPRD	3.05335e-05	6465.1	0.00871157	7516	1.36513	2488	2.03519	47	0.965827	90	0	22184.5
A_Pvalb_Basket	A_Sst_Back	NXPH1	NRXN1	3.07948e-05	10950.9	0.00446736	26011	1.15782	3860	1.20249	1579	0.955406	1120	0	22184.5
A_Pvalb_Basket	B_CA1_D	FGF12	FGFR1	3.09746e-05	9224.5	0.0093614	6385	1.05527	4799	1.06444	2297	0.90366	10457	0	22184.5
A_Pvalb_Basket	A_CA1_S	CNTN6	PTPRG	3.11082e-05	8860.3	0.00744929	10466	1.145	3961	1.14974	1810	0.92323	5880	0	22184.5
B_Pvalb_Basket	A_Cck_NB	NXPH1	NRXN1	3.13288e-05	8468.3	0.00551433	18196	1.73478	989	1.72153	338	0.959682	634	0	22184.5
A_Cck_RLM	A_Pvalb_Basket	SEMA3C	NRP2_PLXNA4	3.14979e-05	9714.1	0.0114279	3882	1.91851	592	0.924754	3261	0.872624	18651	0	22184.5
A_Pvalb_Basket	A_NFMS	NXPH1	NRXN1	3.17088e-05	8583.9	0.00542917	18721	1.7321	993	1.70076	362	0.95938	659	0	22184.5
A_Cck_RLM	A_CA1_D	SEMA3C	NRP2_PLXNA4	3.17241e-05	9697.9	0.0114173	3889	1.93124	569	0.936576	3174	0.872573	18673	0	22184.5
A_Cck_RLM	A_NFMS	LAMA3	SDC2	3.18539e-05	19678.9	0.0124849	3072	1.47389	1930	0.858927	3893	0.734325	67315	0	22184.5
A_Cck_RLM	A_Cck_RLM	MEGF10	ABCA1	3.19841e-05	19530.5	0.0180073	1157	2.1516	217	0.858658	3897	0.723468	70197	0	22184.5
B_Pvalb_Bistrat	B_Cck_NB	NXPH1	NRXN1	3.21881e-05	8390.5	0.00558319	17797	1.73055	998	1.7079	356	0.959922	617	0	22184.5
A_Pvalb_Bistrat	B_Pvalb_Bistrat	NCAM1	GFRA1	3.22542e-05	7789.7	0.0142887	2163	1.66577	1160	0.972593	2899	0.903244	10542	0	22184.5
B_Pvalb_Basket	A_NFMS	IL1RAPL1	PTPRD	3.26012e-05	6416.7	0.00879247	7356	1.3837	2372	1.92025	93	0.965979	78	0	22184.5
A_Cck_RLM	A_Cck_RLM	FSTL5	SDK2	3.26411e-05	8083.3	0.0113804	3917	1.72842	1003	1.62297	487	0.892355	12825	0	22184.5
A_Sst_OLM	B_Cck_NB	EFNA5	EPHA3	3.28707e-05	10744.5	0.00758043	10099	0.855162	7032	0.864661	3825	0.903085	10582	0	22184.5
B_Pvalb_Basket	B_Sst_OLM	NXPH1	NRXN3	3.29649e-05	9303.1	0.00484911	22768	1.727	1006	1.77148	277	0.963486	280	0	22184.5
A_Pvalb_Basket	B_Cck_NB	SLIT2	GPC1	3.3241e-05	15998.5	0.0120603	3371	1.18145	3683	1.15499	1793	0.787544	48961	0	22184.5
A_Sst_OLM	A_Sst_Hippo	NXPH1	NRXN3	3.3358e-05	9142.7	0.00495652	21938	1.72626	1010	1.73118	330	0.96387	251	0	22184.5
A_Sst_Hippo	A_NFMS	SST	GRM7	3.34494e-05	9018.5	0.00879536	7349	1.35539	2542	1.04771	2398	0.902857	10619	0	22184.5
A_Pvalb_Basket	B_NFMS	NXPH1	NRXN1	3.34567e-05	8612.1	0.00541869	18794	1.72584	1011	1.66852	409	0.959342	662	0	22184.5
A_Cck_RLM	A_Cck_NB	VCAN	EGFR	3.35556e-05	24823.5	0.0304411	266	1.72522	1012	0.626402	7395	0.629187	93260	0	22184.5
A_Sst_Hippo	A_Sst_Hippo	NXPH1	NRXN3	3.36548e-05	9150.1	0.00495076	21990	1.72447	1013	1.74572	308	0.96385	255	0	22184.5
A_Pvalb_Basket	B_Cck_NB	NXPH1	NRXN1	3.3849e-05	8837.1	0.00529795	19546	1.65375	1194	1.59719	544	0.958901	717	0	22184.5
A_Pvalb_Basket	B_Cck_NB	FGF13	EGFR	3.41219e-05	15623.1	0.0120225	3396	1.49334	1846	0.902508	3474	0.792437	47215	0	22184.5
B_Sst_Back	A_Pvalb_Bistrat	NXPH1	NRXN3	3.43541e-05	8993.3	0.00505647	21202	1.72171	1020	1.72017	339	0.964216	221	0	22184.5
B_Cck_NB	B_Pvalb_Basket	NTNG1	LRRC4C	3.44309e-05	5836.9	0.0113209	3970	1.54335	1606	2.23391	13	0.950456	1411	0	22184.5
A_Cck_RLM	A_Sst_Back	LAMA3	ITGA3_ITGB1	3.46034e-05	16581.5	0.0125834	3002	1.49256	1850	0.85165	3975	0.779294	51896	0	22184.5
A_Cck_RLM	B_Cck_NB	IGF1	IGF2R	3.49157e-05	14807.3	0.0113075	3984	2.26675	100	1.23397	1449	0.794973	46319	0	22184.5
B_Cck_NB	A_Pvalb_Basket	NTNG1	LRRC4C	3.49505e-05	5842.9	0.0113059	3985	1.54091	1616	2.22949	14	0.950424	1415	0	22184.5
B_Pvalb_Basket	A_Cck_RLM	SLIT2	DCC	3.50202e-05	6795.9	0.0115649	3758	1.14039	3987	1.17185	1724	0.939164	2326	0	22184.5
B_Cck_RLM	A_Cck_NB	FSTL5	SDK2	3.50631e-05	6346.5	0.0186847	1027	2.22994	136	1.85221	181	0.913957	8204	0	22184.5
A_Sst_Back	B_Pvalb_Bistrat	NXPH1	NRXN3	3.51651e-05	8951.1	0.00508877	20978	1.7174	1028	1.70908	353	0.964326	212	0	22184.5
A_Sst_Hippo	B_NFMS	SST	GRM7	3.5169e-05	9210.7	0.00868445	7560	1.33076	2701	0.974741	2882	0.9023	10726	0	22184.5
A_Cck_RLM	A_Pvalb_Basket	MEGF10	ABCA1	3.51949e-05	20163.3	0.0163115	1511	2.12724	247	0.849781	3992	0.713465	72882	0	22184.5
A_Pvalb_Basket	A_Sst_Hippo	SLIT2	APP	3.53332e-05	9679.3	0.0073566	10736	0.918288	6230	0.97356	2891	0.921519	6355	0	22184.5
A_Pvalb_Basket	B_Cck_NB	FGF12	FGFR2	3.54407e-05	12113.7	0.00399583	31418	1.20777	3514	1.17054	1729	0.946249	1723	0	22184.5
A_Pvalb_Basket	A_Cck_RLM	IL1RAPL1	PTPRF	3.62308e-05	9302.7	0.00904267	6921	1.16826	3786	0.982702	2832	0.901855	10790	0	22184.5
A_Cck_RLM	A_Sst_OLM	FSTL5	CNTN5	3.64724e-05	8989.5	0.00571154	17061	1.66939	1148	1.60506	526	0.930895	4028	0	22184.5
A_Cck_RLM	B_CA1_D	MEGF10	ABCA1	3.65804e-05	20285.5	0.0159998	1589	2.12276	261	0.846458	4031	0.711489	73362	0	22184.5
A_Pvalb_Basket	B_Pvalb_Basket	FGF12	FGFR2	3.67609e-05	12922.7	0.00376373	34647	1.13512	4036	1.12262	1945	0.944707	1801	0	22184.5
A_Cck_RLM	B_Sst_Hippo	LAMA3	ITGA6_ITGB1	3.69784e-05	16633.1	0.0116713	3680	1.45716	2007	0.845551	4042	0.78114	51252	0	22184.5
B_Pvalb_Basket	B_CA1_D	SLIT2	DCC	3.70511e-05	6810.7	0.0115042	3809	1.13414	4044	1.18457	1665	0.939014	2351	0	22184.5
A_Pvalb_Basket	B_Sst_OLM	NXPH1	NRXN1	3.77472e-05	10728.1	0.0045408	25342	1.20167	3554	1.22769	1467	0.955752	1093	0	22184.5
A_Pvalb_Basket	B_Sst_OLM	NXPH1	NRXN3	3.77841e-05	9563.5	0.0047213	23814	1.68839	1107	1.67634	398	0.963014	314	0	22184.5
A_Sst_Hippo	A_Pvalb_Bistrat	NCAM1	GFRA1	3.79585e-05	8072.9	0.0136552	2425	1.51651	1727	0.941064	3137	0.901244	10891	0	22184.5
B_Sst_OLM	B_Sst_Hippo	NXPH1	NRXN3	3.79959e-05	9118.9	0.00497352	21814	1.70456	1055	1.75606	296	0.963929	245	0	22184.5
A_Pvalb_Bistrat	B_Cck_NB	NXPH1	NRXN1	3.81035e-05	8527.1	0.00548639	18353	1.70449	1056	1.67516	401	0.959584	641	0	22184.5
A_Pvalb_Bistrat	A_NFMS	NTRK3	PTPRD	3.81506e-05	8117.9	0.00764838	9941	0.893451	6550	1.43501	887	0.956549	1027	0	22184.5
A_Cck_RLM	B_Pvalb_Basket	IGF1	IGF2R	3.81546e-05	14862.5	0.0112125	4074	2.2643	105	1.25255	1384	0.794284	46565	0	22184.5
A_Cck_RLM	B_Sst_OLM	LAMA3	SDC2	3.83036e-05	19977.1	0.0120464	3378	1.46395	1975	0.84238	4078	0.730824	68270	0	22184.5
A_NFMS	B_Sst_OLM	NRG1	NETO2	3.86404e-05	6715.1	0.0130469	2749	1.13561	4034	1.60952	521	0.930614	4087	0	22184.5
B_NFMS	B_Sst_OLM	NRG1	NETO2	3.94729e-05	6779.7	0.012996	2776	1.1302	4085	1.50273	744	0.930488	4109	0	22184.5
A_Cck_RLM	B_Pvalb_Bistrat	MEGF10	ABCA1	3.98557e-05	20504.1	0.0155029	1731	2.11562	272	0.839095	4119	0.70824	74214	0	22184.5
A_Cck_RLM	A_Sst_Hippo	SERPINE2	LRP1	4.02026e-05	12206.3	0.013704	2393	1.20358	3539	0.838464	4128	0.846452	28787	0	22184.5
B_Sst_Hippo	B_Sst_Hippo	NXPH1	NRXN3	4.04111e-05	9155.3	0.00495307	21968	1.69809	1077	1.76201	293	0.963858	254	0	22184.5
A_Cck_NB	B_Pvalb_Bistrat	NTNG1	LRRC4C	4.06296e-05	5932.9	0.0111489	4139	1.48867	1867	2.05239	37	0.950094	1437	0	22184.5
A_Cck_RLM	B_Sst_Hippo	MEGF10	ABCA1	4.10994e-05	20233.9	0.0162113	1538	2.1258	253	0.836358	4151	0.712835	73043	0	22184.5
B_Pvalb_Bistrat	A_Sst_Hippo	NXPH1	NRXN3	4.12004e-05	9318.7	0.00485551	22713	1.69498	1084	1.72161	337	0.96351	275	0	22184.5
A_Cck_RLM	A_CA1_D	MEGF10	ABCA1	4.13752e-05	20804.1	0.0148241	1948	2.10586	283	0.83571	4158	0.703593	75447	0	22184.5
A_Cck_RLM	B_Sst_Back	IGF1	IGF1R	4.14543e-05	8982.5	0.0111315	4160	2.24141	122	1.24151	1424	0.877371	17022	0	22184.5
A_Cck_RLM	A_Sst_Hippo	LAMA3	SDC2	4.1971e-05	19768.3	0.0124249	3115	1.47253	1933	0.834043	4173	0.733855	67436	0	22184.5
A_Pvalb_Basket	B_Sst_Back	GAD1	GRM4	4.1971e-05	15488.1	0.0111162	4173	1.62946	1272	1.14842	1816	0.790389	47995	0	22184.5
B_Pvalb_Basket	B_Cck_NB	NXPH1	NRXN1	4.19999e-05	8590.3	0.00544136	18652	1.69236	1091	1.69232	370	0.959424	654	0	22184.5
A_Pvalb_Basket	A_CA1_D	NXPH1	NRXN1	4.20509e-05	11052.7	0.00445032	26172	1.14764	3946	1.14566	1831	0.955324	1130	0	22184.5
A_Pvalb_Basket	A_CA1_D	NXPH1	NRXN3	4.20909e-05	10774.1	0.00427713	27966	1.4145	2217	1.38153	989	0.961213	514	0	22184.5
A_Pvalb_Basket	B_Sst_OLM	FGF12	FGFR2	4.22111e-05	13151.9	0.00370962	35468	1.11819	4179	1.0916	2111	0.944328	1817	0	22184.5
A_Cck_NB	A_Cck_NB	SEMA3C	NRP2_PLXNA2	4.23457e-05	7622.5	0.0198459	846	2.76062	1	1.34388	1094	0.88782	13987	0	22184.5
A_Cck_RLM	B_Sst_Hippo	LAMA3	ITGA3_ITGB1	4.23717e-05	17301.5	0.0115983	3731	1.4865	1882	0.83309	4183	0.772204	54527	0	22184.5
A_Cck_RLM	B_CA1_D	LAMA3	ITGA7_ITGB1	4.24522e-05	16919.5	0.0130995	2719	1.45205	2045	0.832957	4185	0.775061	53464	0	22184.5
A_Cck_RLM	A_Sst_OLM	GNAS	ADCY7	4.25328e-05	16698.3	0.0154151	1752	1.33101	2699	0.83288	4187	0.777247	52669	0	22184.5
A_Cck_RLM	B_Pvalb_Basket	IGF1	IGF1R	4.28969e-05	9010.1	0.0110994	4196	2.23989	123	1.22119	1493	0.877216	17054	0	22184.5
A_Cck_RLM	B_Cck_NB	LAMA3	ITGA3_ITGB1	4.29375e-05	17286.3	0.0116121	3722	1.49406	1842	0.832122	4197	0.772308	54486	0	22184.5
A_Cck_RLM	A_Sst_Hippo	IGF1	INSR	4.37556e-05	9578.1	0.0110818	4217	2.26536	103	1.23597	1439	0.868948	19947	0	22184.5
B_Pvalb_Basket	B_CA1_S	SLIT2	DCC	4.4086e-05	6893.1	0.0113048	3986	1.11358	4225	1.19007	1633	0.938512	2437	0	22184.5
A_Cck_RLM	B_Sst_OLM	LAMA3	ITGA9_ITGB1	4.45852e-05	17696.5	0.0110712	4237	1.55395	1559	0.842621	4074	0.767047	56428	0	22184.5
B_Sst_Back	B_Pvalb_Bistrat	NXPH1	NRXN3	4.46991e-05	9122.5	0.00499027	21686	1.68559	1114	1.68089	391	0.963988	237	0	22184.5
A_Cck_NB	A_Cck_NB	GNAI2	CNR1	4.53007e-05	12584.7	0.0181967	1119	2.16668	204	1.65976	426	0.816671	38990	0	22184.5
B_Sst_OLM	A_Pvalb_Bistrat	NXPH1	NRXN3	4.55428e-05	9209.9	0.00493485	22104	1.68294	1121	1.68532	382	0.963794	258	0	22184.5
A_Sst_Hippo	B_CA1_D	AFDN	EPHA7	4.57631e-05	11358.9	0.00750015	10327	0.656753	11306	0.715314	5888	0.918663	7089	0	22184.5
A_Cck_RLM	A_Sst_OLM	MEGF10	ABCA1	4.60652e-05	20850.5	0.0147789	1968	2.10521	285	0.82513	4272	0.703274	75543	0	22184.5
B_Sst_OLM	A_NFMS	SST	GRM7	4.62796e-05	5722.1	0.0178186	1184	2.36709	55	1.42151	910	0.92972	4277	0	22184.5
A_Cck_RLM	A_Sst_Hippo	LAMA3	ITGA3_ITGB1	4.64516e-05	17327.7	0.0115701	3753	1.50126	1803	0.824329	4281	0.77199	54617	0	22184.5
A_Cck_NB	B_Cck_NB	SEMA3C	NRP2_PLXNA2	4.65199e-05	7834.1	0.0186468	1035	2.70383	3	1.33483	1129	0.884679	14819	0	22184.5
A_Sst_OLM	B_CA1_D	SEMA6A	PLXNA4	4.65374e-05	9415.7	0.00971129	5857	1.15275	3897	0.867344	3796	0.898749	11344	0	22184.5
A_Pvalb_Basket	A_NFMS	NXPH1	NRXN3	4.7014e-05	11994.3	0.00394512	32142	1.20977	3503	1.21758	1507	0.959679	635	0	22184.5
A_Pvalb_Bistrat	B_NFMS	NTRK3	PTPRD	4.70938e-05	8645.1	0.0073809	10677	0.831596	7409	1.1389	1865	0.955803	1090	0	22184.5
A_Sst_OLM	B_Pvalb_Basket	SEMA6A	PLXNA4	4.71353e-05	9560.3	0.00967947	5905	1.14846	3935	0.814861	4404	0.898599	11373	0	22184.5
A_Cck_NB	B_Cck_RLM	SEMA3C	NRP2_PLXNA2	4.71377e-05	7925.5	0.0181286	1134	2.68803	6	1.34799	1076	0.883233	15227	0	22184.5
B_Sst_Hippo	A_Pvalb_Bistrat	NXPH1	NRXN3	4.72619e-05	9239.5	0.00491456	22246	1.67647	1135	1.69128	371	0.963722	261	0	22184.5
A_Pvalb_Basket	A_Cck_NB	BCAN	EGFR	4.75815e-05	17376.1	0.0311902	245	1.6205	1297	0.822095	4307	0.760371	58847	0	22184.5
A_Cck_RLM	B_CA1_S	MEGF10	ABCA1	4.77572e-05	21133.5	0.014163	2212	2.09637	299	0.82183	4311	0.698814	76661	0	22184.5
A_Cck_RLM	B_Cck_NB	IGF1	IGF1R	4.78452e-05	9094.1	0.01098	4313	2.23425	129	1.19561	1604	0.876632	17240	0	22184.5
A_Pvalb_Basket	A_CA1_D	EFNA5	EPHA7	4.7907e-05	11837.5	0.00749677	10338	0.652967	11410	0.777159	4922	0.904212	10333	0	22184.5
A_Cck_RLM	A_NFMS	LAMA3	DAG1	4.79774e-05	14744.5	0.0136261	2448	1.41015	2243	0.82162	4316	0.805806	42531	0	22184.5
A_Cck_RLM	A_Sst_Back	MEGF10	ABCA1	4.80657e-05	21256.3	0.013907	2307	2.09269	305	0.821477	4318	0.69689	77167	0	22184.5
A_Sst_OLM	A_Sst_Hippo	SST	GRM7	4.80752e-05	10161.1	0.00976175	5770	1.51579	1732	0.479279	11418	0.907334	9701	0	22184.5
A_Cck_RLM	A_Sst_OLM	LAMA3	SDC2	4.81541e-05	20500.7	0.0112996	3995	1.44701	2066	0.821234	4320	0.724482	69938	0	22184.5
A_Cck_RLM	B_Cck_RLM	FSTL5	SDK2	4.83894e-05	8389.5	0.0107614	4524	1.68803	1108	1.55705	630	0.889639	13501	0	22184.5
A_Cck_RLM	B_Sst_Back	FSTL5	CHL1	4.88165e-05	8134.7	0.00711461	11453	1.6278	1275	1.57086	609	0.926114	5152	0	22184.5
A_Pvalb_Bistrat	A_Cck_NB	NGF	SORCS3	4.89659e-05	7693.7	0.0169885	1352	1.68919	1104	1.05308	2368	0.898154	11460	0	22184.5
A_Pvalb_Bistrat	A_Sst_Hippo	NXPH1	NRXN3	4.90234e-05	9473.3	0.00477133	23350	1.66892	1149	1.68886	379	0.963201	304	0	22184.5
A_Sst_OLM	B_NFMS	FSTL5	CNTN5	4.94377e-05	7431.5	0.00710813	11482	1.82584	785	2.00032	57	0.937608	2649	0	22184.5
A_Cck_RLM	A_Cck_NB	LAMA3	ITGA3_ITGB1	4.94951e-05	17747.3	0.0110762	4232	1.46642	1964	0.818513	4350	0.768127	56006	0	22184.5
A_Cck_RLM	B_CA1_S	SEMA3C	NRP2_PLXNA4	4.99027e-05	10018.1	0.010919	4359	1.91106	610	0.909523	3397	0.870071	19540	0	22184.5
B_Sst_OLM	B_NFMS	SST	GRM7	5.00847e-05	5783.3	0.0175939	1230	2.34246	66	1.34854	1073	0.929304	4363	0	22184.5
A_Sst_OLM	B_Sst_Hippo	NXPH1	NRXN3	5.0308e-05	9348.9	0.00485113	22750	1.66584	1159	1.69118	373	0.963494	278	0	22184.5
A_Pvalb_Bistrat	B_Cck_NB	NGF	SORCS3	5.03704e-05	7681.5	0.0168957	1370	1.68214	1124	1.07871	2204	0.897904	11525	0	22184.5
A_Cck_RLM	B_Sst_Back	LAMA3	ITGA3_ITGB1	5.06796e-05	17867.9	0.0108969	4376	1.46905	1945	0.826557	4259	0.766671	56575	0	22184.5
A_Cck_NB	A_Cck_RLM	NTNG1	LRRC4C	5.0875e-05	7464.1	0.00850346	7924	1.07994	4536	1.48196	782	0.943267	1894	0	22184.5
A_Cck_RLM	B_NFMS	SEMA3C	NRP1_NRP2_PLXND1	5.10483e-05	16061.5	0.0108932	4384	1.87395	684	0.841276	4090	0.787533	48965	0	22184.5
A_Sst_OLM	A_Pvalb_Basket	SEMA6A	PLXNA4	5.10515e-05	9773.5	0.00949875	6172	1.12413	4134	0.784085	4821	0.897737	11556	0	22184.5
A_Pvalb_Basket	B_Sst_Back	NXPH1	NRXN1	5.13261e-05	11320.5	0.00436394	27037	1.09607	4390	1.14824	1817	0.954904	1174	0	22184.5
A_Sst_Hippo	B_Sst_Hippo	NXPH1	NRXN3	5.13515e-05	9357.1	0.00484549	22795	1.66406	1167	1.70572	358	0.963473	281	0	22184.5
A_Pvalb_Basket	A_Cck_NB	FGF12	FGFR2	5.13725e-05	13448.5	0.00363874	36564	1.096	4391	1.06903	2263	0.943818	1840	0	22184.5
A_Cck_NB	A_Pvalb_Bistrat	NTNG1	LRRC4C	5.18384e-05	6038.1	0.0108749	4401	1.44633	2068	2.01488	54	0.949501	1483	0	22184.5
A_Cck_RLM	A_Sst_Back	IGF1	IGF1R	5.24016e-05	9128.5	0.0108672	4413	2.22892	139	1.22528	1476	0.876073	17430	0	22184.5
A_Cck_RLM	A_Cck_RLM	IGF1	INSR	5.24618e-05	9873.5	0.0106135	4672	2.24405	118	1.22648	1469	0.866469	20924	0	22184.5
A_Cck_NB	A_Pvalb_Basket	FGF13	FGFR2	5.29114e-05	7435.1	0.00730309	10892	1.7795	886	1.67165	404	0.936871	2809	0	22184.5
A_Pvalb_Basket	A_CA1_S	NXPH1	NRXN1	5.30168e-05	10663.9	0.00456667	25093	1.21712	3457	1.21853	1505	0.955872	1080	0	22184.5
A_Cck_NB	A_Pvalb_Basket	FGF13	SCN8A	5.30251e-05	8175.9	0.0072506	11040	1.41525	2212	1.34345	1095	0.929394	4348	0	22184.5
A_Cck_NB	A_CA1_D	FGF13	FGFR1	5.34815e-05	7697.5	0.0178228	1183	1.67154	1142	1.61564	508	0.889752	13470	0	22184.5
A_Sst_OLM	B_Sst_OLM	RELN	LRP8	5.36657e-05	7742.9	0.0107979	4487	2.13819	236	1.88054	135	0.897233	11672	0	22184.5
B_Pvalb_Basket	A_Sst_Hippo	NXPH1	NRXN3	5.38873e-05	9550.7	0.00473217	23713	1.6568	1186	1.70603	357	0.963055	313	0	22184.5
A_Cck_RLM	B_Pvalb_Bistrat	FSTL5	CNTN5	5.40221e-05	9496.3	0.00538719	18991	1.62504	1283	1.58433	576	0.92899	4447	0	22184.5
A_Cck_NB	B_Cck_NB	GNAI2	CNR1	5.4023e-05	12726.3	0.0178129	1187	2.12192	264	1.62055	497	0.81507	39499	0	22184.5
A_Sst_OLM	B_Cck_NB	RELN	VLDLR	5.45681e-05	7959.1	0.0177959	1191	2.15775	211	1.83821	197	0.880538	16012	0	22184.5
A_Sst_OLM	B_Pvalb_Bistrat	SEMA6A	PLXNA4	5.46616e-05	9930.9	0.00935227	6399	1.10442	4310	0.768909	5046	0.897022	11715	0	22184.5
A_Sst_OLM	B_CA1_D	AFDN	EPHA7	5.47316e-05	11561.9	0.00737507	10692	0.642354	11718	0.71051	5954	0.918033	7261	0	22184.5
A_Cck_RLM	B_Sst_OLM	SERPINE2	LRP1	5.47488e-05	12877.1	0.0125561	3018	1.15825	3859	0.810387	4462	0.84068	30862	0	22184.5
A_Cck_RLM	B_Pvalb_Bistrat	LAMA3	ITGAV_ITGB8	5.53844e-05	22144.5	0.0158159	1638	1.44472	2077	0.809339	4475	0.684075	80348	0	22184.5
A_Cck_NB	A_Sst_Hippo	NTNG1	LRRC4C	5.56248e-05	8117.9	0.00778499	9612	0.968929	5678	1.38464	987	0.940858	2128	0	22184.5
A_Sst_OLM	A_Pvalb_Bistrat	SEMA6A	PLXNA4	5.60282e-05	9997.7	0.0092908	6506	1.09614	4387	0.762845	5138	0.896717	11773	0	22184.5
A_Cck_RLM	B_Sst_Hippo	IGF1	INSR	5.64229e-05	9775.3	0.0107905	4496	2.2521	111	1.21411	1524	0.867423	20561	0	22184.5
A_Cck_RLM	A_Cck_NB	FGF13	EGFR	5.64727e-05	16114.5	0.0115434	3776	1.52897	1676	0.807906	4497	0.789073	48439	0	22184.5
A_Cck_NB	B_NFMS	NTNG1	LRRC4C	5.68724e-05	6073.9	0.0107845	4505	1.43236	2134	2.04635	42	0.9493	1504	0	22184.5
A_Cck_NB	B_CA1_D	FGF13	FGFR1	5.69256e-05	7732.1	0.0176886	1208	1.66794	1155	1.59548	549	0.88938	13564	0	22184.5
B_Sst_OLM	B_Pvalb_Bistrat	NXPH1	NRXN3	5.70664e-05	9341.7	0.00487025	22596	1.64682	1209	1.64604	447	0.963563	272	0	22184.5
A_Cck_RLM	A_Sst_OLM	SERPINE2	LRP1	5.7073e-05	12622.9	0.0130399	2755	1.17735	3713	0.807034	4509	0.843196	29953	0	22184.5
A_Cck_RLM	A_NFMS	PNOC	GRM7	5.71232e-05	10248.9	0.0168486	1383	1.4194	2194	0.806884	4510	0.866367	20973	0	22184.5
A_Cck_RLM	B_Cck_RLM	SERPINE2	LRP1	5.72741e-05	12557.3	0.0131625	2688	1.18219	3679	0.806795	4513	0.843813	29722	0	22184.5
B_Sst_Back	B_Pvalb_Bistrat	NCAM1	GFRA1	5.8058e-05	6495.3	0.0194012	898	2.03767	390	1.30538	1216	0.91581	7788	0	22184.5
A_Pvalb_Basket	A_Sst_OLM	SLIT2	APP	5.81537e-05	10188.7	0.00698021	11861	0.865514	6894	0.937933	3164	0.919599	6840	0	22184.5
A_Sst_OLM	A_Pvalb_Bistrat	NXPH1	NRXN3	5.82006e-05	9441.3	0.00481342	23015	1.64423	1217	1.62044	498	0.963356	292	0	22184.5
A_Cck_NB	A_Sst_OLM	NTNG1	LRRC4C	5.84239e-05	7381.1	0.00854147	7857	1.08581	4481	1.61396	511	0.943386	1872	0	22184.5
A_Sst_Hippo	A_CA1_D	FGF12	FGFR1	5.8621e-05	11877.5	0.00794868	9212	0.708066	9871	0.692334	6240	0.8963	11880	0	22184.5
A_Pvalb_Basket	A_Sst_Back	FGF12	FGFR2	5.86457e-05	13671.9	0.00358631	37514	1.07959	4540	1.07093	2254	0.943432	1867	0	22184.5
A_Sst_OLM	A_CA1_D	FGF12	FGFR1	5.88929e-05	11955.1	0.00794171	9230	0.706417	9917	0.673336	6553	0.896259	11891	0	22184.5
A_Sst_Hippo	A_Pvalb_Bistrat	NXPH1	NRXN3	5.92052e-05	9448.1	0.00480782	23076	1.64244	1224	1.63498	463	0.963336	293	0	22184.5
A_Cck_RLM	A_CA1_D	LAMA3	ITGA7_ITGB1	5.947e-05	17738.7	0.0120021	3417	1.41523	2214	0.803152	4556	0.767343	56322	0	22184.5
A_Cck_RLM	B_Sst_OLM	GNAS	ADCY7	5.95736e-05	18364.5	0.0127999	2887	1.21413	3477	0.803095	4558	0.76074	58716	0	22184.5
A_Pvalb_Basket	A_CA1_S	SLIT2	PLXNA1	5.95736e-05	12430.5	0.0117505	3612	1.07767	4558	1.11204	1990	0.843563	29808	0	22184.5
A_Pvalb_Basket	A_Pvalb_Bistrat	FGF12	FGFR2	5.96774e-05	13741.9	0.00357962	37642	1.0775	4560	1.04004	2450	0.943383	1873	0	22184.5
A_Pvalb_Basket	A_CA1_D	SLIT2	PLXNA1	5.98854e-05	12436.3	0.0117269	3635	1.07705	4564	1.12426	1938	0.843431	29860	0	22184.5
A_Pvalb_Basket	B_CA1_S	NXPH1	NRXN1	6.01461e-05	10839.3	0.00451255	25597	1.1848	3665	1.18802	1648	0.95562	1102	0	22184.5
A_Cck_RLM	B_Pvalb_Basket	LAMA3	ITGA6_ITGB1	6.01983e-05	17429.7	0.0107146	4570	1.43353	2126	0.819615	4339	0.773741	53929	0	22184.5
A_Cck_RLM	A_Pvalb_Basket	LAMA3	ITGA6_ITGB1	6.03029e-05	17432.9	0.0107141	4572	1.4363	2116	0.817586	4361	0.773737	53931	0	22184.5
B_Sst_Hippo	B_Pvalb_Bistrat	NXPH1	NRXN3	6.03674e-05	9378.1	0.00485022	22757	1.64035	1232	1.65199	438	0.96349	279	0	22184.5
A_Sst_Hippo	B_CA1_D	FGF12	FGFR1	6.05708e-05	12007.5	0.00788881	9349	0.704465	9973	0.672173	6573	0.895948	11958	0	22184.5
A_Sst_OLM	B_CA1_D	FGF12	FGFR1	6.07991e-05	12081.9	0.00788189	9369	0.702817	10011	0.653175	6878	0.895907	11967	0	22184.5
A_Sst_OLM	A_CA1_D	SEMA6A	PLXNA4	6.09008e-05	10078.3	0.00912592	6784	1.07394	4593	0.781885	4859	0.895885	11971	0	22184.5
A_NFMS	A_Cck_NB	PTN	ALK	6.19899e-05	7341.1	0.0180919	1144	1.63696	1243	1.49119	763	0.898607	11371	0	22184.5
A_Pvalb_Basket	B_Pvalb_Bistrat	FGF12	FGFR2	6.21016e-05	13792.5	0.00356383	37901	1.07256	4606	1.0519	2376	0.943264	1895	0	22184.5
A_Pvalb_Basket	B_Cck_NB	SLIT2	ROBO2	6.2235e-05	10743.3	0.00693207	12023	0.707584	9884	0.868258	3782	0.923349	5843	0	22184.5
A_Sst_OLM	A_Cck_NB	FSTL5	CNTN5	6.24683e-05	7587.5	0.00692954	12032	1.79931	837	1.97245	69	0.936859	2815	0	22184.5
A_Sst_OLM	A_Sst_Back	FSTL5	CHL1	6.28326e-05	8357.3	0.00692393	12046	1.57649	1454	1.517	720	0.925179	5382	0	22184.5
B_Pvalb_Bistrat	B_Sst_Hippo	NXPH1	NRXN3	6.28869e-05	9534.1	0.00475227	23539	1.63457	1249	1.6816	390	0.96313	308	0	22184.5
A_Sst_OLM	B_Cck_NB	FSTL5	CNTN5	6.31986e-05	7605.5	0.00692135	12060	1.7981	838	1.89232	124	0.936824	2821	0	22184.5
A_Cck_RLM	B_Sst_OLM	SEMA3C	NRP2_PLXNA2	6.33409e-05	11206.5	0.0106536	4629	1.99515	460	1.0387	2459	0.852911	26300	0	22184.5
A_Cck_RLM	B_Cck_RLM	LAMA3	ITGA6_ITGB1	6.33952e-05	17559.5	0.0106661	4619	1.4028	2282	0.798086	4630	0.773344	54082	0	22184.5
A_Pvalb_Bistrat	A_Pvalb_Bistrat	NCAM1	GFRA1	6.3698e-05	8877.9	0.0120216	3399	1.37526	2421	0.822306	4306	0.895427	12079	0	22184.5
A_Pvalb_Basket	B_CA1_S	SLIT2	PLXNA1	6.39401e-05	11555.1	0.0132306	2659	1.11655	4195	1.1496	1813	0.851233	26924	0	22184.5
A_Cck_RLM	A_Pvalb_Bistrat	GNAI2	UNC5B	6.40964e-05	23947.3	0.02014	803	1.63282	1257	0.625326	7424	0.651935	88068	0	22184.5
A_Sst_Back	B_Pvalb_Bistrat	NCAM1	GFRA1	6.42486e-05	6611.3	0.0186789	1028	1.98512	473	1.29206	1258	0.914336	8113	0	22184.5
A_Pvalb_Bistrat	A_Cck_RLM	FGF13	SCN5A	6.44011e-05	17131.5	0.0248327	455	1.6326	1259	1.41063	930	0.754741	60829	0	22184.5
A_Pvalb_Bistrat	B_Sst_Hippo	ALKAL2	ALK	6.44011e-05	10427.5	0.017422	1259	1.96442	513	1.52821	700	0.849776	27481	0	22184.5
A_Cck_NB	A_Cck_NB	FSTL5	SDK2	6.53496e-05	6893.7	0.015822	1634	1.98525	472	1.65183	440	0.907188	9738	0	22184.5
A_Sst_Back	A_CA1_D	NXPH1	NRXN3	6.54753e-05	9265.9	0.00492893	22145	1.63188	1266	1.62974	475	0.963773	259	0	22184.5
B_Cck_NB	B_Pvalb_Bistrat	NTNG1	LRRC4C	6.58188e-05	6122.7	0.0106119	4674	1.42826	2152	2.04122	44	0.948911	1559	0	22184.5
A_Cck_NB	A_Sst_Back	ALCAM	CHL1	6.58355e-05	8370.5	0.00720014	11199	1.16424	3818	1.24807	1405	0.93465	3246	0	22184.5
A_Sst_OLM	B_Sst_Back	FSTL5	CNTN5	6.58355e-05	7628.5	0.00688954	12159	1.79337	850	1.92246	91	0.936688	2858	0	22184.5
A_Pvalb_Basket	B_Sst_Back	FGF12	FGFR2	6.63229e-05	13846.3	0.00354037	38333	1.06521	4683	1.09068	2119	0.943087	1912	0	22184.5
A_Cck_RLM	B_NFMS	LAMA3	DAG1	6.68864e-05	15478.5	0.0124543	3095	1.37645	2415	0.793591	4693	0.798673	45005	0	22184.5
A_Pvalb_Basket	A_Cck_NB	SLIT2	ROBO1	6.69996e-05	9179.5	0.00664048	13058	1.06427	4695	1.16962	1732	0.929974	4228	0	22184.5
A_Cck_NB	A_Cck_NB	FGF13	FGFR2	6.72554e-05	7831.9	0.00687548	12211	1.70866	1049	1.60007	538	0.935064	3177	0	22184.5
A_Cck_RLM	B_CA1_D	WNT5A	EPHA7	6.74535e-05	12961.1	0.0158655	1619	1.16082	3841	0.792792	4703	0.836136	32458	0	22184.5
A_Pvalb_Basket	B_CA1_D	NXPH1	NRXN1	6.77384e-05	11252.5	0.00439397	26699	1.114	4222	1.1111	1999	0.955052	1158	0	22184.5
A_Pvalb_Basket	B_CA1_D	NXPH1	NRXN3	6.77955e-05	10820.3	0.00426518	28115	1.40713	2257	1.3678	1026	0.961161	519	0	22184.5
A_Cck_RLM	A_CA1_S	MEGF10	ABCA1	6.78526e-05	22624.7	0.0115599	3764	2.05896	357	0.792197	4710	0.677019	82108	0	22184.5
B_Pvalb_Bistrat	B_Cck_NB	FGF13	EGFR	6.84506e-05	12409.1	0.0173154	1285	1.93905	560	1.67849	395	0.820846	37621	0	22184.5
B_Sst_OLM	A_Cck_NB	RELN	LRP8	6.86465e-05	6872.3	0.013741	2374	2.23027	135	1.9794	65	0.907825	9603	0	22184.5
A_Sst_Back	B_CA1_D	NXPH1	NRXN3	6.87689e-05	9295.3	0.00491515	22238	1.6245	1287	1.616	507	0.963724	260	0	22184.5
A_Cck_NB	A_Pvalb_Bistrat	NCAM1	GFRA1	6.90083e-05	8944.7	0.0118124	3558	1.35718	2528	0.833591	4179	0.894603	12274	0	22184.5
A_Cck_RLM	A_Sst_Hippo	LAMA3	ITGA6_ITGB1	6.92922e-05	17563.7	0.0105628	4735	1.41677	2208	0.824047	4283	0.77249	54408	0	22184.5
A_Cck_NB	B_Sst_Hippo	NTNG1	LRRC4C	7.02541e-05	7749.1	0.00816002	8673	1.02687	5089	1.47657	794	0.942153	2005	0	22184.5
A_Pvalb_Basket	B_Cck_NB	SLIT2	ROBO1	7.05191e-05	9309.5	0.00659783	13225	1.05865	4756	1.09122	2114	0.929763	4268	0	22184.5
A_Pvalb_Basket	B_CA1_D	SLIT2	PLXNA1	7.08135e-05	12318.1	0.0119179	3479	1.08207	4517	1.12251	1946	0.844494	29464	0	22184.5
A_Cck_RLM	B_CA1_D	AFDN	EPHA7	7.13445e-05	11799.1	0.0071986	11204	0.62204	12356	0.723207	5765	0.917117	7486	0	22184.5
A_Cck_RLM	A_Cck_NB	LIN7C	HTR2C	7.14052e-05	16622.7	0.0105231	4771	1.1742	3738	1.0834	2172	0.783962	50248	0	22184.5
B_CA1_S	A_Cck_NB	DCN	ERBB4	7.15142e-05	9820.9	0.0416564	120	1.61893	1304	1.51496	724	0.856717	24772	0	22184.5
A_Cck_NB	A_Cck_NB	FSTL5	CNTN5	7.2011e-05	7711.1	0.00682292	12379	1.77818	888	1.84355	192	0.936399	2912	0	22184.5
A_Cck_NB	B_Cck_RLM	SEMA3C	NRP2_PLXNA3	7.23352e-05	11239.1	0.0241532	495	2.69215	4	1.27246	1309	0.836888	32203	0	22184.5
A_Cck_NB	A_Sst_Back	FSTL5	CHL1	7.27704e-05	8525.7	0.0068174	12405	1.55535	1552	1.3881	977	0.924641	5510	0	22184.5
A_Pvalb_Basket	A_NFMS	BCAN	NRCAM	7.30347e-05	12863.7	0.00816852	8652	0.637578	11845	0.546113	9223	0.894027	12414	0	22184.5
A_Cck_RLM	B_Pvalb_Bistrat	IGF1	IGF2R	7.32024e-05	15432.1	0.0104949	4801	2.2458	116	1.20956	1544	0.788829	48515	0	22184.5
A_Sst_OLM	B_Sst_Hippo	SST	GRM7	7.32999e-05	10712.3	0.00918673	6695	1.45478	2026	0.453813	12423	0.90475	10233	0	22184.5
B_Cck_NB	A_Cck_NB	SEMA3C	NRP2_PLXNA2	7.34951e-05	8074.1	0.0176349	1218	2.49803	18	1.27006	1316	0.881802	15634	0	22184.5
A_Cck_NB	B_Cck_RLM	NTNG1	LRRC4C	7.35658e-05	7631.9	0.00830464	8343	1.04922	4843	1.46015	829	0.94263	1960	0	22184.5
A_Cck_RLM	B_Sst_Hippo	SERPINE2	LRP1	7.35659e-05	13122.7	0.0122421	3234	1.14585	3957	0.784939	4807	0.838977	31431	0	22184.5
B_Pvalb_Bistrat	A_Pvalb_Bistrat	NXPH1	NRXN3	7.43311e-05	9638.5	0.00471532	23855	1.61295	1321	1.61087	516	0.962991	316	0	22184.5
B_Sst_Back	B_CA1_D	EFNA5	EPHA7	7.44191e-05	6928.3	0.0137535	2367	1.12477	4130	1.33148	1139	0.927462	4821	0	22184.5
A_Sst_OLM	A_CA1_S	EFNA5	EPHA4	7.44278e-05	11374.7	0.0123057	3188	0.619154	12461	0.567254	8670	0.904039	10370	0	22184.5
A_Cck_NB	A_Cck_RLM	SEMA3C	NRP2_PLXNA2	7.46673e-05	8165.5	0.0171297	1323	2.64634	10	1.30619	1213	0.880279	16097	0	22184.5
A_Cck_NB	B_Pvalb_Bistrat	NCAM1	GFRA1	7.47569e-05	7832.1	0.0140401	2254	1.64769	1205	0.983879	2828	0.902474	10689	0	22184.5
A_Pvalb_Basket	B_NFMS	NXPH1	NRXN3	7.48485e-05	13071.1	0.00370161	35579	1.05962	4746	1.09937	2065	0.958428	781	0	22184.5
B_Pvalb_Basket	A_Sst_Hippo	SLIT2	DCC	7.50331e-05	7273.5	0.0106984	4588	1.05105	4831	1.11862	1964	0.936901	2800	0	22184.5
A_Cck_RLM	B_Sst_OLM	ADAM12	ITGA9	7.51564e-05	18510.1	0.016157	1547	1.05074	4833	0.805951	4524	0.758635	59462	0	22184.5
A_Cck_RLM	A_Sst_Hippo	MEGF10	ABCA1	7.5899e-05	23216.3	0.0107338	4549	2.04709	373	0.782786	4845	0.668861	84130	0	22184.5
B_Cck_NB	A_CA1_D	FGF13	FGFR1	7.65342e-05	7848.9	0.0172011	1306	1.60887	1334	1.62353	486	0.887998	13934	0	22184.5
A_Cck_NB	B_Pvalb_Bistrat	FGF13	SCN8A	7.65419e-05	8422.9	0.00702869	11713	1.38377	2370	1.29617	1249	0.928368	4598	0	22184.5
A_Pvalb_Bistrat	B_Sst_Hippo	NXPH1	NRXN3	7.68769e-05	9700.9	0.00466987	24213	1.60851	1336	1.64886	445	0.962818	326	0	22184.5
A_Sst_OLM	A_Pvalb_Basket	FSTL5	CNTN5	7.68785e-05	7718.7	0.00677838	12542	1.77686	891	2.10327	28	0.936204	2948	0	22184.5
A_Sst_OLM	B_Pvalb_Bistrat	NXPH1	NRXN3	7.70487e-05	9593.5	0.0047504	23552	1.6081	1337	1.58116	585	0.963123	309	0	22184.5
A_Cck_NB	A_Sst_Back	FGF13	FGFR2	7.70932e-05	7922.3	0.00677641	12549	1.69225	1092	1.60198	533	0.934621	3253	0	22184.5
A_Cck_RLM	B_CA1_S	SERPINE2	LRP1	7.74638e-05	13192.9	0.0121408	3298	1.14184	3981	0.781218	4870	0.838415	31631	0	22184.5
A_NFMS	B_Cck_NB	PTN	ALK	7.75655e-05	7412.9	0.0177239	1204	1.60701	1340	1.49952	756	0.897667	11580	0	22184.5
A_Sst_Hippo	B_Pvalb_Bistrat	NXPH1	NRXN3	7.77382e-05	9596.3	0.00474488	23599	1.60632	1341	1.5957	547	0.963102	310	0	22184.5
A_Cck_RLM	A_CA1_S	SERPINE2	LRP1	7.79696e-05	13348.5	0.0119064	3484	1.13259	4057	0.780287	4878	0.83709	32139	0	22184.5
A_Cck_RLM	A_Pvalb_Bistrat	IGF1	IGF2R	7.81599e-05	15487.1	0.0104274	4881	2.24406	117	1.2089	1550	0.788291	48703	0	22184.5
A_Pvalb_Bistrat	B_Pvalb_Bistrat	ALKAL2	ALK	7.8258e-05	10600.5	0.0170302	1344	1.93473	567	1.44823	855	0.848319	28052	0	22184.5
A_Cck_NB	A_Pvalb_Bistrat	FGF13	FGFR2	7.82676e-05	7948.7	0.00676378	12587	1.69016	1100	1.57108	605	0.934564	3267	0	22184.5
B_Cck_NB	B_CA1_D	FGF13	FGFR1	7.84318e-05	7888.1	0.0170715	1339	1.60527	1345	1.60337	529	0.887622	14043	0	22184.5
A_Cck_RLM	A_Sst_Back	IGF1	INSR	7.8669e-05	10019.1	0.0104172	4889	2.23511	128	1.20442	1573	0.865386	21321	0	22184.5
A_Sst_Hippo	A_CA1_S	SST	GRM7	7.87975e-05	12348.3	0.00712694	11428	0.984879	5515	0.520592	10010	0.893234	12604	0	22184.5
A_Sst_Hippo	B_CA1_S	SST	GRM7	7.88288e-05	12341.1	0.00712636	11429	0.984749	5517	0.521912	9970	0.893231	12605	0	22184.5
A_Cck_NB	B_Pvalb_Basket	FGF13	FGFR2	7.93933e-05	7602.9	0.00711165	11467	1.74778	956	1.65366	437	0.936081	2970	0	22184.5
A_Cck_RLM	B_CA1_S	LAMA3	ITGA6_ITGB1	7.9566e-05	17791.1	0.0104078	4903	1.40905	2250	0.79214	4711	0.771188	54907	0	22184.5
A_Cck_NB	B_Pvalb_Basket	FGF13	SCN8A	7.95821e-05	8380.5	0.00705376	11636	1.38732	2353	1.32721	1157	0.928486	4572	0	22184.5
A_Sst_Hippo	B_Sst_Back	SST	GRM7	7.96767e-05	12164.5	0.00711187	11462	0.981532	5553	0.55454	8991	0.893134	12632	0	22184.5
A_Cck_NB	A_Pvalb_Bistrat	FGF13	SCN8A	7.97398e-05	8748.7	0.00674747	12634	1.34387	2618	1.25067	1389	0.926998	4918	0	22184.5
A_Pvalb_Bistrat	A_Pvalb_Bistrat	ALKAL2	ALK	8.00074e-05	10616.1	0.016977	1354	1.93069	575	1.45685	837	0.848117	28130	0	22184.5
A_Sst_Hippo	A_Cck_RLM	NGF	SORCS2	8.06654e-05	15424.5	0.0108062	4476	1.28273	3017	0.781114	4871	0.805679	42574	0	22184.5
A_Sst_Hippo	B_CA1_S	CNTN6	PTPRG	8.10421e-05	9743.1	0.00673724	12675	1.05573	4791	1.07629	2223	0.919593	6842	0	22184.5
A_Cck_NB	B_Sst_Back	ALCAM	CHL1	8.1106e-05	8808.3	0.00681225	12429	1.09737	4375	1.22493	1477	0.932938	3576	0	22184.5
A_Cck_RLM	B_Pvalb_Bistrat	IGF1	INSR	8.11866e-05	10028.5	0.0103942	4928	2.23407	130	1.21433	1523	0.865257	21377	0	22184.5
A_Cck_NB	B_Pvalb_Bistrat	FGF13	FGFR2	8.14264e-05	7971.7	0.00673395	12687	1.68522	1116	1.58294	581	0.934429	3290	0	22184.5
B_Sst_Back	A_CA1_D	NXPH1	NRXN3	8.17824e-05	9446.3	0.00483352	22862	1.60006	1364	1.60155	535	0.96343	286	0	22184.5
A_Sst_Hippo	A_Cck_RLM	IL34	PTPRZ1	8.19075e-05	13013.5	0.0125382	3035	1.4868	1876	1.09666	2081	0.826124	35891	0	22184.5
A_Sst_Hippo	A_Sst_Back	SST	GRM7	8.25558e-05	12228.1	0.00706229	11616	0.970522	5661	0.555935	8957	0.892799	12722	0	22184.5
A_Sst_Hippo	A_Cck_RLM	GNAI2	CNR1	8.25669e-05	14785.7	0.0131994	2672	1.84635	734	1.50218	747	0.791406	47591	0	22184.5
A_Pvalb_Basket	B_Sst_Back	SLIT2	GPC1	8.25669e-05	17317.7	0.010372	4949	1.14239	3976	1.14033	1857	0.774654	53622	0	22184.5
A_Cck_NB	B_Sst_Back	NTNG1	LRRC4C	8.26207e-05	8749.3	0.00720538	11184	0.879377	6713	1.29309	1256	0.938668	2409	0	22184.5
A_Sst_Hippo	A_Cck_RLM	NGF	SORCS3	8.27655e-05	9407.5	0.0126842	2943	1.3359	2664	0.828871	4237	0.883992	15009	0	22184.5
B_Sst_OLM	B_CA1_D	EFNA5	EPHA7	8.31637e-05	7050.1	0.013505	2508	1.10699	4288	1.27196	1312	0.926846	4958	0	22184.5
A_Pvalb_Basket	A_Cck_NB	ALKAL2	ALK	8.31637e-05	13908.5	0.0103661	4958	1.68539	1115	1.2865	1276	0.813551	40009	0	22184.5
A_Cck_NB	B_Sst_Back	FSTL5	CNTN5	8.35666e-05	7760.9	0.00678354	12525	1.77224	904	1.79356	248	0.936226	2943	0	22184.5
B_Pvalb_Basket	B_Sst_Back	SLIT2	DCC	8.38976e-05	7407.9	0.0105799	4713	1.03884	4969	1.0646	2295	0.936571	2878	0	22184.5
B_Pvalb_Basket	B_Sst_Hippo	NXPH1	NRXN3	8.39467e-05	9769.5	0.00463155	24536	1.59638	1376	1.66603	414	0.96267	337	0	22184.5
B_Cck_NB	A_Pvalb_Bistrat	NTNG1	LRRC4C	8.42999e-05	6238.1	0.0103511	4975	1.38593	2363	2.00372	56	0.948304	1612	0	22184.5
A_Pvalb_Basket	B_CA1_S	SLIT2	ROBO1	8.42999e-05	9701.3	0.00644435	13800	1.03844	4975	0.945539	3101	0.928991	4446	0	22184.5
B_Pvalb_Basket	A_CA1_D	SLIT2	ROBO2	8.47711e-05	7038.1	0.010346	4982	1.17963	3694	1.24704	1408	0.936373	2922	0	22184.5
A_Cck_NB	A_Cck_NB	SEMA3C	NRP2_PLXNA3	8.52266e-05	11039.5	0.0251344	438	2.71601	2	1.25268	1383	0.839588	31190	0	22184.5
A_Sst_OLM	A_Sst_OLM	RELN	LRP8	8.54842e-05	8271.7	0.00974311	5799	2.07177	337	1.81376	227	0.892396	12811	0	22184.5
A_Sst_Hippo	A_CA1_D	AFDN	EPHA7	8.55843e-05	12245.1	0.00716555	11319	0.607641	12814	0.626984	7383	0.916942	7525	0	22184.5
A_Cck_RLM	B_CA1_S	SEMA3C	NRP2_PLXNA1	8.56514e-05	16073.5	0.010337	4995	1.94178	558	0.953529	3039	0.785773	49591	0	22184.5
A_Cck_NB	B_Cck_NB	FGF13	FGFR2	8.62207e-05	7221.5	0.00755022	10165	1.82043	798	1.70159	360	0.937848	2600	0	22184.5
A_Cck_RLM	B_CA1_S	LAMA3	DAG1	8.62647e-05	15510.9	0.0125002	3057	1.37777	2408	0.771497	5004	0.798969	44901	0	22184.5
A_Cck_NB	B_Sst_Back	FGF13	FGFR2	8.65235e-05	7998.5	0.00668962	12842	1.67788	1131	1.62172	492	0.934227	3343	0	22184.5
B_Sst_Back	B_CA1_D	NXPH1	NRXN3	8.74506e-05	9480.1	0.00482002	22963	1.59269	1395	1.58781	567	0.96338	291	0	22184.5
B_Cck_RLM	B_Pvalb_Bistrat	NCAM1	GFRA1	8.76376e-05	6663.3	0.018532	1055	1.97444	490	1.24945	1396	0.914026	8191	0	22184.5
A_Cck_NB	B_Cck_NB	FSTL5	CNTN5	8.80159e-05	7740.9	0.00681485	12416	1.77696	890	1.76342	291	0.936364	2923	0	22184.5
A_Cck_NB	B_Cck_NB	FSTL5	SDK2	8.80843e-05	6833.7	0.0161667	1543	2.01006	436	1.6361	459	0.908092	9546	0	22184.5
A_Cck_RLM	A_CA1_D	LAMA3	DAG1	8.8194e-05	15748.7	0.0121297	3310	1.36711	2473	0.769724	5032	0.796541	45744	0	22184.5
A_Cck_NB	A_Cck_RLM	SEMA3C	NRP2_PLXNA3	8.82003e-05	11421.1	0.0234067	537	2.66911	8	1.24935	1399	0.834734	32977	0	22184.5
A_Sst_OLM	B_CA1_S	SEMA6A	PLXNA4	8.83237e-05	11122.1	0.0084161	8087	0.978387	5587	0.654748	6857	0.892047	12895	0	22184.5
A_Cck_RLM	A_Sst_Back	SERPINE2	LRP1	8.84026e-05	13630.9	0.0115206	3796	1.11735	4192	0.769576	5035	0.834831	32947	0	22184.5
A_Cck_NB	B_Pvalb_Basket	GNAS	ADCY8	8.87355e-05	11575.9	0.00667531	12907	0.843165	7219	0.829222	4232	0.898781	11337	0	22184.5
A_Cck_RLM	A_NFMS	LRRC4B	PTPRD	8.88386e-05	11355.7	0.0066749	12910	0.81189	7735	1.31363	1191	0.892616	12758	0	22184.5
A_Cck_NB	B_Cck_NB	SEMA3C	NRP2_PLXNA3	8.89544e-05	11335.1	0.0237801	513	2.68955	5	1.24812	1403	0.835823	32570	0	22184.5
A_Sst_OLM	B_Pvalb_Basket	FSTL5	CNTN5	8.90108e-05	7818.5	0.00667454	12915	1.76144	933	2.16942	24	0.935741	3036	0	22184.5
A_Cck_NB	A_Pvalb_Basket	FSTL5	CNTN5	8.90798e-05	7829.9	0.00667408	12917	1.75573	943	1.97437	67	0.935739	3038	0	22184.5
A_Cck_RLM	A_Pvalb_Basket	ADAM17	ERBB4	8.92995e-05	11852.3	0.00591237	16071	1.57209	1479	1.91157	103	0.870451	19424	0	22184.5
A_Pvalb_Basket	A_CA1_S	SLIT2	ROBO1	8.94511e-05	9821.1	0.00638748	13998	1.03095	5050	0.91327	3363	0.928698	4510	0	22184.5
A_Sst_Hippo	A_Pvalb_Basket	NXPH1	NRXN3	8.95213e-05	10468.5	0.00441543	26497	1.41726	2206	1.37357	1008	0.961802	447	0	22184.5
A_Sst_Hippo	A_Pvalb_Basket	ALKAL2	ALK	8.96619e-05	13629.7	0.0110601	4244	1.56023	1524	1.15557	1789	0.818416	38407	0	22184.5
A_Cck_RLM	B_Pvalb_Bistrat	GNAI2	UNC5B	8.97127e-05	24090.9	0.0195156	888	1.58968	1407	0.643198	7058	0.648353	88917	0	22184.5
B_Pvalb_Basket	B_Sst_OLM	SLIT2	ROBO1	8.97323e-05	6247.7	0.0102883	5054	1.54488	1597	1.62785	477	0.942956	1926	0	22184.5
A_Pvalb_Basket	A_Sst_Hippo	FGF12	FGFR2	8.99436e-05	14454.3	0.00342843	40356	1.03018	5057	1.006	2678	0.942219	1996	0	22184.5
A_Cck_RLM	B_Pvalb_Basket	IGF1	INSR	9.02259e-05	10087.1	0.0102844	5061	2.22907	138	1.23553	1441	0.864637	21611	0	22184.5
A_Cck_NB	B_Sst_OLM	FGF13	FGFR2	9.02583e-05	7699.3	0.00700941	11767	1.73085	996	1.62264	488	0.935647	3061	0	22184.5
A_Cck_NB	B_Sst_OLM	NTNG1	LRRC4C	9.06773e-05	7024.7	0.00905139	6904	1.16459	3815	1.65431	435	0.944915	1785	0	22184.5
A_Cck_RLM	A_CA1_S	LAMA3	DAG1	9.07215e-05	15744.7	0.0121423	3297	1.36748	2470	0.767738	5068	0.796626	45704	0	22184.5
A_Cck_NB	B_Cck_RLM	GNAI2	CNR1	9.08581e-05	13156.3	0.0166729	1413	1.98895	465	1.58318	580	0.810033	41139	0	22184.5
A_Sst_Hippo	A_Cck_NB	RELN	LRP8	9.1168e-05	8600.5	0.00962042	5991	1.71149	1044	1.47289	806	0.891786	12977	0	22184.5
B_Pvalb_Basket	A_Sst_Hippo	SLIT2	ROBO1	9.14331e-05	6251.3	0.0102727	5078	1.54284	1610	1.63986	454	0.942915	1930	0	22184.5
A_Pvalb_Bistrat	A_Pvalb_Bistrat	NXPH1	NRXN3	9.14344e-05	9810.5	0.00463357	24525	1.58689	1416	1.57813	591	0.962678	336	0	22184.5
A_Cck_RLM	B_Cck_RLM	IGF1	INSR	9.17189e-05	10125.1	0.0102701	5082	2.22842	140	1.20359	1575	0.864556	21644	0	22184.5
A_Cck_RLM	A_Sst_OLM	ADAM12	ITGA9	9.1862e-05	18929.5	0.0153855	1764	1.02739	5084	0.80046	4599	0.754127	61016	0	22184.5
A_Cck_RLM	B_CA1_D	LAMA3	DAG1	9.1862e-05	15693.7	0.0122282	3242	1.36995	2451	0.766397	5084	0.797196	45507	0	22184.5
B_Cck_NB	B_NFMS	NTNG1	LRRC4C	9.19336e-05	6275.3	0.0102651	5085	1.37196	2436	2.03518	48	0.948099	1623	0	22184.5
A_Pvalb_Basket	A_Sst_OLM	FGF12	FGFR2	9.27965e-05	14474.3	0.00341521	40596	1.02604	5097	1.03467	2485	0.942114	2009	0	22184.5
A_Cck_NB	A_CA1_D	ALCAM	NRP1	9.28666e-05	7858.5	0.0147815	1966	0.944747	5938	1.0498	2385	0.919682	6819	0	22184.5
A_Sst_Hippo	A_CA1_S	CNTN6	PTPRG	9.29022e-05	9923.3	0.00665014	13026	1.03624	5000	1.04251	2432	0.919111	6974	0	22184.5
A_Sst_OLM	B_Sst_Back	RELN	LRP8	9.32951e-05	8368.1	0.00958248	6070	2.06166	353	1.84007	196	0.891595	13037	0	22184.5
A_Sst_Hippo	A_Cck_NB	NGF	SORCS3	9.351e-05	8324.1	0.0147723	1972	1.51849	1718	1.00293	2703	0.891581	13043	0	22184.5
A_NFMS	B_CA1_D	EFNA5	EPHA7	9.39564e-05	7050.3	0.0132837	2627	1.09116	4424	1.42414	903	0.926284	5113	0	22184.5
B_Pvalb_Basket	A_Sst_OLM	SLIT2	ROBO2	9.4175e-05	7136.9	0.0102391	5116	1.16493	3812	1.19697	1598	0.936063	2974	0	22184.5
A_Pvalb_Basket	A_Cck_RLM	FGF13	SCN5A	9.46135e-05	19842.5	0.019271	925	1.34042	2642	0.763837	5122	0.730523	68339	0	22184.5
A_Cck_NB	A_CA1_D	SEMA3C	NRP1_PLXNA4	9.4699e-05	7162.9	0.0198763	837	2.44397	27	1.12816	1919	0.901503	10847	0	22184.5
A_Sst_OLM	B_Pvalb_Bistrat	EFNA5	EPHA3	9.48077e-05	12271.1	0.00663509	13079	0.754503	8799	0.732527	5597	0.897098	11696	0	22184.5
A_Pvalb_Basket	B_NFMS	BCAN	NRCAM	9.49527e-05	13478.9	0.00798214	9120	0.598553	13083	0.510607	10332	0.892929	12675	0	22184.5
A_Cck_NB	A_CA1_D	FGF13	SCN8A	9.51343e-05	7103.7	0.00850277	7926	1.59291	1392	1.51163	730	0.934446	3286	0	22184.5
A_Cck_RLM	A_Sst_OLM	SEMA3C	NRP2_PLXNA2	9.52005e-05	11592.3	0.0102306	5130	1.9646	512	0.977985	2863	0.850351	27272	0	22184.5
A_Sst_Hippo	B_Cck_NB	NGF	SORCS3	9.56807e-05	8314.1	0.0146916	2004	1.51144	1756	1.02857	2523	0.891316	13103	0	22184.5
A_Cck_RLM	B_Pvalb_Bistrat	SEMA3C	NRP1_PLXNA4	9.60861e-05	9556.1	0.0124637	3090	1.82987	778	0.762649	5142	0.878754	16586	0	22184.5
B_Cck_NB	B_Cck_NB	SEMA3C	NRP2_PLXNA2	9.61326e-05	8335.5	0.0165693	1440	2.44123	28	1.261	1356	0.878515	16669	0	22184.5
A_Cck_NB	A_CA1_D	GNAS	ADCY9	9.61563e-05	11571.7	0.00827182	8410	0.691377	10319	0.660868	6764	0.905019	10181	0	22184.5
A_Pvalb_Basket	B_Sst_OLM	SLIT2	PLXNA1	9.65312e-05	13546.9	0.0102208	5148	1.03749	4985	1.08283	2179	0.834138	33238	0	22184.5
A_Pvalb_Basket	A_Sst_Hippo	NXPH1	NRXN1	9.68288e-05	11809.7	0.00424016	28387	1.02216	5152	1.09047	2120	0.954281	1205	0	22184.5
A_Pvalb_Bistrat	A_CA1_D	FGF12	FGFR1	9.68917e-05	13252.9	0.00747928	10384	0.597087	13136	0.59479	8007	0.893437	12553	0	22184.5
A_Pvalb_Basket	B_CA1_D	GNAS	ADCY9	9.70024e-05	13206.9	0.00745103	10463	0.596867	13139	0.546174	9221	0.900432	11027	0	22184.5
A_Sst_Hippo	A_Sst_Hippo	NXPH1	NRXN1	9.7127e-05	10805.3	0.00455611	25184	1.12845	4098	1.2253	1475	0.955823	1085	0	22184.5
A_Cck_NB	A_NFMS	SLITRK1	PTPRD	9.7335e-05	10505.9	0.0083244	8293	0.808432	7801	1.30478	1219	0.891618	13032	0	22184.5
A_Sst_Hippo	A_Sst_Hippo	ALKAL2	ALK	9.73512e-05	14258.7	0.0102325	5126	1.47129	1937	1.16928	1735	0.812566	40311	0	22184.5
A_Cck_NB	A_NFMS	LRRC4B	PTPRD	9.76315e-05	10241.7	0.00771042	9777	0.863621	6927	1.3404	1107	0.899335	11213	0	22184.5
A_Pvalb_Bistrat	A_Cck_RLM	NGF	SORCS3	9.83386e-05	8573.1	0.0145871	2047	1.5066	1779	0.879014	3680	0.89097	13175	0	22184.5
B_Pvalb_Bistrat	B_Pvalb_Bistrat	NXPH1	NRXN3	9.87428e-05	9784.1	0.00465359	24346	1.57683	1453	1.57158	603	0.962756	334	0	22184.5
B_CA1_S	B_Cck_NB	DCN	ERBB4	9.91485e-05	10022.3	0.0404741	126	1.57638	1455	1.44292	869	0.85494	25477	0	22184.5
B_Sst_Back	A_CA1_D	EFNA5	EPHA7	9.93099e-05	7213.7	0.0131399	2701	1.07566	4578	1.24315	1420	0.925911	5185	0	22184.5
A_Cck_NB	A_NFMS	FGF13	SCN8A	9.97649e-05	8256.7	0.00718334	11243	1.40571	2267	1.32255	1172	0.929088	4417	0	22184.5
A_Cck_NB	A_NFMS	NTNG1	LRRC4C	9.98027e-05	6350.3	0.0101809	5201	1.33911	2653	1.94469	81	0.947896	1632	0	22184.5
A_Cck_RLM	B_Sst_OLM	FSTL5	CNTN5	0.000101529	10432.7	0.0049028	22330	1.55879	1533	1.42458	902	0.925819	5214	0	22184.5
B_Pvalb_Basket	A_Pvalb_Bistrat	NXPH1	NRXN3	0.000101606	9876.9	0.00459554	24837	1.57477	1467	1.59529	551	0.96253	345	0	22184.5
A_Cck_RLM	A_Sst_Back	WNT5A	ROR2	0.000101813	23151.9	0.0193155	915	1.57465	1468	0.592638	8065	0.673069	83127	0	22184.5
A_Pvalb_Bistrat	B_CA1_D	FGF12	FGFR1	0.000101859	13427.1	0.00742295	10540	0.593486	13268	0.57463	8499	0.893076	12644	0	22184.5
A_Sst_Hippo	A_Sst_OLM	SST	GRM7	0.000101859	13041.9	0.00674003	12663	0.898957	6488	0.502227	10606	0.890544	13268	0	22184.5
A_Pvalb_Basket	A_NFMS	VEGFA	ITGAV	0.000102148	19741.1	0.0225648	599	1.01802	5198	0.757299	5222	0.740265	65502	0	22184.5
A_Sst_OLM	A_Pvalb_Bistrat	EFNA5	EPHA3	0.000102243	12394.7	0.00658071	13278	0.748713	8911	0.719388	5828	0.896717	11772	0	22184.5
A_Sst_OLM	A_CA1_D	AFDN	EPHA7	0.000102282	12458.3	0.00704604	11665	0.593241	13279	0.622179	7488	0.916299	7675	0	22184.5
A_Cck_RLM	B_Cck_RLM	FSTL5	CNTN5	0.000102303	10450.9	0.00490028	22353	1.55845	1535	1.39734	958	0.925801	5224	0	22184.5
A_Cck_NB	A_CA1_S	ALCAM	NRP1	0.000102436	7845.1	0.0149036	1924	0.950801	5869	1.03213	2497	0.919985	6751	0	22184.5
B_Cck_RLM	A_Cck_NB	TNC	EGFR	0.000102493	24439.1	0.0886935	7	2.20992	165	0.680954	6420	0.628464	93419	0	22184.5
A_Cck_RLM	B_CA1_S	IGF1	INSR	0.000102691	10204.7	0.0101564	5229	2.22324	146	1.20781	1554	0.863902	21910	0	22184.5
A_Pvalb_Basket	B_Cck_NB	ALKAL2	ALK	0.000102769	14073.5	0.0101552	5230	1.65545	1188	1.29483	1251	0.811988	40514	0	22184.5
A_Cck_RLM	B_NFMS	NRXN3	NLGN1	0.000103081	11531.9	0.00435485	27118.5	1.01308	5234.5	0.942911	3118.5	0.967727	3.5	0	22184.5
A_Cck_RLM	B_Cck_RLM	LAMA3	DAG1	0.000103237	15764.7	0.0121632	3284	1.36808	2464	0.756071	5236	0.796765	45655	0	22184.5
A_Sst_Hippo	B_Sst_OLM	SST	GRM7	0.000103326	13329.3	0.00671461	12758	0.893312	6551	0.468063	11847	0.890359	13306	0	22184.5
A_Cck_NB	B_Pvalb_Basket	FSTL5	CNTN5	0.000103326	7930.9	0.00657184	13306	1.74031	970	2.04052	45	0.935273	3149	0	22184.5
A_Cck_RLM	B_Pvalb_Bistrat	GNAI2	OPRD1	0.000103785	21669.3	0.0120682	3368	1.38718	2356	0.755572	5243	0.704496	75195	0	22184.5
A_Cck_RLM	A_Pvalb_Bistrat	FSTL5	CNTN5	0.000103785	10432.5	0.00489217	22418	1.55734	1540	1.48471	777	0.925744	5243	0	22184.5
A_Cck_RLM	B_Cck_NB	SEMA3C	NRP1_PLXNA2	0.000104021	11283.9	0.0112147	4070	1.85898	712	0.755463	5246	0.858156	24207	0	22184.5
A_Cck_RLM	A_Pvalb_Basket	IGF1	INSR	0.000104103	10269.5	0.0100433	5390	2.2181	154	1.22394	1479	0.863243	22140	0	22184.5
A_Pvalb_Bistrat	B_Cck_RLM	NGF	SORCS3	0.000104183	8641.5	0.0143827	2121	1.49106	1859	0.875313	3715	0.890282	13328	0	22184.5
A_Cck_NB	A_CA1_S	SEMA3C	NRP1_PLXNA4	0.000104849	7541.3	0.0181125	1139	2.35274	61	1.00764	2661	0.8973	11661	0	22184.5
A_Pvalb_Basket	B_Sst_Hippo	FGF12	FGFR2	0.000104967	14765.5	0.00336621	41553	1.0107	5258	0.992382	2775	0.941718	2057	0	22184.5
A_Cck_NB	A_CA1_S	FGF13	SCN8A	0.000105321	7272.7	0.00828062	8391	1.56139	1517	1.45584	838	0.93363	3433	0	22184.5
A_Cck_NB	A_CA1_S	NTNG1	LRRC4C	0.000105361	9300.1	0.00687014	12237	0.827582	7481	1.13705	1875	0.937282	2723	0	22184.5
A_Cck_RLM	B_Sst_Back	IGF1	INSR	0.000105791	10375.5	0.00990459	5570	2.21178	163	1.22235	1487	0.86242	22473	0	22184.5
A_Sst_OLM	B_Sst_Back	FSTL5	CHL1	0.000106271	8792.7	0.00655092	13381	1.50961	1763	1.49386	758	0.92324	5877	0	22184.5
A_Cck_NB	A_CA1_S	GNAS	ADCY9	0.000106509	11751.9	0.00826124	8437	0.690189	10348	0.616148	7597	0.904964	10193	0	22184.5
A_Sst_Hippo	A_Sst_OLM	NXPH1	NRXN1	0.000106557	9842.1	0.0049049	22318	1.32226	2748	1.36975	1020	0.957354	940	0	22184.5
A_Cck_RLM	A_Pvalb_Bistrat	SEMA3C	NRP1_PLXNA4	0.000106958	9520.9	0.0125964	2997	1.83675	759	0.753199	5283	0.879317	16381	0	22184.5
A_Cck_RLM	B_Sst_OLM	LAMA3	ITGA3_ITGB1	0.00010736	18603.5	0.0101121	5288	1.45706	2011	0.806675	4516	0.759919	59018	0	22184.5
A_Sst_Hippo	B_CA1_D	GNAS	ADCY9	0.000107548	13450.7	0.00738794	10651	0.589657	13413	0.523357	9911	0.90005	11094	0	22184.5
A_Cck_NB	B_CA1_S	ALCAM	NRP1	0.000107748	8007.9	0.0144921	2077	0.930403	6081	1.00607	2676	0.918948	7021	0	22184.5
A_Cck_RLM	B_Cck_RLM	SEMA3C	NRP1_PLXNA2	0.000107843	11562.9	0.0108067	4474	1.83841	755	0.752315	5294	0.855885	25107	0	22184.5
A_Pvalb_Basket	A_NFMS	LAMA3	ITGAV_ITGB8	0.000108977	20029.9	0.0254118	422	1.07852	4548	0.751607	5308	0.732954	67687	0	22184.5
A_Cck_RLM	A_Cck_NB	SERPINE2	LRP1	0.000109548	13440.7	0.0118992	3489	1.1323	4061	0.751038	5315	0.837048	32154	0	22184.5
B_Pvalb_Basket	B_Sst_Hippo	SLIT2	ROBO1	0.000110202	6337.3	0.0100894	5323	1.51884	1717	1.62367	485	0.942429	1977	0	22184.5
A_Cck_NB	B_CA1_S	SEMA3C	NRP1_PLXNA4	0.000110383	7393.9	0.0187933	1008	2.38902	48	1.04273	2428	0.898987	11301	0	22184.5
A_Cck_RLM	B_Pvalb_Bistrat	ADAM17	ERBB4	0.000110524	11908.1	0.00588557	16171	1.56434	1509	1.85431	173	0.870194	19503	0	22184.5
A_Pvalb_Basket	B_CA1_S	BCAN	NRCAM	0.000110547	13654.9	0.00792748	9263	0.587107	13487	0.503015	10580	0.8926	12760	0	22184.5
A_Pvalb_Basket	A_Pvalb_Basket	SLIT2	PLXNA1	0.000110778	13651.7	0.0100855	5330	1.03394	5025	1.08299	2177	0.833215	33542	0	22184.5
A_Cck_NB	A_Cck_NB	NTNG1	LRRC4C	0.000110793	9889.5	0.00652083	13493	0.773612	8430	1.06399	2299	0.935731	3041	0	22184.5
A_Cck_NB	B_CA1_S	FGF13	SCN8A	0.000110875	7368.7	0.0081618	8669	1.54453	1599	1.44117	871	0.933181	3520	0	22184.5
A_Cck_NB	B_CA1_S	NTNG1	LRRC4C	0.000110916	9473.5	0.00673598	12678	0.806854	7832	1.14793	1820	0.9367	2853	0	22184.5
B_Pvalb_Basket	A_Sst_OLM	SLIT2	ROBO1	0.000111355	6359.7	0.0100808	5337	1.51771	1723	1.58475	574	0.942405	1980	0	22184.5
A_Sst_OLM	B_CA1_D	GNAS	ADCY9	0.000111741	13424.1	0.00735952	10730	0.586409	13516	0.535161	9567	0.899876	11123	0	22184.5
B_Pvalb_Basket	B_Sst_Hippo	SLIT2	ROBO2	0.000112267	7219.7	0.0100716	5348	1.14189	3980	1.21956	1502	0.935567	3084	0	22184.5
A_Cck_NB	B_CA1_S	GNAS	ADCY9	0.000112321	11366.9	0.00847263	7982	0.713903	9748	0.648704	6951	0.906045	9969	0	22184.5
B_Sst_OLM	A_CA1_D	NXPH1	NRXN3	0.0001125	9694.3	0.00471727	23839	1.56129	1518	1.5667	615	0.962998	315	0	22184.5
A_Cck_RLM	A_Pvalb_Bistrat	IGF1	IGF1R	0.00011285	9680.9	0.0100682	5355	2.19117	180	1.16072	1766	0.871867	18919	0	22184.5
A_Cck_RLM	B_Cck_NB	TNC	EGFR	0.000113386	28464.5	0.04929	75	1.62371	1290	0.441564	12897	0.557717	105876	0	22184.5
B_Sst_OLM	A_CA1_D	EFNA5	EPHA7	0.00011352	7365.1	0.0129025	2836	1.05788	4767	1.18363	1675	0.925284	5363	0	22184.5
A_Cck_NB	B_CA1_D	ALCAM	NRP1	0.000113739	7948.1	0.0145949	2042	0.935496	6034	1.02579	2537	0.919211	6943	0	22184.5
A_Cck_RLM	B_Pvalb_Basket	ADAM17	ERBB4	0.000114723	11920.7	0.00586973	16235	1.55975	1528	1.90644	111	0.870042	19545	0	22184.5
A_Cck_RLM	A_Cck_RLM	IGF1	IGF2R	0.000115272	17227.5	0.0086577	7620	2.19842	175	1.18068	1687	0.772355	54471	0	22184.5
A_Sst_Hippo	A_Pvalb_Bistrat	ALKAL2	ALK	0.000115715	12939.7	0.0119733	3438	1.65839	1179	1.25137	1388	0.824237	36509	0	22184.5
A_Cck_NB	B_CA1_D	SEMA3C	NRP1_PLXNA4	0.000116021	7070.1	0.0205407	764	2.47874	22	1.15888	1773	0.902953	10607	0	22184.5
A_Sst_OLM	A_NFMS	EFNA5	EPHA4	0.000116021	11950.3	0.0117802	3582	0.583658	13618	0.533498	9621	0.902129	10746	0	22184.5
A_Cck_NB	B_CA1_D	AFDN	EPHA7	0.000116448	12381.9	0.00693873	11999	0.592125	13325	0.671372	6592	0.915709	7809	0	22184.5
A_Cck_NB	B_CA1_D	FGF13	SCN8A	0.000116533	7011.7	0.00865067	7639	1.61389	1318	1.51679	721	0.934972	3196	0	22184.5
A_Cck_RLM	B_Sst_OLM	IGF1	IGF2R	0.000116825	15830.7	0.0100317	5402	2.23385	131	1.19815	1591	0.785045	49845	0	22184.5
B_Pvalb_Basket	B_Sst_Hippo	SLIT2	DCC	0.000117512	7634.7	0.0101499	5237	0.9945	5410	1.07827	2208	0.935328	3134	0	22184.5
A_Cck_NB	A_Sst_Hippo	FGF13	FGFR2	0.000117563	8250.3	0.0064781	13654	1.64284	1223	1.53704	679	0.933232	3511	0	22184.5
A_Cck_NB	B_CA1_D	GNAS	ADCY9	0.000117735	11081.3	0.00860669	7726	0.728941	9359	0.688967	6296	0.906711	9841	0	22184.5
A_Cck_RLM	B_Cck_NB	LIN7C	HTR2C	0.000117943	17087.3	0.0100257	5415	1.11003	4258	1.13815	1869	0.779833	51710	0	22184.5
A_Cck_NB	B_Cck_NB	NTNG1	LRRC4C	0.000118556	9980.1	0.00647228	13677	0.766112	8567	1.05184	2378	0.935506	3094	0	22184.5
A_Sst_OLM	B_CA1_S	CNTN3	PTPRG	0.000119251	10785.9	0.00646811	13693	0.719964	9597	0.697851	6143	0.939273	2312	0	22184.5
A_Cck_NB	B_NFMS	SLITRK1	PTPRD	0.000119339	11241.3	0.00803328	8977	0.746577	8958	1.00866	2650	0.889886	13437	0	22184.5
A_Pvalb_Basket	B_CA1_S	GNAS	ADCY9	0.000119339	13660.7	0.00733497	10804	0.581828	13695	0.505911	10472	0.899726	11148	0	22184.5
A_Cck_RLM	A_Sst_OLM	IGF1	INSR	0.000119503	10309.9	0.0100115	5433	2.21665	157	1.20694	1559	0.863055	22216	0	22184.5
A_Cck_NB	B_NFMS	LRRC4B	PTPRD	0.0001196	10916.1	0.00744077	10488	0.801766	7928	1.04429	2418	0.897712	11562	0	22184.5
A_Cck_RLM	A_Sst_OLM	LAMA3	DAG1	0.000120202	16449.5	0.0112625	4023	1.34218	2635	0.74295	5441	0.790464	47964	0	22184.5
A_Cck_RLM	A_Cck_RLM	FSTL5	CNTN5	0.000120903	10716.3	0.00476981	23363	1.54061	1617	1.39192	968	0.924869	5449	0	22184.5
B_Sst_Hippo	A_CA1_D	NXPH1	NRXN3	0.000121101	9732.1	0.00469787	24000	1.55482	1556	1.57265	600	0.962925	320	0	22184.5
A_Cck_RLM	A_Pvalb_Bistrat	LAMA3	ITGA3_ITGB1	0.000121167	18766.1	0.0100011	5452	1.44476	2076	0.788908	4756	0.75891	59362	0	22184.5
A_Pvalb_Bistrat	B_Sst_OLM	ALKAL2	ALK	0.000121333	10953.3	0.0161216	1557	1.86585	696	1.39734	959	0.844757	29370	0	22184.5
A_Sst_OLM	B_CA1_S	EFNA5	EPHA4	0.000121489	12041.5	0.011729	3631	0.580197	13744	0.524704	9871	0.901937	10777	0	22184.5
A_Cck_RLM	A_Cck_NB	ST6GAL1	EGFR	0.000121566	20327.3	0.0183778	1079	1.55455	1558	0.718214	5845	0.720667	70970	0	22184.5
B_Pvalb_Basket	B_CA1_D	SLIT2	ROBO2	0.000121696	7297.7	0.00999575	5458	1.13146	4074	1.18872	1641	0.935339	3131	0	22184.5
A_Cck_NB	B_Pvalb_Bistrat	FGF13	EGFR	0.000121798	12791.5	0.0161174	1559	2.07417	332	1.61678	505	0.815513	39377	0	22184.5
A_Sst_OLM	B_Cck_NB	NXPH1	NRXN2	0.00012202	8523.3	0.00645476	13756	1.65969	1175	1.67539	399	0.926335	5102	0	22184.5
B_Sst_OLM	B_Pvalb_Bistrat	NCAM1	GFRA1	0.000122031	6848.3	0.0176103	1225	1.90739	617	1.20684	1560	0.912	8655	0	22184.5
B_Sst_OLM	B_CA1_D	NXPH1	NRXN3	0.000122031	9728.7	0.00470409	23941	1.55392	1560	1.55297	641	0.962949	317	0	22184.5
A_Pvalb_Basket	B_Cck_RLM	FGF12	FGFR2	0.000122138	15115.3	0.00329948	42934	0.989817	5463	0.973689	2889	0.941167	2106	0	22184.5
A_Cck_NB	B_NFMS	FGF13	SCN8A	0.000122198	8226.5	0.00720953	11165	1.40942	2247	1.33059	1145	0.929208	4391	0	22184.5
A_Cck_RLM	B_Cck_NB	SERPINE2	LRP1	0.000122227	13616.5	0.0116694	3682	1.12323	4142	0.741634	5464	0.835714	32610	0	22184.5
A_Cck_NB	A_Sst_OLM	FGF13	FGFR2	0.000122331	8266.9	0.00645311	13763	1.6387	1236	1.56571	617	0.933112	3534	0	22184.5
A_Sst_OLM	A_CA1_S	EFNA5	EPHA6	0.000122776	11715.7	0.00645075	13773	0.693097	10265	0.521752	9973	0.93883	2383	0	22184.5
A_Cck_NB	B_Sst_Back	FSTL5	CHL1	0.00012291	8978.9	0.00645012	13776	1.48848	1870	1.36496	1029	0.922688	6035	0	22184.5
B_Cck_NB	B_Cck_RLM	SEMA3C	NRP2_PLXNA2	0.0001232	8442.9	0.0161089	1565	2.42543	34	1.27416	1306	0.877003	17125	0	22184.5
A_Cck_NB	A_Cck_RLM	GNAI2	CNR1	0.000123435	13395.7	0.016108	1566	1.92307	583	1.55177	647	0.807367	41998	0	22184.5
A_Sst_Hippo	B_Cck_NB	NXPH1	NRXN2	0.000123491	8528.7	0.00644726	13789	1.65791	1182	1.68993	377	0.926295	5111	0	22184.5
A_Cck_RLM	A_Cck_RLM	LAMA3	DAG1	0.00012365	16468.7	0.0112474	4032	1.34174	2638	0.740242	5480	0.790353	48009	0	22184.5
A_Sst_Hippo	A_Cck_NB	NGF	SORCS2	0.00012374	13502.1	0.0133975	2566	1.41296	2227	0.925192	3254	0.821954	37279	0	22184.5
A_Cck_NB	A_Pvalb_Bistrat	SEMA3C	NRP1_PLXNA4	0.00012376	8529.9	0.0150713	1878	2.2238	145	0.797024	4647	0.888516	13795	0	22184.5
A_Cck_NB	B_NFMS	WNT5A	PTPRK	0.000123905	9275.9	0.0455104	101	2.01233	431	1.20587	1568	0.863371	22095	0	22184.5
A_Cck_NB	B_NFMS	FSTL5	CNTN5	0.000124029	7544.3	0.00699876	11810	1.8047	824	1.87142	147	0.937152	2756	0	22184.5
A_Sst_Hippo	A_Cck_NB	FGF1	EGFR	0.000124098	17649.9	0.0190445	960	1.70406	1059	0.825673	4266	0.757772	59780	0	22184.5
A_Sst_Back	B_CA1_D	EFNA5	EPHA7	0.000124277	7417.7	0.012695	2936	1.04902	4845	1.18923	1636	0.924721	5487	0	22184.5
A_Cck_RLM	B_NFMS	LRRC4B	PTPRD	0.000124389	12131.9	0.00644147	13809	0.750035	8884	1.01751	2589	0.890898	13193	0	22184.5
A_NFMS	A_CA1_D	EFNA5	EPHA7	0.000124456	7333.7	0.0126911	2939	1.04204	4933	1.33581	1123	0.924711	5489	0	22184.5
A_Pvalb_Basket	A_Cck_NB	SLIT2	ROBO2	0.000124976	11852.7	0.00643671	13822	0.639056	11806	0.78073	4873	0.920684	6578	0	22184.5
A_Sst_Hippo	A_Cck_NB	NXPH1	NRXN2	0.000124996	8850.9	0.00616115	14917	1.62402	1288	1.68886	380	0.92473	5485	0	22184.5
A_Sst_Hippo	A_Cck_NB	ALKAL2	ALK	0.000125086	11940.1	0.0137	2396	1.84396	739	1.373	1013	0.833783	33368	0	22184.5
A_Sst_Hippo	A_Cck_NB	IL34	PTPRZ1	0.000125176	12637.1	0.0133642	2586	1.56012	1525	1.03507	2477	0.830658	34413	0	22184.5
A_Sst_Hippo	A_Cck_NB	FGF13	EGFR	0.000125267	17301.1	0.0102202	5150	1.45262	2040	0.76878	5048	0.778763	52083	0	22184.5
A_Pvalb_Basket	A_CA1_S	BCAN	NRCAM	0.000125383	13869.5	0.0078824	9367	0.577666	13831	0.487554	11131	0.892326	12834	0	22184.5
B_Sst_OLM	B_Cck_NB	RELN	VLDLR	0.000125561	8473.7	0.0160637	1575	1.97119	495	1.73412	324	0.875046	17790	0	22184.5
A_Sst_Hippo	A_Cck_NB	GNAI2	CNR1	0.000125809	13796.5	0.014911	1923	2.08997	311	1.61017	518	0.801291	44046	0	22184.5
A_Sst_OLM	A_Cck_RLM	FSTL5	SDK2	0.000125882	8566.7	0.0104788	4817	1.61023	1328	1.54597	662	0.888326	13842	0	22184.5
A_Cck_RLM	A_Cck_NB	WNT5A	ROR2	0.000126036	23373.3	0.0188163	1001	1.55106	1577	0.583823	8285	0.670182	83819	0	22184.5
A_Sst_Back	A_Cck_RLM	NXPH1	NRXN2	0.000126247	8479.9	0.00643993	13816	1.71657	1031	1.79233	249	0.926256	5119	0	22184.5
A_Pvalb_Bistrat	B_Pvalb_Bistrat	NXPH1	NRXN3	0.000126513	9970.1	0.00457291	25052	1.55077	1579	1.53884	675	0.962441	360	0	22184.5
A_Sst_Hippo	A_Cck_NB	LIN7C	HTR2C	0.000126716	16355.7	0.0108451	4433	1.18168	3682	1.08518	2155	0.786504	49324	0	22184.5
A_Cck_NB	A_Pvalb_Bistrat	FGF13	EGFR	0.00012723	12830.1	0.016039	1582	2.07111	338	1.5859	572	0.815146	39474	0	22184.5
A_Cck_RLM	A_Pvalb_Basket	IGF1	IGF2R	0.000128432	16441.1	0.00937195	6367	2.21684	156	1.20008	1587	0.779249	51911	0	22184.5
A_Pvalb_Basket	A_Sst_Hippo	SLIT2	PLXNA1	0.00012873	13775.5	0.00993028	5536	1.02986	5063	1.07892	2201	0.832134	33893	0	22184.5
B_Cck_NB	B_Cck_RLM	SEMA3C	NRP2_PLXNA3	0.000129157	11910.5	0.0214622	691	2.42956	32	1.19864	1590	0.828665	35055	0	22184.5
B_Sst_Hippo	B_CA1_D	NXPH1	NRXN3	0.000129157	9765.3	0.00468475	24104	1.54745	1590	1.55892	627	0.962875	321	0	22184.5
A_Sst_Hippo	A_Cck_NB	FSTL5	SDK2	0.000130117	9035.5	0.0100275	5412	1.48997	1864	1.26949	1319	0.886124	14398	0	22184.5
A_Cck_NB	B_Pvalb_Bistrat	SEMA3C	NRP1_PLXNA4	0.000130215	8542.9	0.0149125	1922	2.21692	155	0.806474	4517	0.88799	13936	0	22184.5
A_Cck_RLM	B_CA1_S	NRXN3	NLGN1	0.000130582	11775.7	0.00429526	27760.5	0.981272	5556.5	0.912968	3367.5	0.967511	9.5	0	22184.5
A_Sst_Hippo	B_CA1_S	GNAS	ADCY9	0.00013073	13922.9	0.00727287	10973	0.574619	13947	0.483094	11298	0.899341	11212	0	22184.5
A_Pvalb_Basket	A_CA1_S	FGF12	FGFR1	0.000131246	11736.9	0.00668038	12888	0.919405	6220	0.905888	3434	0.887939	13958	0	22184.5
A_Cck_RLM	A_CA1_S	NRXN3	NLGN1	0.00013189	11802.9	0.00429239	27799.5	0.979743	5570.5	0.904753	3448.5	0.967501	11.5	0	22184.5
A_Sst_OLM	A_CA1_S	SEMA6A	PLXNA4	0.000132189	12290.9	0.00772556	9745	0.885425	6646	0.558527	8901	0.887855	13978	0	22184.5
A_Cck_RLM	B_NFMS	PNOC	GRM7	0.000132359	10545.7	0.0166362	1424	1.39477	2323	0.733918	5575	0.865631	21222	0	22184.5
A_Sst_Back	A_Sst_Hippo	EFNA5	EPHA7	0.000132521	13840.7	0.00729939	10899	0.581139	13720	0.468862	11812	0.903051	10588	0	22184.5
A_Cck_RLM	A_CA1_D	AFDN	EPHA7	0.000133328	12694.3	0.00687745	12200	0.572928	14002	0.634876	7214	0.915366	7871	0	22184.5
A_Sst_Back	A_Sst_Hippo	EFNA5	EPHA10	0.000133614	11409.9	0.00735536	10740	0.899209	6485	0.882825	3632	0.887737	14008	0	22184.5
A_Sst_OLM	A_CA1_S	CNTN3	PTPRG	0.000133757	11069.5	0.00638449	14011	0.700482	10077	0.66407	6709	0.938901	2366	0	22184.5
A_Cck_RLM	A_CA1_D	SERPINE2	LRP1	0.000134344	14269.9	0.0107646	4519	1.0875	4463	0.732565	5596	0.830098	34587	0	22184.5
A_Sst_Hippo	A_Sst_Back	NXPH1	NRXN1	0.00013463	10117.9	0.00480025	23139	1.26411	3150	1.33732	1117	0.956912	999	0	22184.5
A_Cck_RLM	A_CA1_S	SEMA3C	NRP2_PLXNA4	0.000135776	10897.5	0.00987083	5611	1.83909	753	0.833143	4182	0.864259	21757	0	22184.5
A_Cck_NB	A_Cck_RLM	FSTL5	SDK2	0.00013587	8717.5	0.0103175	5022	1.58909	1410	1.41707	916	0.887554	14055	0	22184.5
A_Cck_RLM	B_Pvalb_Basket	SERPINE2	LRP1	0.000136352	14571.3	0.0103637	4959	1.07167	4621	0.731198	5617	0.827405	35475	0	22184.5
A_Sst_OLM	B_CA1_S	GNAS	ADCY9	0.0001365	13887.1	0.00724489	11059	0.571371	14068	0.494898	10875	0.899167	11249	0	22184.5
A_Cck_NB	B_Sst_Hippo	FGF13	FGFR2	0.000137864	8380.9	0.00636053	14096	1.62336	1291	1.52342	709	0.93266	3624	0	22184.5
B_Pvalb_Basket	B_Pvalb_Bistrat	NXPH1	NRXN3	0.000138318	10039.5	0.00453537	25379	1.53865	1627	1.55601	634	0.962291	373	0	22184.5
A_Sst_Back	A_Sst_OLM	SST	GRM7	0.00013855	8799.5	0.0104776	4818	1.44581	2070	0.715655	5882	0.910267	9043	0	22184.5
A_Cck_NB	A_Cck_NB	SEMA3C	NRP2_PLXNA4	0.000139091	8041.7	0.0150862	1872	2.49778	19	1.10877	2012	0.887277	14121	0	22184.5
A_Sst_OLM	A_Sst_Back	FSTL5	CNTN5	0.000139633	8177.9	0.00634999	14132	1.71324	1041	1.84634	188	0.934226	3344	0	22184.5
A_Sst_Back	B_Pvalb_Basket	NXPH1	NRXN3	0.000139842	9681.1	0.00475293	23531	1.5377	1633	1.50143	750	0.963132	307	0	22184.5
A_Sst_Hippo	B_Cck_NB	FSTL5	SDK2	0.000139979	8909.3	0.010246	5107	1.51478	1738	1.25377	1378	0.887207	14139	0	22184.5
A_Cck_NB	A_Sst_Back	WNT5A	ROR2	0.000140161	18952.9	0.0350477	193	2.23884	125	0.761967	5153	0.734972	67109	0	22184.5
A_Cck_RLM	A_Pvalb_Basket	LAMA3	DAG1	0.00014063	16905.7	0.0107148	4569	1.32642	2722	0.7294	5661	0.786306	49392	0	22184.5
A_Sst_Back	A_Pvalb_Bistrat	NCAM1	GFRA1	0.000140823	7297.3	0.0157152	1666	1.69462	1086	1.14177	1846	0.907323	9704	0	22184.5
A_Cck_RLM	A_NFMS	APP	GRM7	0.000140925	9410.7	0.00618888	14813	0.969926	5664	0.991494	2779	0.948293	1613	0	22184.5
A_Sst_Back	A_Pvalb_Bistrat	EFNA5	EPHA3	0.000140972	11598.1	0.00698228	11856	0.800962	7949	0.78539	4801	0.899428	11200	0	22184.5
A_Cck_RLM	B_Pvalb_Basket	LAMA3	DAG1	0.000141715	17028.9	0.0105692	4727	1.32224	2749	0.72898	5672	0.785154	49812	0	22184.5
A_Cck_RLM	A_NFMS	NRXN3	NLGN1	0.000142012	11882.5	0.00427239	28023.5	0.969066	5675.5	0.897139	3513.5	0.967427	15.5	0	22184.5
A_Cck_RLM	A_Cck_NB	IGF1	INSR	0.000142111	10478.9	0.00982558	5676	2.20819	166	1.17676	1708	0.861944	22660	0	22184.5
B_Pvalb_Basket	A_Sst_Hippo	SLIT2	ROBO2	0.000142408	7408.7	0.00982502	5679	1.10797	4275	1.18006	1692	0.934816	3213	0	22184.5
A_Pvalb_Basket	B_Sst_Hippo	BCAN	NRCAM	0.000144238	14084.7	0.00783291	9485	0.567303	14224	0.473186	11626	0.892023	12904	0	22184.5
A_Cck_NB	A_Pvalb_Basket	GNAS	ADCY8	0.000144339	12149.3	0.00632807	14226	0.799075	7990	0.809598	4473	0.896325	11873	0	22184.5
A_Sst_OLM	B_Sst_OLM	EFNA5	EPHA10	0.000144695	11646.9	0.0072229	11124	0.873886	6788	0.857987	3905	0.886829	14233	0	22184.5
A_Cck_RLM	B_CA1_D	SERPINE2	LRP1	0.000144806	14231.7	0.01085	4430	1.09087	4427	0.72698	5703	0.830655	34414	0	22184.5
A_Sst_Back	A_Cck_NB	EFNA5	EPHA3	0.000145357	9452.5	0.0087286	7476	0.976213	5606	1.00744	2663	0.909084	9333	0	22184.5
A_Cck_RLM	B_Sst_OLM	TNC	PTPRZ1	0.000146053	20923.9	0.0229805	565	1.57706	1451	0.719411	5827	0.706764	74592	0	22184.5
A_Cck_RLM	B_Cck_RLM	IGF1	IGF2R	0.000146053	16403.1	0.00942653	6287	2.21824	152	1.18619	1657	0.779748	51735	0	22184.5
A_Sst_Back	A_Cck_NB	RELN	LRP8	0.000146072	7324.3	0.0122665	3212	2.04464	377	1.79807	243	0.902965	10605	0	22184.5
A_Sst_Hippo	B_Sst_Hippo	NXPH1	NRXN1	0.000146117	11202.3	0.00443459	26306	1.06092	4733	1.18791	1649	0.955249	1139	0	22184.5
A_Sst_Hippo	B_Sst_Hippo	ALKAL2	ALK	0.000146421	12709.1	0.0122872	3197	1.69212	1093	1.32273	1170	0.826104	35901	0	22184.5
A_Sst_Hippo	A_Cck_RLM	NXPH1	NRXN2	0.000146928	9059.7	0.00600473	15653	1.60549	1343	1.67895	394	0.923831	5724	0	22184.5
A_Sst_Back	A_Cck_NB	NXPH1	NRXN2	0.000146997	8297.1	0.00660768	13186	1.7351	988	1.80224	237	0.92713	4890	0	22184.5
A_Pvalb_Basket	A_Sst_OLM	SLIT2	GPC1	0.000147437	17876.1	0.00979544	5729	1.12905	4095	1.1312	1905	0.769623	55467	0	22184.5
A_Pvalb_Basket	B_Cck_NB	NXPH1	NRXN2	0.000147539	9161.1	0.00600016	15683	1.55162	1570	1.5551	638	0.923804	5730	0	22184.5
A_Cck_RLM	A_NFMS	SERPINE2	LRP1	0.000147845	14563.9	0.0104007	4914	1.07313	4598	0.725002	5733	0.827659	35390	0	22184.5
A_Sst_Back	A_Cck_NB	VCL	ALK	0.000148081	10112.7	0.00723709	11080	1.42404	2173	1.22641	1470	0.889076	13656	0	22184.5
A_Pvalb_Basket	B_Sst_Back	SLIT2	PLXNA1	0.000148356	13875.7	0.00979063	5738	1.02619	5095	1.09323	2103	0.831143	34258	0	22184.5
A_Cck_RLM	A_Pvalb_Bistrat	IGF1	INSR	0.000148428	10584.5	0.00968585	5888	2.20183	171	1.18456	1666	0.861089	23013	0	22184.5
A_Pvalb_Basket	B_Cck_RLM	NTRK3	PTPRF	0.000148548	11277.5	0.00945168	6241	0.87269	6810	0.655296	6844	0.886488	14308	0	22184.5
B_NFMS	A_NFMS	IL1RAPL1	PTPRD	0.000148996	6809.9	0.00828292	8384	1.26678	3126	1.83772	199	0.964984	156	0	22184.5
A_Pvalb_Basket	B_CA1_S	FGF12	FGFR1	0.000149067	12012.5	0.0064847	13620	0.909488	6331	0.88572	3609	0.886451	14318	0	22184.5
A_Cck_RLM	A_Pvalb_Bistrat	GNAI2	OPRD1	0.000149691	21870.9	0.0119334	3466	1.37359	2431	0.724021	5751	0.703325	75522	0	22184.5
A_Cck_RLM	A_Cck_RLM	SERPINE2	LRP1	0.000150103	14755.7	0.0101676	5218	1.06392	4699	0.723835	5755	0.826037	35922	0	22184.5
A_Pvalb_Bistrat	A_Pvalb_Basket	ALKAL2	ALK	0.000151366	11143.9	0.015682	1677	1.83254	772	1.36105	1040	0.842936	30046	0	22184.5
A_Pvalb_Bistrat	B_CA1_D	NGF	SORCS3	0.00015153	9269.3	0.0132647	2641	1.40605	2264	0.779276	4892	0.886267	14365	0	22184.5
A_Sst_Back	A_Sst_Back	SST	GRM7	0.000151636	8377.7	0.0109786	4314	1.51738	1725	0.769363	5039	0.912156	8626	0	22184.5
A_Sst_Back	A_Pvalb_Basket	NXPH1	NRXN3	0.000152714	9727.1	0.00473544	23683	1.52834	1682	1.48695	774	0.963067	312	0	22184.5
B_Cck_NB	B_Cck_NB	FSTL5	SDK2	0.000152984	6941.1	0.0156715	1683	1.96864	503	1.61125	514	0.906785	9821	0	22184.5
A_Cck_NB	B_Pvalb_Bistrat	SEMA3C	NRP2_PLXNA4	0.000153172	8198.3	0.0147482	1980	2.39441	47	1.05025	2384	0.886139	14396	0	22184.5
B_Cck_RLM	A_Cck_NB	GNAI2	CNR1	0.000153526	13473.9	0.0156635	1685	2.10754	280	1.6268	481	0.805182	42739	0	22184.5
A_Cck_RLM	B_Pvalb_Basket	NCAM1	ROBO1	0.000153644	13115.1	0.00390413	32658	0.95842	5789	0.978136	2861	0.941446	2083	0	22184.5
A_Pvalb_Bistrat	B_CA1_D	FGF13	SCN8A	0.000153705	9444.1	0.00628168	14406	1.12191	4157	1.40605	936	0.92454	5537	0	22184.5
A_Cck_RLM	B_Cck_RLM	NCAM1	ROBO1	0.000153749	13049.9	0.00390408	32659	0.958399	5790	1.02646	2532	0.941446	2084	0	22184.5
A_Sst_Back	B_Sst_Hippo	EFNA5	EPHA10	0.000154346	11688.1	0.00714996	11361	0.88127	6692	0.862822	3852	0.886318	14351	0	22184.5
A_Sst_Back	B_Sst_Hippo	EFNA5	EPHA6	0.0001544	12377.5	0.0063227	14251	0.62571	12232	0.498893	10722	0.938252	2498	0	22184.5
A_Cck_RLM	A_Cck_RLM	SEMA3C	NRP1_PLXNA2	0.000154803	12305.9	0.00993325	5532	1.79738	839	0.721389	5800	0.850609	27174	0	22184.5
A_Cck_RLM	A_Pvalb_Bistrat	ADAM17	ERBB4	0.000154887	12191.3	0.00575082	16853	1.52534	1690	1.78594	263	0.868881	19966	0	22184.5
A_Cck_RLM	A_Cck_NB	SEMA3C	NRP1_PLXNA2	0.000155226	11420.5	0.0111788	4110	1.86054	708	0.721102	5804	0.85796	24296	0	22184.5
A_Sst_Hippo	B_Cck_RLM	NGF	SORCS2	0.000155756	15144.9	0.0111116	4179	1.29808	2915	0.799327	4615	0.807851	41831	0	22184.5
A_Cck_NB	A_Cck_NB	WNT5A	ROR2	0.000156563	19130.9	0.0341419	204	2.21524	159	0.753151	5284	0.732415	67823	0	22184.5
B_Pvalb_Basket	B_Sst_OLM	SLIT2	ROBO2	0.000157568	7507.7	0.00972471	5826	1.09418	4406	1.14208	1845	0.934503	3277	0	22184.5
B_Cck_NB	A_Cck_NB	SEMA3C	NRP2_PLXNA3	0.000157632	11732.7	0.0223342	616	2.45341	26	1.17886	1700	0.831473	34137	0	22184.5
A_Sst_Hippo	B_Cck_RLM	IL34	PTPRZ1	0.000157675	12339.9	0.013741	2373	1.59357	1388	1.10969	2008	0.832605	33746	0	22184.5
A_Pvalb_Basket	B_Sst_Hippo	NXPH1	NRXN1	0.000157675	12272.5	0.00412707	29740	0.954636	5827	1.05308	2367	0.953687	1244	0	22184.5
A_Sst_Hippo	A_NFMS	LRRC4B	PTPRD	0.000157748	11905.3	0.00626569	14481	0.791447	8114	1.30459	1220	0.889546	13527	0	22184.5
A_Sst_OLM	A_CA1_D	NXPH1	NRXN3	0.000158462	9952.1	0.00460119	24781	1.52258	1703	1.50182	749	0.962552	343	0	22184.5
A_Sst_Hippo	B_Cck_RLM	GNAI2	CNR1	0.000158533	14495.7	0.0136623	2418	1.91224	603	1.53358	686	0.794237	46587	0	22184.5
A_Sst_Hippo	B_Cck_RLM	NGF	SORCS3	0.000158641	9496.5	0.0125064	3052	1.32036	2760	0.82517	4271	0.883267	15215	0	22184.5
A_Sst_OLM	A_CA1_D	EFNA5	EPHA5	0.000158676	10493.5	0.00625993	14498	0.836674	7333	0.823399	4291	0.930264	4161	0	22184.5
A_Cck_RLM	A_Cck_NB	LAMA3	ITGA6_ITGB1	0.000159395	18526.5	0.00971494	5843	1.37759	2411	0.770365	5020	0.765053	57174	0	22184.5
A_Sst_Hippo	A_CA1_D	NXPH1	NRXN3	0.00016013	9958.3	0.00459584	24832	1.52079	1709	1.51636	722	0.962531	344	0	22184.5
A_Pvalb_Basket	A_CA1_D	GNAS	ADCY9	0.00016038	13898.5	0.00716112	11334	0.559302	14529	0.518075	10080	0.898638	11365	0	22184.5
A_Cck_NB	A_Sst_Back	FSTL5	CNTN5	0.000160656	8313.7	0.00625228	14534	1.6921	1094	1.71744	344	0.933748	3412	0	22184.5
A_Cck_RLM	B_NFMS	GNAS	ADCY8	0.000160766	11878.5	0.00625217	14536	0.854587	7039	0.882257	3642	0.895763	11991	0	22184.5
B_Cck_NB	A_Cck_RLM	SEMA3C	NRP2_PLXNA3	0.000160968	12094.7	0.0207989	741	2.40652	43	1.17553	1712	0.826425	35793	0	22184.5
A_Cck_RLM	A_CA1_S	LAMA3	ITGA6_ITGB1	0.000161456	18524.5	0.00970961	5862	1.38072	2384	0.771606	5002	0.765004	57190	0	22184.5
A_Cck_RLM	A_Sst_Back	IGF1	IGF2R	0.000161529	18756.5	0.00747345	10404	2.16788	201	1.17521	1714	0.759166	59279	0	22184.5
B_Cck_NB	B_Pvalb_Bistrat	FGF13	EGFR	0.000161809	13008.7	0.0155552	1715	2.01149	433	1.62467	483	0.812827	40228	0	22184.5
A_Sst_OLM	A_Cck_NB	SEMA6A	PLXNA2	0.000161875	9376.1	0.010396	4924	1.34783	2590	1.01228	2626	0.885548	14556	0	22184.5
A_Sst_OLM	B_Cck_RLM	FSTL5	SDK2	0.000162432	8917.9	0.00990878	5565	1.56984	1488	1.48005	786	0.885521	14566	0	22184.5
B_Cck_NB	B_Cck_NB	SEMA3C	NRP2_PLXNA3	0.000162654	12012.7	0.0211308	713	2.42695	33	1.17429	1718	0.827557	35415	0	22184.5
A_Pvalb_Basket	A_CA1_S	GNAS	ADCY9	0.000162767	14223.7	0.00715196	11358	0.558115	14572	0.473354	11624	0.89858	11380	0	22184.5
A_Pvalb_Bistrat	A_CA1_D	NGF	SORCS3	0.000163438	9409.9	0.0130544	2744	1.39006	2341	0.759047	5196	0.885459	14584	0	22184.5
B_CA1_S	B_Pvalb_Bistrat	NCAM1	GFRA1	0.000163501	7028.1	0.0167637	1398	1.84581	736	1.17348	1721	0.910003	9101	0	22184.5
B_Cck_NB	A_NFMS	NTNG1	LRRC4C	0.000163647	6578.9	0.00969057	5882	1.27871	3045	1.93353	83	0.946664	1700	0	22184.5
A_Sst_Back	B_Pvalb_Bistrat	EFNA5	EPHA3	0.000163663	11492.7	0.00703998	11684	0.806752	7834	0.798529	4625	0.8998	11136	0	22184.5
A_Cck_NB	A_CA1_S	SEMA3C	NRP1_PLXNA2	0.000164168	8030.5	0.0182939	1098	2.40274	46	1.07565	2227	0.885413	14597	0	22184.5
A_Cck_RLM	B_Sst_Back	IGF1	IGF2R	0.000164635	17919.9	0.00809772	8832	2.18398	186	1.17174	1725	0.766423	56672	0	22184.5
A_Sst_OLM	B_CA1_D	EFNA5	EPHA5	0.000164731	10594.9	0.0062363	14607	0.829329	7449	0.804246	4544	0.930142	4190	0	22184.5
A_Cck_NB	B_Cck_RLM	FGF13	FGFR2	0.000165352	8530.5	0.00623445	14618	1.60248	1352	1.50473	742	0.932028	3756	0	22184.5
A_Cck_NB	A_Pvalb_Bistrat	SEMA3C	NRP2_PLXNA4	0.000165805	8288.9	0.0145184	2067	2.37883	52	1.02947	2515	0.885344	14626	0	22184.5
A_Cck_RLM	A_Pvalb_Basket	IGF1	IGF1R	0.000165891	10172.7	0.00938633	6351	2.15895	210	1.16422	1755	0.867899	20363	0	22184.5
A_Cck_NB	B_CA1_D	EFNB2	EPHA6	0.000165919	13621.7	0.00623264	14628	0.589295	13422	0.627585	7367	0.903425	10507	0	22184.5
A_Cck_NB	A_CA1_D	EFNB2	EPHA6	0.000166657	13589.9	0.00622844	14641	0.588047	13458	0.637658	7155	0.903396	10511	0	22184.5
A_Sst_Back	A_CA1_D	EFNA5	EPHA7	0.000167199	7763.1	0.0121286	3311	0.999909	5346	1.1009	2060	0.923117	5914	0	22184.5
A_Pvalb_Bistrat	B_Cck_NB	FGF13	EGFR	0.000167205	13154.5	0.0154923	1734	1.78552	869	1.5493	654	0.812519	40331	0	22184.5
A_Sst_OLM	B_CA1_D	NXPH1	NRXN3	0.000167492	9986.5	0.00458833	24892	1.5152	1735	1.48809	769	0.962502	352	0	22184.5
A_Sst_Back	B_Cck_RLM	NCAM1	PTPRZ1	0.000167684	10448.7	0.00622347	14659	1.34985	2574	1.01699	2595	0.904754	10231	0	22184.5
B_Pvalb_Basket	B_Sst_OLM	SLIT2	DCC	0.000168321	8047.7	0.00968254	5898	0.946313	5924	0.981812	2837	0.933887	3395	0	22184.5
A_Sst_Hippo	B_Pvalb_Bistrat	ALKAL2	ALK	0.000169109	12924.1	0.0120109	3409	1.66242	1172	1.24275	1421	0.824464	36434	0	22184.5
A_Cck_RLM	B_NFMS	APP	GRM7	0.000169222	9644.1	0.00611084	15161	0.945296	5932	0.918528	3315	0.947981	1628	0	22184.5
B_Cck_NB	A_Pvalb_Bistrat	FGF13	EGFR	0.000169223	13055.3	0.0154795	1741	2.00844	440	1.59379	555	0.812456	40356	0	22184.5
A_Cck_RLM	A_Sst_OLM	IGF1	IGF2R	0.000170092	18017.7	0.00802489	9008	2.1821	189	1.16658	1744	0.765614	56963	0	22184.5
A_Pvalb_Basket	B_CA1_S	CNTN4	PTPRG	0.000170506	10503.7	0.00621364	14708	0.723095	9518	0.838858	4123	0.942389	1985	0	22184.5
A_Pvalb_Bistrat	B_Cck_NB	NXPH1	NRXN2	0.000170564	8827.3	0.00621359	14709	1.60236	1354	1.63307	468	0.925025	5421	0	22184.5
A_Sst_Hippo	B_CA1_D	NXPH1	NRXN3	0.000170674	9995.3	0.004583	24946	1.51342	1746	1.50263	745	0.962481	355	0	22184.5
A_Cck_NB	B_Pvalb_Basket	SEMA3C	NRP2_PLXNA4	0.000170912	8340.9	0.014417	2109	2.35666	60	1.0107	2636	0.884988	14715	0	22184.5
A_Sst_Hippo	B_Pvalb_Bistrat	GNAI2	OPRD1	0.000170921	22951.3	0.0104003	4916	1.33135	2695	0.72414	5749	0.688782	79212	0	22184.5
A_Cck_RLM	B_Sst_OLM	SEMA3C	NRP1_PLXNA2	0.000172863	12373.3	0.00988855	5590	1.79602	843	0.709859	5964	0.850322	27285	0	22184.5
A_Sst_OLM	B_CA1_D	EFNA5	EPHA3	0.000173189	12904.9	0.0062038	14754	0.70858	9860	0.752802	5289	0.893954	12437	0	22184.5
B_CA1_S	B_Pvalb_Basket	SLIT1	ROBO1	0.000174358	7946.7	0.0110898	4207	0.940932	5977	1.0138	2612	0.927715	4753	0	22184.5
B_CA1_S	B_Cck_RLM	SLIT1	ROBO1	0.000174589	7887.5	0.0110897	4208	0.940911	5979	1.06212	2312	0.927715	4754	0	22184.5
A_Sst_OLM	A_Sst_Hippo	EFNA5	EPHA10	0.000175075	12103.7	0.00693233	12022	0.84696	7156	0.816823	4370	0.884752	14786	0	22184.5
A_Sst_Back	B_Sst_Back	SST	GRM7	0.000175134	8348.9	0.0110557	4249	1.52839	1681	0.767968	5066	0.912436	8564	0	22184.5
B_CA1_D	B_Pvalb_Basket	SLIT1	ROBO1	0.000175284	7911.3	0.0110802	4220	0.940295	5985	1.04605	2407	0.927686	4760	0	22184.5
B_CA1_D	B_Cck_RLM	SLIT1	ROBO1	0.0001754	7850.1	0.0110801	4222	0.940274	5986	1.09437	2097	0.927686	4761	0	22184.5
A_Cck_NB	B_Cck_RLM	FSTL5	SDK2	0.000175668	9081.5	0.00975631	5780	1.5487	1584	1.35115	1063	0.884733	14796	0	22184.5
A_Cck_RLM	B_NFMS	SERPINE2	LRP1	0.000175864	14968.1	0.00996986	5490	1.05611	4787	0.707785	5990	0.824621	36389	0	22184.5
A_Cck_RLM	A_Pvalb_Basket	NCAM1	ROBO1	0.000176212	13311.7	0.00385695	33342	0.939707	5993	0.969357	2927	0.94111	2112	0	22184.5
A_Sst_OLM	A_Cck_NB	SEMA6A	PLXNA4	0.000176679	12989.5	0.00725551	11020	0.822146	7578	0.542058	9352	0.884692	14813	0	22184.5
A_Sst_Hippo	A_CA1_D	GNAS	ADCY9	0.000176858	14161.5	0.00710049	11507	0.552093	14816	0.495258	10856	0.89825	11444	0	22184.5
A_Sst_OLM	B_CA1_S	EFNA5	EPHA6	0.000177157	13004.9	0.00618616	14821	0.628718	12140	0.433438	13231	0.937616	2648	0	22184.5
A_Pvalb_Basket	A_CA1_D	EFNA5	EPHA4	0.000177336	12310.1	0.010278	5073	0.551844	14824	0.620904	7507	0.89594	11962	0	22184.5
A_Sst_Back	B_Cck_NB	EFNA5	EPHA3	0.000177875	10156.1	0.00804301	8947	0.907411	6376	0.930663	3220	0.905646	10053	0	22184.5
A_Pvalb_Basket	A_Cck_RLM	FGF12	FGFR2	0.000178198	16013.1	0.00313477	46563	0.938264	6010	0.950252	3064	0.939733	2244	0	22184.5
A_Sst_Hippo	A_NFMS	NPY	GRM7	0.000178235	8879.1	0.0141835	2199	1.48692	1875	0.919911	3298	0.884586	14839	0	22184.5
A_NFMS	B_Pvalb_Basket	NRG1	NETO2	0.000178786	7944.1	0.0103545	4971	0.969252	5672	1.43805	878	0.92277	6015	0	22184.5
A_Sst_Back	B_Cck_NB	RELN	LRP8	0.000178837	8000.7	0.0104752	4820	1.90465	622	1.67669	397	0.895826	11980	0	22184.5
A_Cck_NB	B_Sst_Hippo	SEMA3C	NRP2_PLXNA3	0.000179252	12800.1	0.0182584	1104	2.5285	15	1.15811	1775	0.816881	38922	0	22184.5
A_Cck_RLM	A_Pvalb_Bistrat	SERPINE2	LRP1	0.000179257	14599.1	0.0104278	4880	1.0742	4590	0.705938	6019	0.827845	35322	0	22184.5
A_Pvalb_Bistrat	A_CA1_D	FGF13	SCN8A	0.000179863	9608.9	0.00617429	14866	1.10092	4349	1.4009	948	0.923937	5697	0	22184.5
A_Pvalb_Bistrat	A_NFMS	IL1RAPL1	PTPRD	0.000179984	9531.9	0.00617331	14868	0.782728	8269	1.17898	1699	0.959664	639	0	22184.5
A_Sst_Back	B_Cck_NB	NXPH1	NRXN2	0.000180044	7988.7	0.00691453	12090	1.76899	912	1.80331	235	0.928648	4522	0	22184.5
A_Sst_Hippo	A_CA1_S	GNAS	ADCY9	0.000180226	14517.9	0.00709141	11528	0.550905	14872	0.450538	12550	0.898192	11455	0	22184.5
A_Cck_NB	B_CA1_D	SEMA3C	NRP2_PLXNA4	0.000180711	8389.9	0.0142654	2176	2.34372	65	1.00936	2644	0.884449	14880	0	22184.5
A_Sst_OLM	A_Cck_NB	NXPH1	NRXN2	0.000181015	8845.1	0.00616832	14885	1.6258	1281	1.67432	402	0.924771	5473	0	22184.5
B_Pvalb_Bistrat	B_Cck_NB	NGF	SORCS3	0.000181061	7132.7	0.0197573	861	1.90376	624	1.15649	1781	0.904855	10213	0	22184.5
A_Pvalb_Basket	A_CA1_D	CNTN6	PTPRG	0.000181076	11033.3	0.00616826	14886	0.889191	6606	0.866184	3808	0.91627	7682	0	22184.5
A_Sst_Back	B_Cck_NB	VCL	ALK	0.00018138	10281.1	0.0070899	11533	1.39409	2326	1.23474	1445	0.888059	13917	0	22184.5
A_Sst_Hippo	B_Pvalb_Basket	NXPH1	NRXN3	0.000181506	10419.1	0.00443174	26340	1.42662	2160	1.38805	978	0.96187	433	0	22184.5
B_Cck_NB	A_Cck_NB	FSTL5	SDK2	0.000181667	6999.7	0.0153374	1783	1.94383	552	1.62698	479	0.90587	10000	0	22184.5
A_Sst_Hippo	B_Pvalb_Basket	ALKAL2	ALK	0.000181744	13809.3	0.0108093	4471	1.53329	1658	1.16439	1753	0.816706	38980	0	22184.5
A_Cck_RLM	A_CA1_D	FGF12	FGFR1	0.000181929	14190.3	0.00728042	10955	0.550069	14900	0.519604	10039	0.892147	12873	0	22184.5
B_Cck_RLM	B_Cck_NB	GNAI2	CNR1	0.000181971	13635.7	0.0153331	1784	2.06277	349	1.58759	568	0.803504	43293	0	22184.5
B_Sst_Back	B_Pvalb_Basket	NXPH1	NRXN3	0.000181971	9877.1	0.00466094	24284	1.50589	1784	1.47324	804	0.962784	329	0	22184.5
A_Pvalb_Bistrat	B_Pvalb_Basket	ALKAL2	ALK	0.000182578	11283.3	0.0153266	1786	1.80559	821	1.36987	1019	0.841413	30606	0	22184.5
A_Cck_RLM	A_CA1_D	WNT5A	EPHA7	0.000182817	13586.3	0.0151577	1847	1.11171	4243	0.704462	6049	0.832986	33608	0	22184.5
B_NFMS	B_Pvalb_Basket	NRG1	NETO2	0.000182817	8025.9	0.0103141	5027	0.96384	5729	1.33126	1140	0.922631	6049	0	22184.5
A_Sst_Back	B_Sst_OLM	EFNA5	EPHA10	0.000183706	10992.9	0.00766366	9905	0.926135	6141	0.923989	3268	0.889767	13466	0	22184.5
A_Pvalb_Basket	A_Sst_Back	GAD1	GRM4	0.000184016	16835.9	0.00958647	6059	1.55819	1536	1.11239	1988	0.777862	52412	0	22184.5
B_Sst_Back	A_Pvalb_Bistrat	NCAM1	GFRA1	0.00018441	7162.7	0.0163229	1507	1.74716	958	1.15509	1792	0.908906	9372	0	22184.5
A_Cck_RLM	A_CA1_D	NRXN3	NLGN1	0.000184497	12233.5	0.00420334	28790.5	0.932208	6063.5	0.840154	4107.5	0.96717	21.5	0	22184.5
A_Sst_Back	B_Sst_OLM	RELN	LRP8	0.000184508	9082.3	0.00870097	7531	1.766	917	1.59513	552	0.886843	14227	0	22184.5
A_Pvalb_Basket	B_Sst_OLM	IL1RAPL1	PTPRF	0.000184569	12299.9	0.00624475	14569	0.950424	5871	0.855146	3932	0.884208	14943	0	22184.5
A_Sst_OLM	A_CA1_D	GNAS	ADCY9	0.000185622	14126.9	0.00707318	11582	0.548845	14960	0.507062	10430	0.898074	11478	0	22184.5
A_Sst_Back	B_Sst_OLM	SST	GRM7	0.000185808	8927.1	0.0104381	4869	1.44017	2096	0.681491	6407	0.910112	9079	0	22184.5
B_Cck_NB	B_NFMS	WNT5A	PTPRK	0.000185946	10410.9	0.0372875	161	1.74499	964	1.15443	1797	0.851186	26948	0	22184.5
B_Sst_OLM	A_CA1_S	SST	GRM7	0.000186188	6870.5	0.0144385	2095	1.99658	458	0.894391	3538	0.92253	6077	0	22184.5
B_Sst_OLM	B_CA1_S	SST	GRM7	0.000186309	6868.9	0.0144373	2097	1.99645	459	0.895711	3526	0.922527	6078	0	22184.5
A_Cck_RLM	B_Sst_Hippo	LAMA3	DAG1	0.000187403	17612.7	0.010005	5446	1.30601	2861	0.702158	6087	0.780491	51485	0	22184.5
A_Sst_Back	A_Sst_OLM	EFNA5	EPHA10	0.000187428	12106.9	0.00683658	12338	0.8539	7052	0.851918	3971	0.884041	14989	0	22184.5
A_Cck_RLM	B_CA1_S	FSTL5	CHL1	0.000187803	9341.3	0.00614169	14995	1.4672	1958	1.35556	1053	0.920922	6516	0	22184.5
A_Sst_Back	A_Sst_Hippo	EFNA5	EPHA6	0.000188368	13133.7	0.00614046	15004	0.583919	13604	0.459719	12174	0.937399	2702	0	22184.5
A_Sst_OLM	A_CA1_S	GNAS	ADCY9	0.000188493	14472.5	0.00706413	11613	0.547658	15006	0.462341	12070	0.898016	11489	0	22184.5
A_Cck_RLM	B_Pvalb_Bistrat	SEMA3C	NRP2_PLXNA1	0.000188869	16810.1	0.00955515	6099	1.91615	597	0.934694	3191	0.77908	51979	0	22184.5
A_Sst_Back	A_CA1_D	EFNA5	EPHA3	0.000188933	12258.7	0.00646606	13699	0.749157	8903	0.804764	4539	0.8959	11968	0	22184.5
A_Sst_Back	A_CA1_D	EFNA5	EPHA5	0.000189059	9827.1	0.00664193	13050	0.888923	6609	0.889401	3568	0.932161	3724	0	22184.5
A_Sst_Back	A_CA1_D	EFNA5	EPHA4	0.000189122	8176.5	0.0166282	1427	0.898785	6492	0.944649	3109	0.916326	7670	0	22184.5
B_Sst_OLM	B_Sst_Back	SST	GRM7	0.000189236	6818.7	0.014408	2114	1.99323	462	0.928339	3231	0.922454	6102	0	22184.5
A_Sst_Back	A_CA1_D	EFNA5	EPHA6	0.000189311	7987.3	0.00806037	8910	1.0242	5125	1.1246	1936	0.944922	1781	0	22184.5
A_Sst_Hippo	B_NFMS	NPY	GRM7	0.000189689	9097.5	0.0140047	2274	1.46229	1979	0.846945	4025	0.883937	15025	0	22184.5
A_Sst_Hippo	B_Cck_NB	RELN	LRP8	0.000190005	9656.5	0.00821554	8527	1.5715	1481	1.35151	1060	0.88393	15030	0	22184.5
B_Pvalb_Basket	A_CA1_S	SLIT2	ROBO2	0.000190466	7638.5	0.00954702	6112	1.06974	4639	1.13813	1870	0.933936	3387	0	22184.5
A_Pvalb_Basket	A_Sst_Hippo	BCAN	NRCAM	0.000190575	14395.3	0.00773649	9724	0.547114	15039	0.464788	11954	0.891425	13075	0	22184.5
A_Sst_Back	B_Sst_Hippo	EFNA5	EPHA7	0.000190702	14917.7	0.00690505	12109	0.546942	15041	0.410747	14261	0.900592	10993	0	22184.5
A_Pvalb_Basket	A_CA1_S	CNTN4	PTPRG	0.000190702	10754.3	0.00613331	15041	0.703612	9991	0.805077	4536	0.942035	2019	0	22184.5
A_Cck_RLM	B_CA1_D	FGF12	FGFR1	0.000191527	14407.1	0.00722558	11113	0.546468	15054	0.499444	10706	0.891783	12978	0	22184.5
A_Sst_Back	A_CA1_D	SST	GRM7	0.000191973	9394.5	0.0102971	5046	1.42003	2190	0.58179	8335	0.909554	9217	0	22184.5
A_Sst_OLM	A_Sst_Hippo	RELN	LRP8	0.000192164	9317.7	0.00820031	8565	1.97462	489	1.76554	286	0.883835	15064	0	22184.5
A_Sst_Back	B_Sst_Back	NCAM1	PTPRZ1	0.000192547	10531.1	0.00612822	15070	1.33119	2697	1.05803	2340	0.904087	10364	0	22184.5
B_Cck_NB	A_Cck_RLM	SEMA3C	NRP2_PLXNA2	0.000193751	8738.5	0.0152213	1822	2.38374	50	1.23236	1454	0.873914	18182	0	22184.5
A_Sst_Back	A_CA1_D	FGF14	FGFR1	0.000193764	12726.7	0.00825517	8447	0.59724	13131	0.561909	8811	0.900273	11060	0	22184.5
A_Sst_Back	B_Sst_Hippo	EFNA5	EPHA3	0.000193828	13142.7	0.00612265	15090	0.714694	9733	0.698717	6131	0.893328	12575	0	22184.5
A_Sst_Hippo	B_Sst_Back	NXPH1	NRXN1	0.000194066	10428.1	0.00468911	24072	1.20235	3550	1.28306	1285	0.956427	1049	0	22184.5
A_Sst_Back	A_CA1_D	FGF12	FGFR1	0.000194665	12375.7	0.00778593	9608	0.669587	10915	0.64252	7069	0.895335	12102	0	22184.5
A_Sst_Hippo	B_Sst_Back	IL34	PTPRZ1	0.000194817	12414.1	0.0135307	2495	1.5749	1464	1.15073	1809	0.831527	34118	0	22184.5
B_Sst_Back	A_Pvalb_Basket	NXPH1	NRXN3	0.000195656	9924.1	0.00464378	24438	1.49652	1828	1.45876	835	0.962718	335	0	22184.5
A_Sst_OLM	B_Cck_RLM	NCAM1	PTPRZ1	0.000195892	10662.5	0.00611754	15122	1.32673	2721	0.971979	2907	0.904011	10378	0	22184.5
A_Cck_RLM	B_Sst_Hippo	SEMA3C	NRP2_PLXNA4	0.000196074	11007.3	0.00951122	6157	1.88966	657	0.905386	3437	0.862068	22601	0	22184.5
A_Sst_Back	A_NFMS	EFNA5	EPHA4	0.000196151	11059.9	0.0124991	3059	0.635908	11909	0.5995	7906	0.904713	10241	0	22184.5
A_Sst_Back	B_Sst_Hippo	VCL	ALK	0.000196411	11143.7	0.00649077	13598	1.27219	3097	1.17614	1709	0.883595	15130	0	22184.5
A_Cck_RLM	A_Cck_RLM	NCAM1	ROBO1	0.000196578	13488.3	0.00381771	33886	0.924143	6161	0.947956	3080	0.940826	2130	0	22184.5
A_Sst_Back	A_NFMS	IL1RAPL1	PTPRD	0.000197386	9475.7	0.00617587	14859	0.783316	8264	1.23806	1435	0.959672	636	0	22184.5
A_Sst_Hippo	A_Sst_OLM	ALKAL2	ALK	0.000197589	15068.7	0.00950032	6169	1.39259	2333	1.03473	2484	0.806846	42173	0	22184.5
B_Sst_OLM	A_Sst_Back	SST	GRM7	0.00019797	6842.5	0.0143075	2153	1.98222	479	0.929734	3224	0.922203	6172	0	22184.5
A_Sst_Back	B_Cck_RLM	CNTN1	PTPRZ1	0.000198104	10998.7	0.00611183	15156	1.23248	3373	0.865767	3815	0.90362	10465	0	22184.5
A_Pvalb_Basket	A_Cck_NB	VEGFA	EGFR	0.000198351	22496.7	0.0203622	781	1.63226	1261	0.69615	6175	0.677138	82082	0	22184.5
A_Pvalb_Basket	A_Cck_NB	NXPH1	NRXN2	0.000198351	9533.1	0.00573389	16944	1.51773	1722	1.55403	640	0.922191	6175	0	22184.5
A_Sst_Back	A_NFMS	SST	GRM7	0.000199021	6637.7	0.0136727	2412	1.90225	626	1.26114	1354	0.92056	6612	0	22184.5
A_Cck_NB	B_Cck_NB	SEMA3C	NRP2_PLXNA1	0.000200149	11519.5	0.0198174	851	2.5091	17	1.14254	1842	0.835491	32703	0	22184.5
A_Cck_NB	A_CA1_D	AFDN	EPHA7	0.000200997	13400.1	0.00662917	13101	0.543012	15200	0.583042	8309	0.913931	8206	0	22184.5
B_CA1_S	A_Pvalb_Basket	SLIT1	ROBO1	0.000201032	8050.1	0.0109558	4331	0.922219	6196	1.00502	2686	0.927306	4853	0	22184.5
A_Sst_OLM	B_Sst_Hippo	EFNA5	EPHA10	0.000201327	12431.5	0.00673875	12664	0.829021	7455	0.79682	4649	0.8833	15205	0	22184.5
B_CA1_D	A_Pvalb_Basket	SLIT1	ROBO1	0.000201674	8009.1	0.0109463	4338	0.921581	6201	1.03727	2464	0.927277	4858	0	22184.5
A_Sst_OLM	B_Pvalb_Basket	RELN	LRP8	0.00020219	9398.9	0.0081097	8809	1.96891	500	1.76725	283	0.883264	15218	0	22184.5
A_Cck_NB	B_CA1_S	COL14A1	ITGA11_ITGB1	0.000202747	15591.1	0.0197328	864	2.30308	79	1.1411	1850	0.776379	52978	0	22184.5
A_Sst_Back	A_CA1_S	EFNA5	EPHA4	0.000202988	10583.5	0.0130566	2742	0.671403	10869	0.633256	7251	0.906578	9871	0	22184.5
A_Sst_Back	A_CA1_S	EFNA5	EPHA7	0.000203055	13957.1	0.00743879	10492	0.593227	13282	0.429559	13418	0.903875	10409	0	22184.5
A_Sst_Back	A_CA1_S	EFNA5	EPHA6	0.000203188	10765.7	0.00684439	12317	0.745347	8996	0.587754	8172	0.940509	2159	0	22184.5
A_Cck_RLM	A_Pvalb_Basket	SERPINE2	LRP1	0.000203611	15266.5	0.00966953	5914	1.04425	4901	0.694039	6216	0.822399	37117	0	22184.5
A_Sst_OLM	A_CA1_D	EFNA5	EPHA3	0.000203722	13150.1	0.00609418	15241	0.696908	10183	0.738762	5503	0.893106	12639	0	22184.5
A_Sst_Back	A_CA1_S	CNTN4	PTPRG	0.000203789	9454.5	0.00670913	12779	0.804168	7881	1.01371	2615	0.944437	1813	0	22184.5
A_Cck_RLM	B_Sst_OLM	LAMA3	DAG1	0.000204259	18146.1	0.00946157	6221	1.29038	2976	0.699597	6123	0.77567	53226	0	22184.5
B_Pvalb_Bistrat	A_CA1_D	NXPH1	NRXN3	0.00020471	10167.3	0.00450742	25646	1.4913	1856	1.49225	760	0.962179	390	0	22184.5
A_Sst_Hippo	B_Cck_NB	RELN	VLDLR	0.000205039	11100.7	0.0112466	4033	1.4524	2041	1.22761	1468	0.85422	25777	0	22184.5
A_Sst_Hippo	B_Cck_NB	NGF	SORCS2	0.000206083	12849.7	0.0145946	2044	1.47312	1932	0.980523	2845	0.828131	35243	0	22184.5
A_Sst_Hippo	A_Pvalb_Bistrat	GNAI2	OPRD1	0.000206214	23155.1	0.0102842	5062	1.31776	2777	0.692589	6236	0.687577	79516	0	22184.5
A_Sst_Back	A_CA1_S	SST	GRM7	0.000206274	8438.5	0.0110791	4223	1.53174	1663	0.734021	5573	0.91252	8549	0	22184.5
A_Cck_NB	B_Cck_RLM	SEMA3C	NRP2_PLXNA4	0.000206545	8388.5	0.0138764	2314	2.4311	31	1.08874	2130	0.883029	15283	0	22184.5
A_Cck_RLM	B_CA1_D	NRXN3	NLGN1	0.000206606	12378.9	0.00417666	29147.5	0.917967	6239.5	0.822809	4296.5	0.967068	26.5	0	22184.5
A_Cck_RLM	B_Pvalb_Bistrat	SERPINE2	LRP1	0.000207	15092.7	0.00987875	5601	1.05251	4824	0.692229	6242	0.823956	36612	0	22184.5
A_Cck_NB	B_Cck_RLM	SEMA3C	NRP2_PLXNA1	0.000207015	11791.9	0.0188668	988	2.48404	20	1.13939	1863	0.832084	33904	0	22184.5
A_Sst_Back	A_CA1_S	CNTN3	PTPRG	0.000207086	10449.9	0.00658805	13250	0.737648	9168	0.744972	5407	0.939795	2240	0	22184.5
A_Sst_Hippo	B_Cck_NB	ALKAL2	ALK	0.000208314	12074.1	0.0134214	2557	1.81402	808	1.38133	990	0.832354	33831	0	22184.5
A_Sst_Hippo	B_Cck_NB	IL34	PTPRZ1	0.000208446	13232.5	0.0122562	3224	1.46177	1982	1.05755	2343	0.824484	36429	0	22184.5
A_Cck_RLM	B_Pvalb_Bistrat	SEMA3C	NRP1_PLXNA1	0.000209106	16463.3	0.0101774	5206	1.73865	975	0.690921	6258	0.791105	47693	0	22184.5
A_Sst_OLM	A_Cck_NB	VCL	ALK	0.000209125	11171.5	0.00640382	13947	1.35855	2520	1.13526	1885	0.8829	15321	0	22184.5
A_Sst_Hippo	B_Cck_NB	GNAI2	CNR1	0.00020937	13974.5	0.0145965	2041	2.04521	376	1.57096	607	0.799589	44664	0	22184.5
A_Sst_Back	A_CA1_S	CNTN6	PTPRG	0.000209809	9299.7	0.00706942	11590	1.09331	4414	1.13022	1913	0.921355	6397	0	22184.5
A_Sst_Hippo	B_Cck_NB	LIN7C	HTR2C	0.00021043	16805.9	0.0103324	5004	1.1175	4186	1.13993	1861	0.78241	50794	0	22184.5
A_Sst_Back	B_CA1_S	EFNA5	EPHA4	0.000211043	11139.7	0.0124447	3101	0.632446	12025	0.590707	8106	0.904525	10282	0	22184.5
A_Sst_Back	B_CA1_S	EFNA5	EPHA6	0.000211249	11828.3	0.00656365	13339	0.680967	10607	0.49944	10707	0.939326	2304	0	22184.5
A_Sst_Back	B_CA1_S	CNTN4	PTPRG	0.000211731	9281.7	0.006797	12472	0.823651	7557	1.04749	2399	0.944777	1796	0	22184.5
A_Sst_Back	A_Cck_NB	NRG3	EGFR	0.000212145	9722.5	0.0138442	2332	1.50363	1791	0.64917	6940	0.882737	15365	0	22184.5
A_Cck_NB	A_Cck_RLM	SEMA3C	NRP2_PLXNA4	0.000212353	8396.3	0.0137964	2346	2.42416	35	1.10313	2048	0.88273	15368	0	22184.5
A_Pvalb_Basket	A_Cck_NB	LIN7C	HTR2C	0.000212696	17668.3	0.00942709	6285	1.14875	3933	1.06861	2266	0.774503	53673	0	22184.5
A_Sst_Hippo	B_Cck_NB	NGF	MAGED1	0.000212964	15119.5	0.0103908	4931	1.31046	2827	0.779572	4888	0.811091	40767	0	22184.5
A_Cck_NB	A_Cck_NB	SEMA3C	NRP2_PLXNA1	0.000213024	11353.1	0.0204732	773	2.52462	16	1.13573	1881	0.837716	31911	0	22184.5
A_Pvalb_Basket	B_CA1_D	EFNA5	EPHA4	0.000213669	12605.1	0.0101483	5240	0.538492	15387	0.590337	8114	0.895346	12100	0	22184.5
A_Cck_RLM	B_NFMS	IGF1	INSR	0.000214038	10801.7	0.00942181	6295	2.18981	181	1.18488	1663	0.859428	23685	0	22184.5
A_Sst_OLM	B_Cck_NB	SEMA6A	PLXNA2	0.000214294	9788.9	0.00982349	5684	1.29274	2954	0.999053	2726	0.882646	15396	0	22184.5
A_CA1_D	B_Pvalb_Basket	SLIT3	ROBO1	0.000214307	7546.1	0.00942145	6297	0.977163	5598	1.04906	2387	0.952988	1264	0	22184.5
A_CA1_D	B_Cck_RLM	SLIT3	ROBO1	0.000214441	7484.9	0.00942133	6298	0.977142	5599	1.09738	2078	0.952987	1265	0	22184.5
A_Sst_Back	B_CA1_S	SST	GRM7	0.000214503	8434.9	0.0110782	4224	1.53161	1664	0.735341	5552	0.912517	8550	0	22184.5
A_NFMS	B_Sst_Hippo	PTN	ALK	0.000215391	7801.7	0.0162262	1534	1.48511	1888	1.44092	872	0.89354	12530	0	22184.5
A_Sst_Back	B_CA1_S	CNTN3	PTPRG	0.00021548	10189.7	0.00667433	12916	0.757131	8751	0.778753	4899	0.940162	2198	0	22184.5
A_CA1_S	B_Pvalb_Bistrat	NCAM1	GFRA1	0.00021607	7127.3	0.0164516	1471	1.82311	792	1.13485	1890	0.909231	9299	0	22184.5
A_Cck_NB	B_Cck_NB	SEMA3C	NRP2_PLXNA4	0.00021618	8454.5	0.0137385	2377	2.41978	36	1.0713	2252	0.882512	15423	0	22184.5
B_Pvalb_Bistrat	B_CA1_D	NXPH1	NRXN3	0.000216751	10206.7	0.00449482	25768	1.48393	1892	1.47851	789	0.962128	400	0	22184.5
A_Cck_NB	A_CA1_D	SEMA3C	NRP1_PLXNA2	0.000216811	8280.9	0.0172752	1294	2.36219	59	1.04215	2435	0.882475	15432	0	22184.5
A_Sst_Back	A_Cck_NB	NCAM1	PTPRZ1	0.000217092	10803.3	0.00605283	15436	1.31641	2791	0.942368	3125	0.903549	10480	0	22184.5
A_Cck_RLM	A_Cck_RLM	ADAM12	ITGB1	0.000217236	14994.7	0.00923928	6590	0.72126	9560	0.704587	6048	0.841439	30591	0	22184.5
B_Cck_RLM	B_NFMS	NRXN3	NLGN1	0.000217236	11467.5	0.00436803	26997.5	1.02298	5142.5	0.957374	3011.5	0.967774	1.5	0	22184.5
A_Cck_RLM	A_Cck_NB	RELN	LRP8	0.000217775	10104.3	0.00780781	9556	1.48328	1895	1.3415	1101	0.881294	15785	0	22184.5
A_Sst_Back	B_Pvalb_Bistrat	VCL	ALK	0.000217796	11431.3	0.00634481	14152	1.2425	3291	1.09616	2083	0.88242	15446	0	22184.5
A_Cck_NB	B_CA1_S	SEMA3C	NRP1_PLXNA2	0.000218079	8306.9	0.0172553	1298	2.3623	58	1.02543	2544	0.882415	15450	0	22184.5
A_Sst_Back	B_CA1_S	CNTN4	APLP1	0.000218079	13185.9	0.00777595	9632	0.546062	15068	0.768948	5043	0.887756	14002	0	22184.5
A_Sst_Back	B_CA1_S	CNTN6	PTPRG	0.00021829	9159.1	0.00716201	11329	1.11279	4232	1.164	1756	0.921825	6294	0	22184.5
A_Sst_Hippo	B_NFMS	LRRC4B	PTPRD	0.00021829	12724.9	0.00604657	15453	0.729592	9340	1.00847	2653	0.887786	13994	0	22184.5
A_Sst_Hippo	B_Sst_Hippo	NGF	BEX3	0.000218645	21616.7	0.010579	4715	1.27143	3103	0.686576	6329	0.717812	71752	0	22184.5
A_Sst_OLM	B_Cck_RLM	CNTN1	PTPRZ1	0.000218927	11064.7	0.00604404	15462	1.21679	3459	0.881467	3647	0.903133	10571	0	22184.5
A_Sst_Back	B_CA1_D	EFNA5	EPHA3	0.000219139	12052.5	0.00658237	13273	0.760829	8689	0.818804	4348	0.896729	11768	0	22184.5
A_Sst_Back	B_CA1_D	EFNA5	EPHA5	0.000219281	9905.9	0.00661686	13150	0.881578	6688	0.870248	3759	0.932042	3748	0	22184.5
A_Sst_Back	B_CA1_D	EFNA5	EPHA4	0.000219352	8290.1	0.0164184	1484	0.885434	6645	0.914082	3353	0.915839	7784	0	22184.5
A_Pvalb_Bistrat	B_Cck_RLM	NTRK3	PTPRF	0.000219565	12685.9	0.00871377	7510	0.746165	8972	0.544137	9292	0.882333	15471	0	22184.5
A_Sst_Back	B_CA1_D	EFNA5	EPHA6	0.000219565	7989.5	0.00806581	8899	1.02545	5107	1.11452	1980	0.94494	1777	0	22184.5
A_Sst_Hippo	B_Cck_NB	NGF	BEX3	0.00021974	21548.7	0.0106674	4618	1.27469	3080	0.686174	6337	0.718654	71524	0	22184.5
A_Cck_NB	A_Cck_RLM	SEMA3C	NRP2_PLXNA1	0.000220522	11835.9	0.0187599	1012	2.48167	21	1.13133	1903	0.831687	34059	0	22184.5
A_Cck_NB	A_Pvalb_Basket	SEMA3C	NRP2_PLXNA4	0.000220631	8617.9	0.0136732	2411	2.30556	76	0.968579	2932	0.882265	15486	0	22184.5
A_Sst_Back	A_Pvalb_Bistrat	VCL	ALK	0.000220845	11456.3	0.00632497	14242	1.23846	3327	1.10478	2039	0.882258	15489	0	22184.5
A_Cck_NB	A_CA1_D	SEMA3C	NRP2_PLXNA4	0.000221416	8604.5	0.0136605	2420	2.31829	73	0.980401	2848	0.882216	15497	0	22184.5
A_Cck_RLM	B_Cck_RLM	FSTL5	CHL1	0.000221559	9536.9	0.00603719	15499	1.44995	2054	1.28811	1272	0.920295	6675	0	22184.5
A_Cck_RLM	A_Sst_Hippo	SEMA3C	NRP1_PLXNA2	0.000221666	12593.9	0.00971436	5847	1.78586	867	0.685402	6351	0.849188	27720	0	22184.5
A_Pvalb_Basket	A_CA1_S	FGF12	FGFR2	0.000221666	16674.5	0.00303953	48960	0.908454	6351	0.898504	3500	0.938853	2377	0	22184.5
A_CA1_S	B_Pvalb_Basket	SLIT1	ROBO1	0.000222357	8248.7	0.0105969	4695	0.908225	6356	0.975694	2874	0.926176	5134	0	22184.5
A_Sst_Back	B_CA1_D	SST	GRM7	0.000222561	9742.5	0.0100836	5332	1.38953	2342	0.538898	9452	0.908689	9402	0	22184.5
B_Pvalb_Bistrat	A_Cck_NB	NGF	SORCS3	0.000222597	7142.1	0.0198659	840	1.91082	612	1.13086	1909	0.905091	10165	0	22184.5
A_CA1_S	B_Cck_RLM	SLIT1	ROBO1	0.000222633	8185.1	0.0105968	4696	0.908204	6358	1.02402	2552	0.926175	5135	0	22184.5
B_Cck_RLM	A_Cck_NB	SEMA3C	NRP2_PLXNA2	0.000223639	8907.1	0.0149414	1912	2.17814	192	1.18016	1689	0.872888	18558	0	22184.5
A_Sst_Hippo	B_Sst_OLM	NXPH1	NRXN1	0.00022416	9906.7	0.00487915	22510	1.30796	2849	1.36252	1035	0.957247	955	0	22184.5
A_Sst_Hippo	B_Sst_OLM	ALKAL2	ALK	0.000224717	13375.7	0.01137	3928	1.59355	1389	1.19186	1626	0.820461	37751	0	22184.5
A_Sst_Back	B_CA1_D	FGF14	FGFR1	0.000224722	12901.9	0.00819299	8582	0.593639	13265	0.541749	9365	0.899933	11113	0	22184.5
A_Sst_Hippo	B_Sst_OLM	IL34	PTPRZ1	0.000224857	15025.7	0.0101507	5236	1.27487	3078	0.884818	3617	0.810426	41013	0	22184.5
A_Sst_Back	B_CA1_D	FGF12	FGFR1	0.000225591	12522.7	0.00772728	9736	0.665986	11020	0.622359	7484	0.89498	12189	0	22184.5
A_Cck_RLM	A_Pvalb_Bistrat	LAMA3	DAG1	0.000225695	18165.9	0.00949298	6182	1.29128	2965	0.68351	6380	0.775958	53118	0	22184.5
A_Sst_OLM	B_Sst_Back	NCAM1	PTPRZ1	0.000226026	10746.9	0.00602391	15561	1.30806	2847	1.01302	2621	0.90334	10521	0	22184.5
A_Sst_Hippo	A_Cck_NB	FSTL5	CNTN5	0.000226395	11971.1	0.00432418	27445	1.2829	3016	1.46122	825	0.92139	6385	0	22184.5
B_CA1_S	A_Cck_RLM	SLIT1	ROBO1	0.000226816	8152.3	0.0108443	4434	0.906655	6388	0.983617	2829	0.926961	4926	0	22184.5
A_Sst_Back	B_NFMS	EFNA5	EPHA4	0.00022719	12169.1	0.0115368	3780	0.574645	13940	0.518981	10048	0.901204	10893	0	22184.5
A_Cck_RLM	A_Cck_NB	GNAI2	EGFR	0.000227488	26756.5	0.022748	582	1.4763	1923	0.55945	8881	0.593813	100212	0	22184.5
A_Cck_RLM	B_Cck_RLM	IGF1	IGF1R	0.00022784	10584.7	0.00893143	7108	2.13746	238	1.12709	1924	0.865025	21469	0	22184.5
A_Sst_Back	B_Sst_Back	CNTN1	PTPRZ1	0.000227847	11056.7	0.00601829	15586	1.21381	3480	0.906805	3422	0.902946	10611	0	22184.5
B_CA1_D	A_Cck_RLM	SLIT1	ROBO1	0.000227941	8111.3	0.0108349	4440	0.906018	6396	1.01587	2599	0.926931	4937	0	22184.5
A_Sst_Hippo	B_Cck_NB	FSTL5	CNTN5	0.000228505	12020.7	0.00431907	27502	1.28168	3026	1.38109	991	0.921347	6400	0	22184.5
A_Cck_RLM	A_CA1_D	IGF1	INSR	0.000228898	11776.1	0.00842056	8079	2.14423	227	1.12649	1927	0.852504	26463	0	22184.5
A_Pvalb_Bistrat	A_CA1_S	FGF13	SCN8A	0.000229534	9897.1	0.00601297	15609	1.0694	4645	1.3451	1088	0.923001	5959	0	22184.5
A_Sst_OLM	A_Cck_RLM	NXPH1	NRXN2	0.000230049	9055.1	0.00601172	15616	1.60727	1339	1.66441	419	0.923871	5717	0	22184.5
A_Sst_OLM	B_Cck_NB	VCL	ALK	0.000230343	11359.5	0.00627358	14441	1.3286	2713	1.14359	1839	0.881833	15620	0	22184.5
A_Cck_RLM	B_Cck_RLM	NCAM1	PTPRZ1	0.00023086	10904.3	0.00600963	15627	1.30317	2880	0.921554	3285	0.903236	10545	0	22184.5
A_Sst_Back	B_NFMS	SST	GRM7	0.000230934	6749.9	0.0135003	2513	1.87761	679	1.18817	1646	0.920094	6727	0	22184.5
A_NFMS	B_Cck_NB	NRG1	EGFR	0.000231381	9890.9	0.0265144	372	1.47221	1934	1.37223	1015	0.858783	23949	0	22184.5
A_Pvalb_Basket	A_NFMS	EDIL3	ITGAV	0.000231483	12015.9	0.0177236	1205	0.904009	6421	0.847009	4023	0.85302	26246	0	22184.5
A_Pvalb_Basket	A_Cck_RLM	NXPH1	NRXN2	0.000232626	9775.1	0.00558832	17779	1.4992	1818	1.54412	665	0.921263	6429	0	22184.5
A_Cck_NB	A_Sst_Back	FGF13	SCN8A	0.000233904	9752.9	0.00600178	15668	1.23807	3332	1.19492	1610	0.922935	5970	0	22184.5
B_Pvalb_Basket	B_NFMS	SLIT2	DCC	0.000234059	8376.7	0.00932883	6439	0.909843	6328	0.918315	3319	0.932729	3613	0	22184.5
A_Sst_Hippo	B_Sst_Back	NXPH1	NRXN2	0.000234779	9689.1	0.00558199	17803	1.55541	1550	1.63471	464	0.921222	6444	0	22184.5
A_Cck_NB	A_Sst_Back	CALCB	ADCYAP1R1	0.000234943	23277.3	0.0380528	153	2.12638	250	0.598412	7921	0.661549	85878	0	22184.5
A_Sst_Back	A_Sst_OLM	RELN	LRP8	0.000236453	9818.3	0.00785102	9437	1.69958	1070	1.52835	698	0.881582	15702	0	22184.5
A_Sst_Hippo	B_Sst_Back	FSTL5	CNTN5	0.000236801	12068.1	0.00429922	27709	1.27696	3060	1.41122	929	0.92118	6458	0	22184.5
A_Pvalb_Basket	B_Cck_NB	FGF1	EGFR	0.000237672	20619.1	0.013675	2410	1.35843	2521	0.678455	6464	0.726095	69516	0	22184.5
A_Cck_RLM	A_NFMS	IGF1	INSR	0.000237845	11658.7	0.00852668	7881	2.14906	219	1.13996	1859	0.853289	26150	0	22184.5
A_Cck_RLM	A_NFMS	IGF1	IGF2R	0.000238571	17697.1	0.00826366	8429	2.18826	182	1.17425	1719	0.768234	55971	0	22184.5
A_Sst_Hippo	B_Sst_OLM	NXPH1	NRXN2	0.000238691	9722.3	0.00556753	17882	1.5537	1561	1.6122	513	0.921128	6471	0	22184.5
B_Sst_Hippo	A_Cck_RLM	NXPH1	NRXN2	0.000238873	8855.9	0.00613805	15020	1.63952	1234	1.73524	323	0.9246	5518	0	22184.5
A_Pvalb_Basket	A_Sst_OLM	IL1RAPL1	PTPRF	0.000239025	12659.7	0.00598964	15736	0.930562	6077	0.871307	3749	0.882055	15552	0	22184.5
A_Pvalb_Basket	B_CA1_S	FGF12	FGFR2	0.000239129	16858.9	0.00301294	49644	0.90013	6474	0.889324	3569	0.9386	2423	0	22184.5
A_CA1_D	A_Pvalb_Basket	SLIT3	ROBO1	0.000239567	7633.7	0.00930759	6477	0.95845	5788	1.04028	2447	0.952714	1272	0	22184.5
B_CA1_D	B_Pvalb_Basket	SLIT3	ROBO1	0.00023986	7673.1	0.00930658	6479	0.959748	5778	1.00857	2651	0.952712	1273	0	22184.5
B_Sst_Hippo	A_Cck_RLM	NGF	SORCS3	0.000239861	8766.7	0.0140492	2248	1.45834	2000	0.870187	3760	0.889131	13641	0	22184.5
B_CA1_D	B_Cck_RLM	SLIT3	ROBO1	0.000240006	7612.9	0.00930646	6480	0.959727	5779	1.05689	2347	0.952712	1274	0	22184.5
A_Sst_Back	B_Sst_Back	NXPH1	NRXN2	0.000240013	9029.1	0.00598654	15749	1.66649	1158	1.74808	302	0.923724	5752	0	22184.5
A_Cck_NB	A_CA1_S	COL14A1	ITGA11_ITGB1	0.000240391	16128.5	0.0183556	1084	2.27232	97	1.11951	1959	0.770036	55318	0	22184.5
A_Sst_Hippo	A_CA1_D	NXPH1	NRXN1	0.000241033	10196.5	0.00478193	23273	1.25393	3228	1.28049	1293	0.956833	1004	0	22184.5
B_Sst_OLM	B_Pvalb_Basket	NXPH1	NRXN3	0.000241121	10128.1	0.00454883	25251	1.46712	1961	1.43839	877	0.962345	367	0	22184.5
B_NFMS	B_Cck_NB	NRG1	EGFR	0.000241854	9982.3	0.0264109	376	1.4668	1963	1.26544	1339	0.858546	24049	0	22184.5
A_Cck_NB	B_Sst_Hippo	SEMA3C	NRP2_PLXNA2	0.000242587	8916.3	0.0147824	1965	2.52933	14	1.18761	1651	0.872293	18767	0	22184.5
A_Pvalb_Basket	B_Sst_Hippo	ALKAL2	ALK	0.000242652	14903.9	0.00929707	6498	1.53355	1655	1.23623	1438	0.805155	42744	0	22184.5
A_Sst_Back	B_Sst_Hippo	EFNA5	EPHA5	0.000243616	11928.3	0.00597457	15796	0.693437	10259	0.651479	6899	0.928736	4503	0	22184.5
A_Pvalb_Bistrat	A_CA1_D	NXPH1	NRXN3	0.00024369	10355.7	0.00442927	26359	1.46524	1968	1.4595	833	0.96186	434	0	22184.5
A_Sst_Hippo	A_CA1_D	NGF	SORCS3	0.00024428	10465.3	0.0113514	3945	1.21936	3445	0.708904	5979	0.878178	16773	0	22184.5
A_Sst_OLM	A_Sst_Hippo	EFNA5	EPHA7	0.000244388	15169.9	0.00687958	12190	0.52889	15806	0.40286	14641	0.900426	11028	0	22184.5
A_Sst_Back	B_Sst_OLM	NXPH1	NRXN2	0.000244543	9052.7	0.00597104	15808	1.66478	1163	1.72557	333	0.923632	5775	0	22184.5
A_Cck_RLM	A_NFMS	GNAS	CRHR1	0.000244725	13986.1	0.0164824	1462	0.897003	6512	0.842879	4069	0.826683	35703	0	22184.5
A_Cck_NB	A_Sst_Back	NTNG1	LRRC4C	0.000244853	10794.3	0.00597012	15812	0.688527	10387	1.1069	2026	0.933026	3562	0	22184.5
A_Sst_Hippo	A_CA1_D	NGF	SORT1	0.000244874	12727.5	0.0118768	3507	1.17214	3755	0.710318	5959	0.847877	28232	0	22184.5
B_Pvalb_Basket	A_Sst_Back	SLIT2	ROBO2	0.000245023	7844.1	0.00928639	6514	1.0339	5027	1.12216	1948	0.933077	3547	0	22184.5
A_Pvalb_Bistrat	B_Pvalb_Bistrat	NGF	KIDINS220	0.000245318	9883.9	0.00925144	6565	1.5549	1555	0.920104	3297	0.881185	15818	0	22184.5
A_Cck_RLM	B_CA1_S	LAMA3	SDC2	0.00024756	22185.5	0.00927145	6531	1.40101	2292	0.794828	4675	0.704307	75245	0	22184.5
B_Pvalb_Basket	A_Sst_Back	SLIT2	ROBO1	0.00024846	6803.1	0.00927042	6537	1.41161	2232	1.44715	860	0.940089	2202	0	22184.5
B_Sst_OLM	B_Cck_NB	FSTL5	SDK2	0.000248509	7116.5	0.0147474	1981	1.89133	653	1.66104	424	0.904185	10340	0	22184.5
A_Sst_Back	B_NFMS	IL1RAPL1	PTPRD	0.000248905	10286.1	0.00595989	15864	0.721461	9553	0.941944	3128	0.958977	701	0	22184.5
A_Sst_OLM	B_Sst_Hippo	EFNA5	EPHA6	0.000249219	13637.7	0.00595906	15868	0.573461	13988	0.432891	13257	0.936514	2891	0	22184.5
A_Pvalb_Bistrat	A_Pvalb_Bistrat	NGF	KIDINS220	0.000249298	9908.3	0.00922536	6617	1.55155	1571	0.919687	3300	0.881037	15869	0	22184.5
A_Pvalb_Bistrat	B_NFMS	IL1RAPL1	PTPRD	0.000249534	10391.7	0.00595742	15872	0.720873	9566	0.88286	3630	0.958969	706	0	22184.5
A_Sst_OLM	A_Sst_OLM	EFNA5	EPHA10	0.000250873	12920.1	0.00644339	13802	0.801651	7934	0.785916	4791	0.88097	15889	0	22184.5
A_Sst_Back	A_Sst_Hippo	EFNA5	EPHA5	0.000250873	11923.9	0.00595201	15889	0.686827	10443	0.672353	6570	0.928611	4533	0	22184.5
A_Sst_OLM	B_Sst_Back	CNTN1	PTPRZ1	0.00025111	11124.3	0.00595154	15892	1.19812	3571	0.922505	3279	0.902457	10695	0	22184.5
A_Sst_OLM	A_NFMS	SEMA6A	PLXNA4	0.000251189	14375.7	0.00674747	12635	0.753752	8819	0.455689	12347	0.880937	15893	0	22184.5
B_Sst_Hippo	B_Pvalb_Basket	NXPH1	NRXN3	0.000251505	10168.1	0.00453013	25424	1.46065	1989	1.44434	868	0.96227	375	0	22184.5
A_Sst_OLM	A_Cck_NB	NCAM1	PTPRZ1	0.000251584	11033.9	0.0059498	15898	1.29328	2946	0.897359	3511	0.902798	10630	0	22184.5
A_Pvalb_Basket	A_Cck_RLM	NTRK3	PTPRF	0.000251822	12366.3	0.00847925	7972	0.791951	8105	0.612142	7669	0.88091	15901	0	22184.5
A_Cck_RLM	A_Pvalb_Bistrat	SEMA3C	NRP1_PLXNA1	0.000253607	16377.3	0.0103568	4969	1.73571	984	0.672324	6571	0.792545	47178	0	22184.5
A_Sst_Back	A_Cck_NB	CNTN1	PTPRZ1	0.000253728	11420.7	0.00594425	15925	1.19904	3566	0.791148	4724	0.902403	10704	0	22184.5
A_Cck_RLM	A_Sst_Hippo	IGF1	IGF1R	0.000255664	10399.3	0.00917511	6710	2.14897	220	1.11071	2000	0.866588	20882	0	22184.5
A_CA1_D	B_Pvalb_Basket	SLIT1	ROBO1	0.000256056	8381.7	0.0103318	5005	0.890638	6587	0.991091	2780	0.925305	5352	0	22184.5
A_Sst_Back	B_Sst_Back	RELN	LRP8	0.000256127	9926.9	0.00772159	9753	1.68946	1103	1.55465	639	0.880711	15955	0	22184.5
A_CA1_D	B_Cck_RLM	SLIT1	ROBO1	0.00025621	8317.3	0.0103317	5006	0.890617	6588	1.03941	2455	0.925304	5353	0	22184.5
A_Cck_RLM	A_Pvalb_Bistrat	LAMA3	SDC2	0.000256363	22205.9	0.00923936	6589	1.40028	2294	0.799154	4617	0.703945	75345	0	22184.5
A_Pvalb_Bistrat	A_Cck_NB	NXPH1	NRXN2	0.000256368	9186.1	0.00593785	15958	1.56847	1496	1.632	470	0.923435	5822	0	22184.5
A_Cck_RLM	B_Sst_OLM	IGF1	INSR	0.000256425	12050.9	0.00817102	8645	2.13287	244	1.1102	2002	0.850602	27179	0	22184.5
A_Pvalb_Bistrat	B_CA1_D	NXPH1	NRXN3	0.000256425	10394.7	0.00441689	26482	1.45787	2002	1.44577	862	0.961808	443	0	22184.5
A_Cck_NB	A_NFMS	WNT5A	PTPRK	0.000256806	9963.9	0.0405666	125	1.8997	631	1.11004	2003	0.856445	24876	0	22184.5
B_Sst_OLM	A_Pvalb_Basket	NXPH1	NRXN3	0.000256806	10174.7	0.00453209	25407	1.45775	2003	1.42392	905	0.962278	374	0	22184.5
A_Sst_Hippo	B_Cck_RLM	NXPH1	NRXN2	0.00025775	9849.3	0.0054897	18330	1.54448	1600	1.60156	534	0.920615	6598	0	22184.5
A_Sst_Back	A_Cck_NB	GNAI2	CNR1	0.000258334	13902.9	0.0146873	2007	2.08475	320	1.6152	510	0.800085	44493	0	22184.5
A_CA1_S	A_Pvalb_Basket	SLIT1	ROBO1	0.000258523	8358.7	0.0104688	4830	0.889512	6603	0.966915	2940	0.925759	5236	0	22184.5
A_Cck_RLM	A_CA1_S	FSTL5	CHL1	0.000258705	9659.9	0.00593056	15987	1.43234	2135	1.3234	1165	0.919639	6828	0	22184.5
A_Sst_Hippo	A_Pvalb_Basket	FSTL5	CNTN5	0.000258832	12202.1	0.00422985	28493	1.26045	3171	1.59203	557	0.920587	6605	0	22184.5
A_Pvalb_Bistrat	B_Cck_NB	NGF	KIDINS220	0.000259191	10035.7	0.00915106	6744	1.54203	1612	0.88178	3645	0.880613	15993	0	22184.5
A_Pvalb_Bistrat	B_CA1_S	FGF13	SCN8A	0.000260084	10049.9	0.00592669	16004	1.05255	4823	1.33044	1147	0.922486	6091	0	22184.5
A_Cck_RLM	A_NFMS	EDIL3	ITGAV	0.000260384	12282.9	0.0173278	1282	0.888195	6615	0.805015	4537	0.851598	26796	0	22184.5
B_Cck_RLM	B_Cck_RLM	SEMA3C	NRP2_PLXNA3	0.000260637	12924.3	0.0181842	1121	2.10967	278	1.10874	2013	0.816577	39025	0	22184.5
A_Cck_NB	A_Cck_RLM	FGF13	FGFR2	0.000261142	8939.1	0.00592322	16017	1.55093	1578	1.48129	784	0.930388	4132	0	22184.5
B_Pvalb_Bistrat	B_Cck_NB	NGF	SORCS2	0.000261408	10773.9	0.0196269	873	1.86544	698	1.10845	2015	0.848201	28099	0	22184.5
A_Sst_Hippo	A_NFMS	NXPH1	NRXN3	0.000261787	10992.3	0.00423908	28401	1.31606	2793	1.35241	1058	0.961046	525	0	22184.5
A_Sst_OLM	A_Sst_Back	RELN	LRP8	0.000261795	9782.3	0.00769191	9829	1.9426	555	1.73722	318	0.880509	16025	0	22184.5
A_Pvalb_Basket	A_CA1_D	FGF13	FGFR1	0.0002621	12447.5	0.0100435	5389	0.887374	6626	0.858116	3903	0.858323	24135	0	22184.5
B_Sst_OLM	A_Sst_OLM	SST	GRM7	0.000262256	7112.1	0.0136547	2426	1.91066	613	0.876026	3710	0.920511	6627	0	22184.5
A_Cck_RLM	B_Sst_Back	NCAM1	PTPRZ1	0.000263679	10975.5	0.00591765	16048	1.2845	3009	0.962592	2974	0.90256	10662	0	22184.5
A_NFMS	B_Pvalb_Bistrat	PTN	ALK	0.000264506	7933.5	0.0158613	1623	1.45542	2023	1.36095	1042	0.892453	12795	0	22184.5
B_Cck_NB	B_CA1_S	COL14A1	ITGA11_ITGB1	0.000264895	14652.1	0.0228817	574	2.67142	7	1.10711	2024	0.788969	48471	0	22184.5
A_Cck_NB	B_CA1_D	SEMA3C	NRP1_PLXNA2	0.000265078	8503.7	0.016589	1435	2.3352	67	0.993478	2767	0.880357	16065	0	22184.5
A_CA1_D	A_Cck_RLM	SLIT3	ROBO1	0.00026524	7727.9	0.00921289	6646	0.942886	5949	1.01888	2582	0.952484	1278	0	22184.5
A_Sst_Back	A_CA1_S	EFNA5	EPHA5	0.000265656	12143.5	0.00591226	16072	0.675183	10754	0.639664	7117	0.928388	4590	0	22184.5
B_Sst_Hippo	A_Sst_OLM	SST	GRM7	0.00026665	11895.3	0.00757663	10110	1.02136	5160	0.517428	10101	0.896117	11921	0	22184.5
B_Sst_OLM	B_Sst_OLM	SST	GRM7	0.00026682	7199.7	0.0136032	2455	1.90501	621	0.841862	4082	0.920373	6656	0	22184.5
A_Sst_Back	A_CA1_S	CNTN4	APLP1	0.000266898	13807.5	0.00739835	10624	0.52276	16087	0.738972	5498	0.885252	14644	0	22184.5
A_Cck_NB	B_NFMS	COL14A1	ITGA11_ITGB1	0.000267628	16818.5	0.0167382	1401	2.24943	112	1.10553	2031	0.761768	58364	0	22184.5
A_Sst_OLM	B_NFMS	EFNA5	EPHA4	0.000268062	13305.1	0.0108733	4404	0.522396	16101	0.452978	12445	0.898535	11391	0	22184.5
A_Pvalb_Basket	B_CA1_D	FGF13	FGFR1	0.000268408	12567.1	0.00996781	5496	0.883774	6666	0.837956	4135	0.857862	24354	0	22184.5
A_Sst_OLM	B_NFMS	SEMA6A	PLXNA4	0.000268728	14655.5	0.00665492	13006	0.741294	9083	0.441608	12895	0.880211	16109	0	22184.5
B_Cck_RLM	B_NFMS	FSTL5	CNTN5	0.000268805	6608.7	0.00826508	8424	2.0494	368	2.0718	33	0.941876	2034	0	22184.5
A_Cck_RLM	B_CA1_D	LAMA3	ITGA6_ITGB1	0.000268886	19087.1	0.00919867	6669	1.36695	2475	0.76054	5171	0.76011	58936	0	22184.5
B_Pvalb_Basket	A_CA1_D	NXPH1	NRXN3	0.000269986	10436.9	0.00439292	26715	1.45312	2037	1.47667	793	0.961708	455	0	22184.5
B_CA1_D	A_Pvalb_Basket	SLIT3	ROBO1	0.000270162	7767.7	0.00919411	6677	0.941035	5976	0.999793	2720	0.952437	1281	0	22184.5
A_CA1_S	B_Pvalb_Basket	SLIT3	ROBO1	0.000270802	7798.1	0.00919263	6681	0.942473	5951	0.973515	2892	0.952434	1282	0	22184.5
A_CA1_S	B_Cck_RLM	SLIT3	ROBO1	0.000270963	7734.3	0.00919251	6682	0.942452	5952	1.02184	2570	0.952433	1283	0	22184.5
B_Sst_Hippo	A_Pvalb_Bistrat	NCAM1	GFRA1	0.000271408	8800.3	0.0121579	3288	1.38705	2358	0.830433	4216	0.895954	11955	0	22184.5
B_CA1_S	B_Pvalb_Basket	SLIT3	ROBO1	0.000271765	7796.3	0.00918944	6687	0.941989	5959	0.977324	2867	0.952426	1284	0	22184.5
B_CA1_S	B_Cck_RLM	SLIT3	ROBO1	0.000272086	7731.9	0.00918932	6689	0.941968	5960	1.02565	2541	0.952426	1285	0	22184.5
A_Pvalb_Basket	B_NFMS	LAMA3	ITGAV_ITGB8	0.000272247	21710.9	0.0203643	780	1.00036	5344	0.664807	6690	0.710733	73556	0	22184.5
A_Pvalb_Basket	B_CA1_D	CNTN6	PTPRG	0.000272756	11715.7	0.0058905	16157	0.833724	7376	0.787073	4781	0.914486	8080	0	22184.5
A_Cck_NB	A_Sst_Hippo	SEMA3C	NRP2_PLXNA3	0.00027315	13948.1	0.015144	1854	2.4768	24	1.10344	2045	0.802477	43633	0	22184.5
A_Sst_Back	B_Cck_RLM	NXPH1	NRXN2	0.000273686	9159.1	0.00588757	16168	1.65556	1187	1.71493	347	0.923134	5909	0	22184.5
A_NFMS	A_Pvalb_Bistrat	PTN	ALK	0.000273945	7946.3	0.0158117	1639	1.45138	2047	1.36956	1022	0.892303	12839	0	22184.5
A_Sst_Back	B_CA1_D	GNAS	ADCY9	0.000274194	14659.1	0.00678486	12518	0.520734	16174	0.504991	10507	0.896154	11912	0	22184.5
B_Sst_Hippo	A_Pvalb_Basket	NXPH1	NRXN3	0.000274343	10220.1	0.00451346	25586	1.45129	2048	1.42987	894	0.962203	388	0	22184.5
A_Cck_RLM	B_Sst_OLM	FSTL5	CHL1	0.000274873	9731.5	0.0058826	16182	1.42443	2170	1.30885	1206	0.919339	6915	0	22184.5
A_Cck_NB	B_CA1_S	ALCAM	CHL1	0.000276149	10335.9	0.00588068	16197	0.936763	6027	1.00963	2640	0.928189	4631	0	22184.5
A_Sst_OLM	A_Cck_NB	CNTN1	PTPRZ1	0.000276746	11470.5	0.00587832	16204	1.18334	3672	0.806848	4512	0.90191	10780	0	22184.5
A_Cck_NB	B_CA1_S	SEMA3C	NRP2_PLXNA4	0.000276832	8850.1	0.0130643	2738	2.2981	83	0.953348	3040	0.879878	16205	0	22184.5
A_Cck_RLM	B_Sst_Back	LAMA3	DAG1	0.000277265	18461.1	0.00916675	6721	1.2819	3024	0.699859	6120	0.772903	54256	0	22184.5
A_Sst_Hippo	A_Sst_Hippo	NXPH1	NRXN2	0.000277918	9984.1	0.00541349	18826	1.53545	1644	1.59799	541	0.920103	6725	0	22184.5
A_Cck_RLM	B_Sst_Back	WNT5A	ROR2	0.000277943	24227.7	0.0166585	1416	1.44906	2057	0.576205	8456	0.656583	87025	0	22184.5
B_Pvalb_Basket	A_NFMS	SLIT2	DCC	0.000279554	8670.3	0.00915725	6735	0.892153	6567	0.837566	4139	0.932144	3726	0	22184.5
A_Sst_Hippo	B_Pvalb_Basket	FSTL5	CNTN5	0.000279882	12379.9	0.00416505	29276	1.24503	3275	1.65818	427	0.920021	6737	0	22184.5
A_Cck_NB	B_Sst_Back	WNT5A	ROR2	0.000280049	19838.5	0.0302265	272	2.11325	273	0.745534	5391	0.720311	71072	0	22184.5
A_Sst_Back	A_NFMS	CNTN4	APLP1	0.00028087	13865.9	0.00733764	10796	0.519014	16252	0.749559	5338	0.884833	14759	0	22184.5
B_Cck_RLM	A_Pvalb_Bistrat	NCAM1	GFRA1	0.000281574	7370.7	0.0155916	1702	1.68393	1119	1.09917	2066	0.906991	9782	0	22184.5
A_Cck_RLM	B_Cck_NB	IGF1	INSR	0.000281979	11979.3	0.00824696	8459	2.13633	239	1.0991	2067	0.851189	26947	0	22184.5
A_Cck_NB	A_Cck_NB	ST6GAL1	EGFR	0.000282099	15212.9	0.0358786	183	2.11215	274	0.989784	2786	0.782836	50637	0	22184.5
A_Pvalb_Bistrat	A_Sst_Hippo	ALKAL2	ALK	0.000283604	11627.1	0.0145087	2071	1.7436	966	1.37476	1005	0.837719	31909	0	22184.5
B_Pvalb_Basket	B_CA1_D	NXPH1	NRXN3	0.000283604	10480.9	0.00438064	26863	1.44575	2071	1.46293	822	0.961657	464	0	22184.5
A_Sst_Hippo	A_CA1_S	NXPH1	NRXN1	0.000283676	9844.1	0.00490695	22300	1.3234	2741	1.35336	1057	0.957363	938	0	22184.5
A_Sst_Hippo	A_CA1_S	NXPH1	NRXN3	0.000283842	13809.9	0.00361136	37065	0.955829	5817	0.9425	3123	0.957933	860	0	22184.5
B_Sst_Hippo	A_Cck_NB	RELN	LRP8	0.000284081	8539.9	0.00971853	5839	1.72384	1014	1.46536	816	0.892275	12846	0	22184.5
B_Pvalb_Basket	B_Pvalb_Basket	SLIT2	APP	0.000284672	7726.3	0.00913852	6766	1.16877	3783	1.22892	1461	0.929012	4437	0	22184.5
A_Pvalb_Basket	A_Cck_NB	VEGFA	NRP2	0.000285671	18824.7	0.00913398	6772	1.04291	4918	0.700588	6108	0.77316	54141	0	22184.5
A_Sst_Back	B_Sst_OLM	VCL	ALK	0.00028583	12057.7	0.00600627	15642	1.17362	3740	1.04527	2413	0.879546	16309	0	22184.5
B_Sst_Hippo	A_Cck_NB	NXPH1	NRXN2	0.000286005	8664.7	0.00629793	14337	1.65804	1181	1.74515	310	0.925491	5311	0	22184.5
B_Sst_OLM	A_CA1_D	SST	GRM7	0.000286505	7528.5	0.0134194	2558	1.88487	669	0.742161	5454	0.919873	6777	0	22184.5
B_Sst_Hippo	A_Cck_NB	NGF	SORCS3	0.000286883	7835.7	0.016362	1497	1.64094	1230	1.04425	2420	0.896423	11847	0	22184.5
A_Sst_Back	A_CA1_D	CNTN6	PTPRG	0.000286971	11596.9	0.00585372	16322	0.837494	7317	0.846665	4028	0.914241	8133	0	22184.5
A_Cck_RLM	B_Cck_NB	RELN	VLDLR	0.000287341	13062.7	0.00912761	6782	1.22419	3421	1.09622	2082	0.840735	30844	0	22184.5
A_CA1_S	A_Cck_RLM	SLIT1	ROBO1	0.000288179	8470.9	0.0103623	4960	0.873948	6787	0.945514	3102	0.925407	5321	0	22184.5
A_Cck_RLM	A_Sst_Hippo	NRXN3	NLGN1	0.000288296	17749.3	0.0034643	39677.5	0.537711	15420.5	0.484833	11223.5	0.963957	240.5	0	22184.5
A_Sst_OLM	A_Pvalb_Bistrat	RELN	LRP8	0.000288468	9934.9	0.00753775	10205	1.9329	568	1.68899	378	0.87944	16339	0	22184.5
A_Sst_OLM	B_Cck_RLM	SEMA6A	PLXNA2	0.000289087	10294.3	0.00923702	6596	1.23631	3342	0.958437	3003	0.87942	16346	0	22184.5
A_Cck_NB	A_CA1_D	SEMA3C	NRP1_PLXNA1	0.000289341	9188.9	0.0293123	298	2.40716	42	1.09593	2085	0.865357	21335	0	22184.5
A_Cck_NB	B_NFMS	IGF1	IGF1R	0.000290061	8939.3	0.0115614	3762	1.85899	711	1.18205	1682	0.879395	16357	0	22184.5
A_Sst_Hippo	A_Cck_RLM	NGF	BEX3	0.000290197	22959.7	0.00911842	6799	1.21761	3454	0.668478	6624	0.702524	75737	0	22184.5
B_Sst_Hippo	A_Cck_NB	FSTL5	SDK2	0.000290416	8525.7	0.0108408	4436	1.55948	1531	1.34848	1074	0.889999	13403	0	22184.5
A_Cck_RLM	A_Cck_NB	NCAM1	PTPRZ1	0.000290416	11288.1	0.00584485	16361	1.26972	3109	0.846934	4026	0.902015	10760	0	22184.5
A_Cck_RLM	A_CA1_S	IGF1	INSR	0.000291409	11564.3	0.0086346	7674	2.15398	215	1.13087	1908	0.854075	25840	0	22184.5
A_Sst_Back	B_Cck_RLM	EFNA5	EPHA3	0.000291749	13620.5	0.00584163	16376	0.686492	10452	0.711687	5937	0.891068	13153	0	22184.5
A_Cck_RLM	B_Pvalb_Bistrat	IGF1	IGF1R	0.000291823	10909.9	0.00860955	7721	2.12225	262	1.09516	2091	0.862868	22291	0	22184.5
A_Cck_RLM	B_Sst_Hippo	IGF1	IGF1R	0.000292238	10760.3	0.00876927	7394	2.1298	246	1.09516	2092	0.863952	21885	0	22184.5
A_Cck_RLM	A_CA1_S	IGF1	IGF2R	0.000292238	18287.3	0.00782707	9507	2.177	193	1.16178	1761	0.763367	57791	0	22184.5
A_Cck_RLM	A_Cck_RLM	IGF1	IGF1R	0.000292463	11187.1	0.00833933	8266	2.10949	279	1.08661	2149	0.86097	23057	0	22184.5
A_CA1_D	A_Pvalb_Basket	SLIT1	ROBO1	0.000293244	8490.1	0.010207	5167	0.871925	6817	0.982311	2836	0.924884	5446	0	22184.5
B_Cck_RLM	B_NFMS	WNT5A	PTPRK	0.000293902	11353.5	0.0318693	237	1.56883	1494	1.09457	2096	0.840965	30756	0	22184.5
A_Sst_OLM	A_Cck_RLM	SEMA6A	PLXNA4	0.000294701	14412.5	0.00653459	13445	0.725094	9454	0.503192	10570	0.879246	16409	0	22184.5
A_Sst_OLM	B_Sst_Hippo	RELN	LRP8	0.00029515	9961.5	0.00750882	10303	1.93107	572	1.72518	334	0.879236	16414	0	22184.5
B_Sst_OLM	A_Cck_NB	FSTL5	SDK2	0.000295154	7182.9	0.0144329	2099	1.86652	694	1.67676	396	0.903247	10541	0	22184.5
B_CA1_D	A_Cck_RLM	SLIT3	ROBO1	0.000295288	7861.9	0.00910056	6829	0.925472	6147	0.978392	2858	0.952205	1291	0	22184.5
B_Cck_RLM	B_NFMS	IGF1	IGF1R	0.000295573	7684.5	0.0144311	2100	2.27569	93	1.47363	802	0.890667	13243	0	22184.5
B_Sst_Hippo	A_Sst_Back	SST	GRM7	0.00029569	11171.1	0.00793889	9236	1.09293	4416	0.571136	8578	0.898271	11441	0	22184.5
A_Sst_OLM	B_Cck_NB	SEMA6A	PLXNA4	0.00029587	14644.5	0.00653128	13461	0.724649	9471	0.472002	11684	0.879219	16422	0	22184.5
A_Cck_RLM	B_Pvalb_Bistrat	LAMA3	DAG1	0.000296829	18632.9	0.00909534	6838	1.27985	3037	0.671844	6582	0.772216	54523	0	22184.5
B_Cck_RLM	A_Cck_NB	FSTL5	CNTN5	0.000297249	6731.9	0.00805742	8919	2.02287	409	2.04393	43	0.941175	2104	0	22184.5
A_Pvalb_Basket	B_CA1_D	SLIT2	ROBO1	0.000297515	12533.1	0.00515906	20527	0.869172	6842	0.664492	6697	0.921295	6415	0	22184.5
B_Cck_NB	A_CA1_S	ALCAM	NRP1	0.000298203	7926.3	0.0147395	1986	0.93627	6030	1.01802	2585	0.919577	6846	0	22184.5
A_Pvalb_Basket	B_Pvalb_Bistrat	ALKAL2	ALK	0.000298375	15188.7	0.00908801	6847	1.50385	1790	1.15625	1785	0.803365	43337	0	22184.5
A_Cck_RLM	B_Sst_Hippo	TNC	PTPRZ1	0.000299354	22379.9	0.0194234	894	1.4376	2109	0.618012	7556	0.689041	79156	0	22184.5
B_CA1_D	B_Cck_RLM	CALM2	KCNQ5	0.000299409	8128.3	0.00932198	6455	0.868217	6853	1.00851	2652	0.938253	2497	0	22184.5
B_Cck_RLM	B_Cck_NB	FSTL5	CNTN5	0.000299776	6742.3	0.0080479	8934	2.02166	411	1.9638	72	0.941142	2110	0	22184.5
A_Pvalb_Basket	A_Pvalb_Basket	VEGFA	ITGA9	0.000300446	21693.1	0.017958	1167	1.42555	2164	0.6546	6859	0.701114	76091	0	22184.5
A_Pvalb_Basket	B_Pvalb_Bistrat	FGF13	EGFR	0.000300619	18361.7	0.00908244	6860	1.29	2980	0.85925	3889	0.768429	55895	0	22184.5
A_CA1_S	A_Pvalb_Basket	SLIT3	ROBO1	0.000300792	7894.1	0.00908153	6861	0.92376	6172	0.964736	2959	0.952158	1294	0	22184.5
A_Sst_OLM	B_Cck_RLM	SEMA6A	PLXNA4	0.000300949	14935.5	0.00651496	13511	0.722452	9529	0.439944	12975	0.879086	16478	0	22184.5
B_CA1_S	A_Pvalb_Basket	SLIT3	ROBO1	0.000300965	7891.7	0.00907838	6862	0.923276	6184	0.968544	2933	0.95215	1295	0	22184.5
A_Sst_Hippo	A_CA1_D	SST	GRM7	0.00030168	14416.1	0.0066239	13122	0.873168	6802	0.368362	16486	0.889694	13486	0	22184.5
A_Cck_RLM	A_NFMS	GNAS	ADCY8	0.000301772	12738.1	0.00582295	16487	0.809236	7787	0.813521	4420	0.892396	12812	0	22184.5
B_Pvalb_Basket	B_Sst_Back	SLIT2	ROBO2	0.000301832	8032.3	0.00907461	6867	1.00477	5309	1.09099	2117	0.932353	3684	0	22184.5
B_Sst_Hippo	A_Pvalb_Bistrat	NGF	KIDINS220	0.000301955	10212.1	0.00888514	7200	1.5033	1794	0.91086	3393	0.879054	16489	0	22184.5
A_Sst_Hippo	B_CA1_D	NGF	SORCS3	0.000302688	10297.3	0.0115342	3783	1.23535	3353	0.729133	5669	0.87903	16497	0	22184.5
B_Cck_RLM	B_Sst_Back	FSTL5	CNTN5	0.000303166	6767.9	0.00801092	9051	2.01693	425	1.99394	61	0.941015	2118	0	22184.5
A_Cck_RLM	A_CA1_S	COL19A1	ITGA11_ITGB1	0.000304444	12949.1	0.00591628	16054	1.50265	1795	1.63517	462	0.858064	24250	0	22184.5
A_Sst_Back	B_Cck_NB	GNAI2	CNR1	0.000305298	14080.7	0.0143775	2123	2.03998	385	1.57599	596	0.798375	45115	0	22184.5
A_Pvalb_Basket	A_Pvalb_Bistrat	ALKAL2	ALK	0.000305494	15210.5	0.00905958	6888	1.49982	1813	1.16487	1749	0.803117	43418	0	22184.5
A_Sst_Back	A_CA1_S	NXPH1	NRXN1	0.000305726	9127.7	0.00526259	19789	1.43449	2124	1.46673	811	0.958768	730	0	22184.5
A_Sst_Hippo	B_CA1_S	NGF	SORCS2	0.000306196	15422.7	0.010705	4581	1.27764	3054	0.81011	4466	0.804941	42828	0	22184.5
A_Cck_NB	B_Sst_Hippo	SEMA3C	NRP2_PLXNA1	0.000307011	12498.1	0.0167354	1402	2.43298	30	1.0891	2127	0.823542	36747	0	22184.5
A_Cck_RLM	A_Sst_Back	LAMA3	SDC2	0.000307074	22416.1	0.00905499	6897	1.3961	2318	0.787844	4767	0.701841	75914	0	22184.5
A_Cck_RLM	B_CA1_S	APP	APLP1	0.00030721	14786.5	0.00668556	12865	0.597901	13102	0.545713	9235	0.878876	16546	0	22184.5
B_Cck_RLM	A_Cck_NB	SEMA3C	NRP2_PLXNA3	0.00030787	12720.7	0.018923	976	2.13352	242	1.08896	2129	0.81954	38072	0	22184.5
A_Sst_Back	A_Sst_OLM	NXPH1	NRXN1	0.00030787	9126.9	0.00526038	19806	1.43335	2129	1.48313	780	0.95876	735	0	22184.5
A_Sst_Back	A_Sst_Hippo	NXPH1	NRXN2	0.000308326	9269.7	0.00580584	16558	1.64654	1210	1.71136	349	0.922637	6047	0	22184.5
A_Cck_RLM	B_NFMS	GNAS	CRHR1	0.000308836	14623.5	0.0151531	1851	0.864646	6907	0.809692	4472	0.820576	37703	0	22184.5
B_Sst_Back	A_CA1_D	EFNA5	EPHA4	0.00030919	7602.7	0.0180146	1155	0.974533	5622	1.08689	2143	0.919346	6909	0	22184.5
A_Sst_OLM	A_Sst_Back	SEMA6A	PLXNA4	0.000309632	14996.1	0.00647826	13652	0.717511	9658	0.441233	12914	0.878785	16572	0	22184.5
A_Sst_Hippo	B_CA1_S	NXPH1	NRXN1	0.000310252	10012.3	0.0048488	22769	1.29109	2969	1.32285	1166	0.957119	973	0	22184.5
A_Cck_NB	B_CA1_S	SEMA3C	NRP1_PLXNA1	0.000311588	9162.3	0.0295552	288	2.41974	37	1.08673	2146	0.865837	21156	0	22184.5
B_Cck_RLM	B_Cck_RLM	GNAI2	CNR1	0.000312187	14144.3	0.0143518	2139	1.92981	578	1.55021	653	0.79823	45167	0	22184.5
B_Pvalb_Basket	A_Sst_Back	SLIT2	DCC	0.000312205	8564.7	0.00903897	6926	0.879957	6703	0.935413	3184	0.931732	3826	0	22184.5
A_Pvalb_Basket	A_Pvalb_Bistrat	FGF13	EGFR	0.00031274	18481.3	0.00903824	6929	1.28695	2996	0.828373	4239	0.767994	56058	0	22184.5
B_Cck_NB	A_CA1_D	ALCAM	NRP1	0.000313096	7941.1	0.0146187	2030	0.930215	6087	1.0357	2473	0.919272	6931	0	22184.5
A_Sst_Back	B_Cck_NB	RELN	VLDLR	0.00031349	9174.5	0.01434	2142	1.78555	868	1.55279	642	0.868708	20036	0	22184.5
A_Pvalb_Bistrat	B_CA1_D	AFDN	EPHA7	0.000313953	13968.9	0.00622708	14652	0.510202	16618	0.615703	7604	0.911438	8786	0	22184.5
A_Sst_Hippo	B_Sst_Hippo	NXPH1	NRXN2	0.000314526	10212.9	0.00528831	19618	1.52062	1712	1.5706	611	0.919238	6939	0	22184.5
A_Sst_OLM	A_Sst_Hippo	FSTL5	CNTN5	0.000314804	8843.1	0.00579019	16627	1.6301	1270	1.81977	217	0.931333	3917	0	22184.5
A_Cck_RLM	B_Sst_Back	SEMA3C	NRP2_PLXNA2	0.000314884	12616.7	0.00902656	6941	1.91867	591	0.952108	3054	0.842208	30313	0	22184.5
A_Cck_RLM	B_CA1_D	GNAS	ADCY1	0.000315752	13305.5	0.0057876	16637	0.793122	8069	0.766857	5082	0.88555	14555	0	22184.5
A_Sst_OLM	A_Sst_Hippo	EFNA5	EPHA6	0.000315847	14531.7	0.0057873	16638	0.53167	15693	0.393717	15080	0.935639	3063	0	22184.5
A_Pvalb_Bistrat	A_Cck_RLM	NXPH1	NRXN2	0.000316132	9395.3	0.0057871	16641	1.54994	1582	1.62209	490	0.922521	6079	0	22184.5
A_Pvalb_Basket	B_Pvalb_Basket	VEGFA	ITGA9	0.00031632	21781.5	0.0177768	1194	1.4151	2215	0.648833	6949	0.700051	76365	0	22184.5
A_Sst_OLM	B_Pvalb_Basket	NXPH1	NRXN3	0.000316982	10412.7	0.0044369	26290	1.4284	2150	1.37351	1009	0.961891	430	0	22184.5
B_Sst_Hippo	B_Cck_RLM	NGF	SORCS3	0.000316987	8842.9	0.0138523	2328	1.4428	2085	0.866485	3803	0.888434	13814	0	22184.5
A_Cck_RLM	B_CA1_S	CNTN6	PTPRG	0.000317083	11337.1	0.00578575	16651	0.92791	6113	0.898003	3506	0.913782	8231	0	22184.5
B_Pvalb_Basket	B_Pvalb_Bistrat	NCAM1	GFRA1	0.000317859	7283.7	0.0159089	1608	1.78363	874	1.08602	2152	0.907837	9600	0	22184.5
B_Cck_RLM	B_Cck_RLM	TNC	PTPRZ1	0.000318096	17085.7	0.0383593	148	2.10007	291	0.999245	2724	0.756925	60081	0	22184.5
A_Cck_NB	A_CA1_S	SEMA3C	NRP1_PLXNA1	0.000318096	9175.5	0.0295199	291	2.41049	40	1.08098	2190	0.865768	21172	0	22184.5
B_Cck_RLM	A_Cck_RLM	SEMA3C	NRP2_PLXNA3	0.000318298	13135.5	0.0176222	1221	2.08663	315	1.08563	2153	0.814214	39804	0	22184.5
A_Cck_RLM	A_CA1_D	GNAS	ADCY1	0.000318609	13296.5	0.00578137	16667	0.792465	8090	0.773894	4970	0.885496	14571	0	22184.5
B_Cck_NB	A_CA1_S	COL14A1	ITGA11_ITGB1	0.000318738	15133.5	0.0212847	700	2.64066	11	1.08553	2154	0.782883	50618	0	22184.5
A_Cck_NB	B_CA1_S	CNTN6	PTPRG	0.0003188	11419.7	0.00578111	16669	0.927287	6124	0.860505	3875	0.91375	8246	0	22184.5
A_Cck_NB	B_Cck_RLM	ALCAM	CHL1	0.000319183	10596.1	0.00578062	16673	0.919512	6219	0.942184	3126	0.927615	4778	0	22184.5
A_Pvalb_Bistrat	A_Cck_NB	NRG3	EGFR	0.000319374	12238.7	0.0127725	2907	1.12523	4127	0.389997	15300	0.878503	16675	0	22184.5
B_Cck_RLM	A_Pvalb_Basket	FSTL5	CNTN5	0.000319618	6837.5	0.00788166	9370	2.00042	454	2.17475	23	0.940562	2156	0	22184.5
A_Sst_Back	A_NFMS	NXPH1	NRXN3	0.000319618	10160.7	0.00454631	25279	1.42714	2156	1.46579	814	0.962335	370	0	22184.5
B_Cck_NB	B_CA1_D	SEMA3C	NRP1_PLXNA4	0.000320059	7438.1	0.0182522	1107	2.21615	158	1.08506	2157	0.897653	11584	0	22184.5
A_Pvalb_Basket	B_Pvalb_Basket	GNAS	ADCY8	0.000320141	13584.5	0.00577898	16683	0.71109	9820	0.686429	6332	0.892031	12903	0	22184.5
B_Sst_Hippo	B_Pvalb_Bistrat	NCAM1	GFRA1	0.000321006	7739.1	0.0144507	2091	1.67756	1132	0.98072	2843	0.903736	10445	0	22184.5
B_Sst_OLM	B_CA1_D	SST	GRM7	0.000321929	7742.5	0.0131412	2699	1.85438	722	0.699269	6127	0.919098	6980	0	22184.5
B_Cck_RLM	B_Cck_NB	SEMA3C	NRP2_PLXNA3	0.000322712	13041.7	0.0179034	1173	2.10706	282	1.0844	2163	0.815408	39406	0	22184.5
A_Cck_RLM	A_Sst_Back	TNC	PTPRZ1	0.000323024	22633.1	0.0183814	1077	1.39674	2310	0.646976	6986	0.683103	80608	0	22184.5
A_Sst_OLM	B_Sst_Hippo	EFNA5	EPHA3	0.000323998	14114.5	0.00577052	16723	0.662445	11124	0.632715	7264	0.890473	13277	0	22184.5
B_Cck_NB	B_Sst_Hippo	SEMA3C	NRP2_PLXNA3	0.000324488	13561.5	0.0162242	1535	2.26591	102	1.08428	2167	0.807881	41819	0	22184.5
A_Sst_OLM	A_CA1_S	EFNA5	EPHA7	0.000325842	15371.5	0.00701096	11761	0.540977	15287	0.363557	16742	0.901271	10883	0	22184.5
A_CA1_S	A_Cck_RLM	SLIT3	ROBO1	0.000326507	7993.1	0.00898913	7005	0.908196	6359	0.943335	3117	0.951924	1300	0	22184.5
A_Pvalb_Bistrat	B_CA1_S	NGF	SORCS3	0.000327207	10711.7	0.0113639	3932	1.26152	3166	0.620284	7520	0.878237	16756	0	22184.5
A_Cck_RLM	A_Sst_OLM	FSTL5	CHL1	0.000327207	9903.7	0.00576558	16756	1.40511	2271	1.31071	1200	0.918591	7107	0	22184.5
A_Cck_RLM	B_NFMS	IGF1	IGF2R	0.000327613	16848.9	0.00898744	7011	2.20692	168	1.1887	1642	0.775625	53239	0	22184.5
A_Cck_RLM	A_Cck_NB	IGF1	IGF1R	0.000327613	11355.7	0.00818336	8609	2.10212	288	1.0832	2174	0.859836	23523	0	22184.5
A_Cck_NB	B_CA1_D	SEMA3C	NRP1_PLXNA1	0.00032806	9242.7	0.029102	304	2.40504	45	1.08304	2175	0.864937	21505	0	22184.5
A_Sst_Hippo	A_Sst_OLM	NXPH1	NRXN2	0.000328166	10272.7	0.0052511	19866	1.51621	1728	1.58622	571	0.918976	7014	0	22184.5
A_Sst_Hippo	B_Cck_NB	FGF12	FGFR2	0.000328351	15538.5	0.00336727	41530	0.856959	7015	0.778278	4907	0.941727	2056	0	22184.5
A_CA1_D	A_Cck_RLM	SLIT1	ROBO1	0.000328721	8605.9	0.0101031	5300	0.856361	7017	0.960911	2987	0.924528	5541	0	22184.5
B_CA1_S	A_Cck_RLM	SLIT3	ROBO1	0.000328721	7992.3	0.00898601	7017	0.907712	6372	0.947143	3087	0.951916	1301	0	22184.5
B_Pvalb_Bistrat	A_Cck_NB	ST6GAL1	EGFR	0.000329093	15251.7	0.0354333	187	2.09797	296	1.0223	2564	0.781773	51027	0	22184.5
B_Sst_Hippo	B_Pvalb_Bistrat	NGF	KIDINS220	0.000329361	10185.5	0.00891026	7143	1.50664	1778	0.911276	3391	0.879204	16431	0	22184.5
A_Pvalb_Bistrat	A_Sst_Hippo	NGF	KIDINS220	0.00032995	10405.5	0.00873129	7467	1.48825	1872	0.875056	3720	0.878122	16784	0	22184.5
A_Pvalb_Basket	B_Cck_NB	LIN7C	HTR2C	0.000330389	18178.3	0.00898144	7026	1.08457	4496	1.12336	1943	0.770246	55242	0	22184.5
A_Sst_Back	A_Pvalb_Basket	VCL	ALK	0.000331427	12397.3	0.00584253	16368	1.1403	3989	1.00898	2646	0.878074	16799	0	22184.5
A_Pvalb_Basket	B_Cck_NB	FGF13	FGFR2	0.000331504	13113.7	0.00425467	28238	1.03627	4999	0.944061	3115	0.91888	7032	0	22184.5
A_Sst_Back	B_NFMS	CNTN4	APLP1	0.000331624	14237.3	0.00712972	11422	0.506183	16801	0.732999	5590	0.88336	15189	0	22184.5
B_Sst_Back	B_CA1_D	EFNA5	EPHA4	0.000331691	7704.1	0.0177874	1193	0.961181	5759	1.05633	2351	0.918874	7033	0	22184.5
A_Pvalb_Basket	B_Pvalb_Bistrat	LAMA3	ITGA6_ITGB1	0.000332623	19941.1	0.00926843	6538	1.01103	5256	0.64422	7038	0.760798	58689	0	22184.5
A_Sst_Back	B_CA1_S	GNAS	ADCY9	0.000333504	15188.9	0.00667917	12895	0.505695	16820	0.464727	11962	0.895421	12083	0	22184.5
B_Cck_NB	B_CA1_D	ALCAM	NRP1	0.000333744	8031.9	0.0144342	2098	0.920965	6204	1.01168	2629	0.918799	7044	0	22184.5
A_Cck_RLM	B_Pvalb_Bistrat	TNC	EGFR	0.000333921	29900.9	0.0372363	163	1.42036	2188	0.398307	14877	0.522905	110092	0	22184.5
B_NFMS	B_CA1_D	EFNA5	EPHA7	0.000334493	8360.1	0.0107694	4518	0.911223	6311	1.16769	1739	0.918792	7048	0	22184.5
B_Pvalb_Basket	A_Sst_OLM	SLIT2	DCC	0.000334493	8737.7	0.00896777	7048	0.872616	6812	0.869522	3770	0.93148	3874	0	22184.5
A_Sst_Hippo	B_CA1_D	NXPH1	NRXN1	0.000336935	10374.1	0.00472138	23813	1.22029	3437	1.24593	1411	0.956569	1025	0	22184.5
A_Sst_Back	A_Sst_Hippo	EFNA5	EPHA3	0.000337188	13955.9	0.00575032	16857	0.677329	10699	0.663442	6720	0.890301	13319	0	22184.5
A_Sst_OLM	A_Pvalb_Basket	NXPH1	NRXN3	0.000337561	10462.1	0.00442057	26442	1.41904	2196	1.35903	1048	0.961824	440	0	22184.5
A_Sst_Back	B_Sst_OLM	NXPH1	NRXN1	0.000338018	9183.1	0.00523277	19992	1.41904	2197	1.4759	796	0.958656	746	0	22184.5
A_Sst_Back	A_Pvalb_Bistrat	EFNA5	EPHA5	0.000338189	12753.3	0.00574814	16867	0.627107	12186	0.610414	7704	0.927447	4825	0	22184.5
A_Pvalb_Bistrat	B_Cck_NB	FSTL5	SDK2	0.00033849	10228.3	0.00854561	7853	1.37254	2435	1.15393	1799	0.877803	16870	0	22184.5
A_Cck_RLM	B_NFMS	SEMA3C	NRP2_PLXNA4	0.000338634	11717.9	0.0089562	7070	1.79351	848	0.814864	4403	0.858454	24084	0	22184.5
B_Sst_Hippo	A_Cck_NB	NRG3	EGFR	0.000339193	12709.7	0.0126147	2984	1.0695	4641	0.360926	16877	0.877837	16862	0	22184.5
B_Cck_RLM	B_Pvalb_Basket	FSTL5	CNTN5	0.000339391	6907.9	0.00776092	9670	1.985	474	2.2409	11	0.940129	2200	0	22184.5
A_Cck_NB	A_CA1_D	NTNG1	LRRC4C	0.000340401	11801.3	0.00574374	16889	0.653549	11401	0.790874	4726	0.931808	3806	0	22184.5
A_Cck_NB	A_CA1_S	FGF13	FGFR2	0.000341107	9206.5	0.00574326	16896	1.52112	1707	1.42955	895	0.929382	4350	0	22184.5
A_Sst_Hippo	B_CA1_D	NGF	SORT1	0.00034148	13129.3	0.0114936	3820	1.14797	3943	0.665627	6671	0.845749	29028	0	22184.5
B_Sst_OLM	A_CA1_D	EFNA5	EPHA4	0.00034167	7763.1	0.0176892	1207	0.956754	5810	1.02738	2528	0.918667	7086	0	22184.5
A_Cck_RLM	A_Pvalb_Bistrat	TNC	EGFR	0.000341688	30249.3	0.0370551	164	1.41731	2205	0.367429	16534	0.522296	110159	0	22184.5
A_Sst_Hippo	B_Cck_NB	FGF1	EGFR	0.000342814	21107.7	0.0130505	2746	1.32216	2750	0.641243	7092	0.721422	70766	0	22184.5
A_Sst_Back	B_Pvalb_Bistrat	EFNA5	EPHA5	0.000343638	12758.1	0.00573881	16921	0.624374	12275	0.617028	7574	0.927392	4836	0	22184.5
A_Cck_RLM	A_NFMS	SLITRK1	PTPRD	0.000345775	12814.1	0.00632101	14254	0.730158	9327	1.25827	1363	0.877581	16942	0	22184.5
B_NFMS	B_Pvalb_Bistrat	NCAM1	GFRA1	0.000345848	7461.5	0.015126	1861	1.72668	1008	1.07789	2214	0.905704	10040	0	22184.5
A_Pvalb_Basket	B_Sst_Back	NXPH1	NRXN2	0.000346839	10476.1	0.00519489	20273	1.44912	2056	1.49988	754	0.918574	7113	0	22184.5
B_Sst_Hippo	B_Sst_Back	SST	GRM7	0.000346899	11115.5	0.00799463	9086	1.10394	4315	0.569741	8616	0.89859	11376	0	22184.5
A_Sst_Hippo	B_Pvalb_Basket	GNAS	ADCY8	0.000347616	13774.5	0.00573006	16960	0.703881	9984	0.663612	6714	0.891621	13030	0	22184.5
A_Pvalb_Basket	A_CA1_S	NXPH1	NRXN3	0.000348382	15302.3	0.00336093	41664	0.849541	7121	0.80767	4501	0.956461	1041	0	22184.5
B_Cck_NB	B_CA1_S	ALCAM	NRP1	0.000349348	8099.5	0.0143326	2143	0.915872	6267	0.991966	2777	0.918535	7126	0	22184.5
A_Cck_NB	A_Sst_Hippo	SEMA3C	NRP2_PLXNA2	0.000350509	9189.1	0.0141211	2224	2.47721	23	1.13868	1866	0.869722	19648	0	22184.5
A_Cck_RLM	A_Cck_NB	FGF1	EGFR	0.000350511	21138.5	0.0127432	2916	1.45326	2035	0.638874	7132	0.719021	71425	0	22184.5
A_Cck_RLM	A_NFMS	SEMA3C	NRP2_PLXNA2	0.000350511	12714.9	0.00891568	7132	1.91149	608	0.954596	3031	0.841385	30619	0	22184.5
A_Sst_Back	A_Pvalb_Basket	EFNA5	EPHA10	0.000351115	13550.5	0.00602969	15534	0.783429	8262	0.787152	4778	0.877447	16994	0	22184.5
A_Pvalb_Basket	B_Sst_OLM	NXPH1	NRXN2	0.00035304	10510.3	0.00518144	20368	1.44741	2062	1.47737	792	0.918477	7145	0	22184.5
A_Sst_OLM	B_Sst_Hippo	FSTL5	CNTN5	0.000354641	8951.1	0.00571626	17028	1.61911	1303	1.82015	215	0.930921	4025	0	22184.5
A_Pvalb_Basket	B_Cck_NB	BCAN	EGFR	0.000354799	20668.1	0.0213735	695	1.23859	3326	0.637665	7154	0.72427	69981	0	22184.5
B_CA1_D	A_Cck_RLM	CALM2	KCNQ5	0.000354995	8297.1	0.00921294	6645	0.847075	7155	0.970195	2922	0.937912	2579	0	22184.5
B_Sst_Hippo	B_Cck_NB	RELN	LRP8	0.000355579	9587.9	0.00829932	8356	1.58386	1427	1.34398	1093	0.88445	14879	0	22184.5
B_Sst_OLM	B_Cck_NB	RELN	LRP8	0.000356242	7443.3	0.0117344	3627	2.09029	308	1.85802	168	0.901004	10929	0	22184.5
B_Sst_Hippo	B_Cck_NB	NXPH1	NRXN2	0.000357986	8348.1	0.0065904	13245	1.69194	1095	1.74622	307	0.927041	4909	0	22184.5
A_Cck_RLM	A_CA1_S	CNTN6	PTPRG	0.000358721	11561.5	0.00571095	17067	0.908427	6353	0.864222	3834	0.913268	8369	0	22184.5
B_Sst_Hippo	B_Cck_NB	NGF	SORCS3	0.000359036	7825.1	0.0162726	1520	1.63388	1253	1.06988	2259	0.896168	11909	0	22184.5
A_Sst_OLM	B_Sst_Hippo	VCL	ALK	0.000359141	12366.3	0.00574343	16895	1.20671	3523	1.08499	2158	0.877155	17071	0	22184.5
A_Cck_RLM	B_Sst_Hippo	SEMA3C	NRP1_PLXNA2	0.000359719	13394.1	0.00889415	7179	1.7482	955	0.65783	6799	0.843452	29853	0	22184.5
A_Sst_OLM	B_Pvalb_Basket	GNAS	ADCY8	0.000360933	13785.3	0.00570801	17088	0.700633	10071	0.675416	6512	0.891435	13071	0	22184.5
B_Sst_Hippo	B_Cck_NB	NGF	KIDINS220	0.000361779	10342.1	0.00881358	7317	1.49378	1844	0.872953	3736	0.878623	16629	0	22184.5
A_Cck_RLM	A_Sst_OLM	TNC	PTPRZ1	0.000361865	22579.1	0.0187049	1025	1.40942	2248	0.631314	7295	0.684988	80143	0	22184.5
A_Cck_NB	A_CA1_S	CNTN6	PTPRG	0.000361885	11654.9	0.00570638	17097	0.907805	6367	0.826724	4254	0.913236	8372	0	22184.5
B_Sst_Hippo	B_Sst_Back	NXPH1	NRXN2	0.000362202	9459.9	0.00570591	17100	1.58944	1409	1.691	374	0.922015	6232	0	22184.5
B_Cck_NB	B_NFMS	COL14A1	ITGA11_ITGB1	0.000362822	15769.1	0.0194093	895	2.61777	12	1.07155	2250	0.774941	53504	0	22184.5
A_Sst_Hippo	B_NFMS	NXPH1	NRXN3	0.000362894	11949.1	0.00397743	31679	1.1659	3808	1.2342	1448	0.959836	626	0	22184.5
B_Sst_Hippo	B_Cck_NB	FSTL5	SDK2	0.000363157	8426.3	0.011077	4229	1.58429	1426	1.33275	1136	0.89105	13156	0	22184.5
A_Pvalb_Basket	B_NFMS	FGF12	FGFR2	0.00036409	18157.3	0.00283481	54567	0.844378	7201	0.848271	4011	0.936821	2823	0	22184.5
A_Pvalb_Basket	B_Pvalb_Bistrat	FGF1	EGFR	0.000364689	23066.3	0.0103308	5009	1.15509	3876	0.635198	7204	0.697344	77058	0	22184.5
B_Cck_RLM	B_Cck_NB	SEMA3C	NRP2_PLXNA2	0.000365703	9241.7	0.0140386	2256	2.12135	265	1.1711	1728	0.86939	19775	0	22184.5
A_Cck_NB	A_Sst_Hippo	FSTL5	CNTN5	0.000365711	9014.1	0.0057011	17133	1.60896	1333	1.69087	375	0.930836	4045	0	22184.5
B_Pvalb_Basket	A_Pvalb_Basket	SLIT2	APP	0.000366491	7946.1	0.00888046	7213	1.1328	4055	1.19345	1618	0.928062	4660	0	22184.5
B_Sst_OLM	B_CA1_D	EFNA5	EPHA4	0.000367494	7868.5	0.0174661	1249	0.943402	5946	0.996812	2745	0.918192	7218	0	22184.5
A_Pvalb_Bistrat	A_CA1_S	NGF	SORCS3	0.000367958	11085.5	0.0110903	4205	1.24071	3307	0.571238	8577	0.876928	17154	0	22184.5
A_Sst_Hippo	A_Sst_Back	FSTL5	CNTN5	0.00036971	13199.9	0.00396252	31884	1.19682	3578	1.3351	1124	0.918168	7229	0	22184.5
B_Cck_NB	B_Cck_NB	SEMA3C	NRP2_PLXNA1	0.000370053	12263.1	0.0176095	1226	2.2465	114	1.06872	2265	0.827211	35526	0	22184.5
A_Pvalb_Bistrat	B_Sst_Hippo	NGF	KIDINS220	0.000370215	10624.1	0.00852776	7880	1.46218	1981	0.858429	3900	0.876854	17175	0	22184.5
A_Cck_NB	B_CA1_S	FGF13	FGFR2	0.000370215	9287.5	0.00569301	17175	1.51279	1752	1.42037	911	0.929093	4415	0	22184.5
A_Sst_Back	B_Pvalb_Basket	VCL	ALK	0.000370431	12650.3	0.00571009	17074	1.11336	4228	1.0178	2588	0.876841	17177	0	22184.5
B_Sst_Hippo	B_Sst_OLM	SST	GRM7	0.000370647	12164.3	0.00754806	10171	1.01572	5217	0.483264	11289	0.895941	11960	0	22184.5
A_Cck_RLM	B_CA1_S	IGF1	IGF2R	0.000371511	17233.3	0.00865762	7621	2.19842	176	1.17544	1713	0.772354	54472	0	22184.5
A_Cck_RLM	B_CA1_S	IGF1	IGF1R	0.000371998	11168.7	0.00837964	8178	2.11139	275	1.06781	2269	0.861258	22937	0	22184.5
B_Sst_Hippo	B_Sst_OLM	NXPH1	NRXN2	0.000372051	9493.7	0.00569113	17192	1.58773	1412	1.66849	410	0.921922	6270	0	22184.5
A_Cck_RLM	B_Cck_NB	APP	VLDLR	0.000373786	12101.1	0.00810212	8819	0.896142	6523	0.722976	5771	0.87674	17208	0	22184.5
A_NFMS	B_NFMS	IL1RAPL1	PTPRD	0.000374937	6726.3	0.00840691	8116	1.30328	2879	1.73908	316	0.965234	136	0	22184.5
A_NFMS	A_CA1_D	EFNA5	EPHA4	0.000375803	7675.7	0.0173994	1262	0.94092	5978	1.17956	1695	0.918048	7259	0	22184.5
A_Sst_Hippo	B_NFMS	FSTL5	CNTN5	0.000376007	11645.1	0.00443562	26298	1.30942	2832	1.48908	767	0.922306	6144	0	22184.5
A_Cck_RLM	B_NFMS	SEMA3C	NRP1_PLXNA2	0.000376212	13300.3	0.00885404	7261	1.73923	973	0.700112	6116	0.843153	29967	0	22184.5
A_Sst_OLM	A_NFMS	LRRC4B	PTPRD	0.000376618	12843.3	0.00568267	17234	0.762321	8655	1.26945	1320	0.884656	14823	0	22184.5
A_Pvalb_Bistrat	A_Cck_NB	FSTL5	SDK2	0.000376837	10391.9	0.00836339	8215	1.34773	2593	1.16965	1731	0.876642	17236	0	22184.5
B_Pvalb_Basket	A_Cck_NB	FGF13	EGFR	0.000376888	13133.3	0.0164191	1483	1.81032	812	1.0662	2279	0.816904	38908	0	22184.5
A_NFMS	B_Cck_RLM	PTN	PTPRZ1	0.000377379	9354.9	0.0206118	757	1.40304	2280	1.15421	1798	0.869432	19755	0	22184.5
B_Sst_Hippo	A_CA1_D	EFNA5	EPHA7	0.000377603	13539.3	0.00641867	13887	0.572213	14032	0.712172	5929	0.897274	11664	0	22184.5
A_Sst_OLM	A_Cck_RLM	NCAM1	ROBO1	0.000378055	13169.3	0.00388626	32927	0.947703	5905	0.998381	2734	0.94132	2096	0	22184.5
A_Sst_Back	A_Cck_RLM	NCAM1	PTPRZ1	0.000378479	11278.5	0.00567871	17251	1.24309	3286	1.00395	2696	0.900733	10975	0	22184.5
A_Cck_NB	A_CA1_S	ALCAM	CHL1	0.000378589	10733.3	0.00567851	17252	0.90191	6449	0.977475	2866	0.927014	4915	0	22184.5
B_Cck_NB	B_Cck_RLM	SEMA3C	NRP2_PLXNA1	0.000378856	12543.3	0.0167648	1397	2.22145	148	1.06557	2283	0.82367	36704	0	22184.5
B_Sst_Back	A_CA1_S	NXPH1	NRXN1	0.000378856	9330.7	0.00516073	20518	1.40267	2283	1.43854	876	0.95838	792	0	22184.5
A_Pvalb_Bistrat	A_Cck_RLM	NTRK3	PTPRF	0.000379248	14133.1	0.00781726	9534	0.665426	11038	0.500983	10651	0.876579	17258	0	22184.5
A_Cck_RLM	A_CA1_D	GNAS	ADCY8	0.000379578	13096.1	0.00567702	17261	0.793817	8061	0.782339	4849	0.891171	13125	0	22184.5
A_Cck_RLM	A_CA1_S	SEMA3C	NRP2_PLXNA1	0.000379906	17602.5	0.00884029	7279	1.89685	638	0.906476	3427	0.772315	54484	0	22184.5
A_Pvalb_Basket	B_Cck_RLM	NXPH1	NRXN2	0.000380112	10644.1	0.00510901	20841	1.43819	2103	1.46673	812	0.917949	7280	0	22184.5
A_Sst_Back	B_CA1_S	NXPH1	NRXN1	0.000380831	9269.7	0.00520022	20226	1.40217	2287	1.43623	884	0.958532	767	0	22184.5
B_Sst_Back	A_Sst_OLM	NXPH1	NRXN1	0.000381821	9328.9	0.00515856	20534	1.40153	2289	1.45494	843	0.958372	794	0	22184.5
A_Pvalb_Bistrat	B_Pvalb_Basket	NGF	KIDINS220	0.000381892	10715.1	0.00847185	7984	1.45502	2024	0.84066	4101	0.876499	17282	0	22184.5
A_Sst_Back	B_Sst_Hippo	NXPH1	NRXN2	0.000383109	9485.7	0.00567158	17293	1.63171	1267	1.68398	387	0.921798	6297	0	22184.5
A_Sst_OLM	A_Cck_RLM	RELN	VLDLR	0.00038342	9906.9	0.0123951	3136	1.96807	506	1.72276	335	0.86017	23373	0	22184.5
A_Pvalb_Basket	B_Pvalb_Bistrat	SLIT2	ROBO2	0.000383552	13987.1	0.00567121	17297	0.533159	15630	0.643214	7057	0.915936	7767	0	22184.5
B_Sst_Hippo	A_CA1_D	SST	GRM7	0.000384107	13161.7	0.00744609	10475	0.995574	5404	0.383563	15637	0.895305	12108	0	22184.5
B_Sst_Hippo	A_CA1_D	AFDN	EPHA7	0.000385218	12986.1	0.00679701	12471	0.563235	14387	0.598546	7918	0.914909	7970	0	22184.5
B_Sst_Hippo	A_CA1_D	NGF	SORCS3	0.000385998	9659.3	0.0125729	3009	1.3418	2637	0.75022	5326	0.88354	15140	0	22184.5
A_Cck_RLM	B_CA1_S	COL19A1	ITGA11_ITGB1	0.000386296	12168.7	0.00636018	14098	1.53341	1656	1.65676	429	0.862413	22476	0	22184.5
A_Cck_RLM	B_Sst_OLM	IGF1	IGF1R	0.000388296	11936.1	0.00769114	9831	2.07886	328	1.06363	2302	0.856056	25035	0	22184.5
A_Sst_OLM	A_Cck_RLM	SEMA3A	NRP2	0.00038926	14796.9	0.0159047	1609	0.982436	5542	0.82187	4310	0.812499	40339	0	22184.5
B_Sst_Hippo	A_CA1_D	FGF12	FGFR1	0.000389689	11617.5	0.00805357	8924	0.732866	9277	0.709721	5967	0.896908	11735	0	22184.5
B_Cck_RLM	A_Sst_Hippo	IGF1	IGF2R	0.000390303	13342.9	0.0139161	2306	2.18464	184	1.26279	1346	0.811373	40694	0	22184.5
B_Pvalb_Bistrat	B_Pvalb_Basket	NXPH1	NRXN3	0.000391309	10646.5	0.00434647	27227	1.39713	2308	1.36393	1031	0.961512	482	0	22184.5
A_Cck_RLM	A_CA1_S	APP	APLP1	0.00039307	15552.3	0.00636091	14094	0.574599	13948	0.515737	10153	0.876202	17382	0	22184.5
A_Sst_Hippo	B_Sst_Back	ALKAL2	ALK	0.00039326	15735.9	0.00879872	7343	1.31719	2785	1.08782	2135	0.800797	44232	0	22184.5
B_Cck_RLM	A_Cck_NB	IGF1	IGF2R	0.000393832	13353.3	0.0138805	2313	2.18365	187	1.26463	1341	0.811177	40741	0	22184.5
A_Sst_OLM	B_CA1_S	FSTL5	CHL1	0.000393862	10152.1	0.00565509	17389	1.34901	2581	1.27856	1298	0.917864	7308	0	22184.5
B_Cck_NB	A_Cck_NB	SEMA3C	NRP2_PLXNA1	0.000394338	12101.3	0.0181922	1120	2.26203	107	1.06191	2314	0.829525	34781	0	22184.5
A_Cck_NB	A_NFMS	IGF1	IGF1R	0.000395223	9317.7	0.0108814	4395	1.81544	807	1.15351	1801	0.876143	17401	0	22184.5
A_Cck_NB	A_Sst_Hippo	SEMA3C	NRP2_PLXNA1	0.000395351	13219.7	0.0148689	1934	2.38844	49	1.06165	2316	0.814785	39615	0	22184.5
A_Pvalb_Basket	A_NFMS	SLIT2	ROBO1	0.000395378	12461.1	0.00490219	22337	0.835343	7353	0.893395	3547	0.919423	6884	0	22184.5
B_Pvalb_Basket	A_Pvalb_Basket	SLIT2	ROBO2	0.000396227	8329.3	0.00879157	7357	0.965843	5705	1.03461	2486	0.931347	3914	0	22184.5
A_Pvalb_Bistrat	A_Cck_NB	NGF	KIDINS220	0.000396473	10861.9	0.00841053	8102	1.44716	2063	0.803594	4548	0.876105	17412	0	22184.5
B_Cck_RLM	B_Sst_Back	TNC	PTPRZ1	0.000396536	17137.9	0.0377722	157	2.0814	325	1.04028	2446	0.755504	60577	0	22184.5
A_Pvalb_Bistrat	A_Sst_Back	NGF	KIDINS220	0.000397043	10787.7	0.00840959	8104	1.44704	2065	0.834612	4168	0.876099	17417	0	22184.5
B_Sst_Hippo	A_Sst_Hippo	NGF	KIDINS220	0.000397271	10722.5	0.00840929	8105	1.44	2097	0.866229	3807	0.876097	17419	0	22184.5
B_Sst_Hippo	A_NFMS	NPY	GRM7	0.000397385	8922.1	0.014174	2208	1.48619	1884	0.900573	3489	0.884552	14845	0	22184.5
B_Cck_RLM	A_Cck_RLM	GNAI2	CNR1	0.000397891	14412.5	0.0138655	2321	1.86392	701	1.51881	717	0.79544	46139	0	22184.5
B_Sst_Back	A_NFMS	NXPH1	NRXN3	0.000397891	10381.7	0.00445832	26106	1.39533	2321	1.4376	879	0.961979	418	0	22184.5
A_Pvalb_Basket	A_Pvalb_Basket	FGF13	FGFR2	0.000398143	13638.3	0.00411541	29882	0.995332	5407	0.914122	3352	0.917632	7366	0	22184.5
A_Cck_RLM	A_NFMS	SEMA3C	NRP2_PLXNA4	0.000398997	11943.1	0.00878472	7370	1.77417	900	0.792853	4701	0.857275	24560	0	22184.5
A_Sst_OLM	A_Cck_RLM	FSTL5	CNTN5	0.000399852	11707.1	0.0043919	26725	1.42242	2181	1.31492	1187	0.921951	6258	0	22184.5
B_Sst_Hippo	A_NFMS	SST	GRM7	0.000399901	8318.3	0.00988708	5592	1.47779	1918	1.06291	2305	0.907869	9592	0	22184.5
A_Sst_Hippo	B_NFMS	NXPH1	NRXN2	0.000401138	10626.1	0.00505938	21181	1.4935	1845	1.59898	540	0.91758	7380	0	22184.5
A_NFMS	B_CA1_D	EFNA5	EPHA4	0.000401781	7762.7	0.0171799	1314	0.927568	6117	1.14899	1815	0.917569	7383	0	22184.5
A_Sst_OLM	A_Pvalb_Basket	NCAM1	ROBO1	0.000401781	12988.3	0.00392621	32378	0.963267	5736	1.01978	2575	0.941602	2068	0	22184.5
A_Sst_OLM	A_Sst_OLM	SEMA6A	PLXNA2	0.000404623	10938.1	0.00865736	7622	1.18054	3687	0.875361	3714	0.875941	17483	0	22184.5
B_Cck_NB	A_NFMS	WNT5A	PTPRK	0.000405574	11147.7	0.0332369	219	1.63235	1260	1.05859	2336	0.843755	29739	0	22184.5
A_Pvalb_Basket	B_Cck_RLM	VEGFA	NRP2	0.000406526	19102.5	0.00876433	7405	1.00923	5274	0.762642	5143	0.769516	55506	0	22184.5
A_Sst_Back	B_CA1_D	SEMA6A	PLXNA4	0.000407524	14194.3	0.00613939	15011	0.743931	9021	0.63342	7247	0.875895	17508	0	22184.5
A_Cck_RLM	A_CA1_D	SEMA3C	NRP2_PLXNA1	0.000408262	17702.5	0.00875859	7413	1.89443	648	0.904343	3452	0.771498	54815	0	22184.5
A_Sst_OLM	B_Sst_OLM	SEMA6A	PLXNA2	0.000408806	10886.9	0.00864386	7659	1.17924	3698	0.912458	3374	0.875857	17519	0	22184.5
A_Pvalb_Basket	A_Sst_Hippo	NXPH1	NRXN2	0.000408914	10779.7	0.00503809	21331	1.42916	2146	1.46316	821	0.917421	7416	0	22184.5
A_Cck_NB	B_Sst_OLM	ALCAM	CHL1	0.000409273	10840.7	0.00563259	17523	0.893992	6545	0.962922	2972	0.926739	4979	0	22184.5
B_Cck_NB	A_Cck_RLM	SEMA3C	NRP2_PLXNA1	0.000409712	12585.1	0.0166698	1414	2.21908	151	1.05751	2344	0.823257	36832	0	22184.5
A_Sst_Back	A_Sst_OLM	NXPH1	NRXN2	0.00040974	9540.7	0.00563168	17527	1.6273	1278	1.6996	364	0.921543	6350	0	22184.5
A_Sst_OLM	B_Sst_Hippo	EFNA5	EPHA5	0.000410442	12932.7	0.00563096	17533	0.641187	11749	0.585477	8222	0.926751	4975	0	22184.5
A_Cck_NB	B_Sst_Back	CALCB	ADCYAP1R1	0.000411269	23971.1	0.0354546	186	2.07526	331	0.538693	9459	0.653587	87695	0	22184.5
A_Sst_Hippo	A_CA1_S	FGF12	FGFR1	0.000411379	16114.7	0.00562952	17541	0.568596	14168	0.513621	10223	0.879137	16457	0	22184.5
A_Cck_RLM	B_CA1_D	WNT5A	ROR1	0.00041175	15936.9	0.0236387	517	1.05752	4770	0.62471	7429	0.799232	44784	0	22184.5
B_Pvalb_Bistrat	A_Pvalb_Basket	NXPH1	NRXN3	0.000412313	10695.5	0.00433048	27386	1.38777	2349	1.34946	1069	0.961444	489	0	22184.5
A_Cck_NB	B_Sst_Hippo	FSTL5	CNTN5	0.000412318	9119.9	0.00562831	17549	1.59798	1369	1.69125	372	0.930421	4125	0	22184.5
B_Sst_OLM	A_Pvalb_Bistrat	NCAM1	GFRA1	0.000412834	7603.1	0.0148161	1951	1.61688	1309	1.05655	2350	0.904816	10221	0	22184.5
A_Cck_RLM	A_NFMS	APP	APLP1	0.000413494	15589.7	0.00630872	14300	0.570853	14083	0.526324	9822	0.875754	17559	0	22184.5
A_Pvalb_Basket	B_CA1_D	FGF12	FGFR2	0.000413721	18624.7	0.00278867	56004	0.829937	7438	0.802237	4572	0.936333	2925	0	22184.5
A_Cck_RLM	A_Pvalb_Basket	ADAM10	GPNMB	0.000413751	29385.7	0.0279299	332	0.890576	6589	0.253065	25040	0.631323	92783	0	22184.5
A_NFMS	A_Cck_NB	CALM1	HTR2C	0.000413878	11586.5	0.0241995	494	1.3877	2352	1.29169	1261	0.838397	31641	0	22184.5
A_Cck_RLM	A_CA1_S	IGF1	IGF1R	0.000413878	11600.5	0.00799841	9078	2.09338	303	1.05595	2352	0.858453	24085	0	22184.5
A_Pvalb_Basket	B_Pvalb_Bistrat	SLIT2	PLXNA1	0.000414161	14876.5	0.00874434	7440	0.998706	5363	1.0323	2495	0.823063	36900	0	22184.5
B_Sst_Back	B_Sst_OLM	NXPH1	NRXN1	0.000414924	9382.1	0.00513149	20706	1.38722	2354	1.44771	858	0.958267	808	0	22184.5
A_Sst_OLM	A_CA1_S	FGF12	FGFR1	0.000415027	16270.7	0.00562458	17572	0.566947	14239	0.494623	10883	0.87909	16475	0	22184.5
A_Sst_OLM	B_Sst_Back	SEMA6A	PLXNA4	0.000415145	16223.3	0.00612047	15101	0.669345	10918	0.389302	15340	0.875727	17573	0	22184.5
A_Sst_Back	B_Pvalb_Basket	SEMA6A	PLXNA4	0.0004155	14468.5	0.00611928	15109	0.739648	9112	0.580937	8361	0.875716	17576	0	22184.5
B_Sst_Hippo	A_CA1_S	SST	GRM7	0.000416328	11283.1	0.00801157	9047	1.10728	4281	0.535794	9549	0.898687	11354	0	22184.5
B_Sst_Hippo	B_Cck_RLM	CNTN1	PTPRZ1	0.000417157	11965.1	0.0056205	17590	1.11872	4172	0.788108	4762	0.899908	11117	0	22184.5
B_Cck_NB	A_CA1_D	SEMA3C	NRP1_PLXNA4	0.000417546	7572.3	0.0176619	1212	2.18137	190	1.05434	2359	0.896133	11916	0	22184.5
B_Sst_Back	B_CA1_D	EFNA5	EPHA6	0.000417686	7407.7	0.00873833	7456	1.10119	4348	1.25677	1369	0.946987	1681	0	22184.5
A_NFMS	B_Sst_OLM	PTN	ALK	0.000418071	8218.9	0.015015	1890	1.38654	2360	1.31006	1202	0.889793	13458	0	22184.5
A_Cck_RLM	A_Pvalb_Bistrat	SEMA3C	NRP1_PLXNA2	0.000418128	13522.5	0.00873654	7458	1.73025	1001	0.665565	6674	0.842268	30295	0	22184.5
A_Cck_RLM	B_NFMS	SLITRK1	PTPRD	0.000418345	13784.7	0.00609995	15216	0.668304	10947	0.962154	2976	0.875656	17600	0	22184.5
B_Sst_Back	A_CA1_D	EFNA5	EPHA6	0.0004199	7404.7	0.00873244	7466	1.09995	4358	1.26684	1332	0.94697	1683	0	22184.5
A_Sst_OLM	B_Pvalb_Bistrat	VCL	ALK	0.000420727	12739.5	0.00561428	17620	1.17701	3717	1.00501	2687	0.875924	17489	0	22184.5
A_Pvalb_Basket	A_CA1_D	SLIT2	ROBO1	0.000421233	13046.5	0.00498998	21688	0.846904	7158	0.622733	7472	0.920078	6730	0	22184.5
B_Pvalb_Bistrat	A_Cck_NB	NGF	SORCS2	0.000421235	11338.9	0.018017	1153	1.80528	822	1.05312	2366	0.842609	30169	0	22184.5
A_NFMS	A_Pvalb_Basket	NRG1	NETO2	0.000421678	8929.3	0.00889546	7173	0.879102	6717	1.34272	1098	0.917181	7474	0	22184.5
A_NFMS	B_Sst_Back	PTN	PTPRZ1	0.000421763	9405.5	0.0202963	786	1.38437	2367	1.19525	1607	0.868554	20083	0	22184.5
B_Pvalb_Basket	B_Cck_NB	SLIT2	APP	0.000421901	8095.9	0.00872891	7475	1.11167	4244	1.16135	1763	0.927485	4813	0	22184.5
A_Sst_Hippo	B_CA1_D	EFNA5	EPHA7	0.000422521	14831.1	0.00561181	17635	0.542136	15229	0.712988	5919	0.890916	13188	0	22184.5
B_Sst_Hippo	B_Cck_RLM	NXPH1	NRXN2	0.000422641	9614.3	0.00561158	17636	1.57851	1447	1.65785	428	0.921414	6376	0	22184.5
B_Sst_Hippo	A_CA1_S	FGF12	FGFR1	0.00042312	15698.3	0.00570381	17113	0.593396	13276	0.531008	9694	0.879832	16224	0	22184.5
A_Cck_RLM	B_Sst_Back	SEMA3C	NRP2_PLXNA3	0.000423238	18729.3	0.00872536	7481	2.01946	420	0.979368	2854	0.75513	60707	0	22184.5
B_Sst_Hippo	A_CA1_S	CNTN6	PTPRG	0.00042396	10484.9	0.00627313	14443	0.984936	5513	0.995497	2753	0.916915	7531	0	22184.5
A_Sst_OLM	A_Sst_Hippo	EFNA5	EPHA5	0.000424321	12916.3	0.00560969	17650	0.634578	11954	0.606351	7784	0.926622	5009	0	22184.5
A_Sst_Hippo	B_Pvalb_Basket	NCAM1	ROBO1	0.000425027	14932.3	0.00351308	38802	0.826999	7489	0.872862	3737	0.938469	2449	0	22184.5
A_Sst_Hippo	B_Cck_RLM	NCAM1	ROBO1	0.000425251	14843.3	0.00351303	38804	0.826979	7490	0.921184	3288	0.938468	2450	0	22184.5
A_Cck_RLM	A_Sst_OLM	IGF1	IGF1R	0.000425477	11991.5	0.00765604	9919	2.0772	330	1.05219	2374	0.855774	25150	0	22184.5
A_Cck_RLM	B_CA1_S	FSTL5	SDK2	0.000425477	11702.5	0.00692637	12040	1.4378	2108	1.34049	1106	0.866081	21074	0	22184.5
A_Sst_Back	B_Cck_RLM	IL1RAPL1	PTPRF	0.000425524	15360.9	0.00703615	11695	0.63603	11903	0.347184	17660	0.890178	13362	0	22184.5
B_NFMS	A_CA1_D	EFNA5	EPHA7	0.000427495	8776.1	0.0102889	5053	0.862111	6944	1.07936	2199	0.917073	7500	0	22184.5
A_Sst_Back	A_Cck_RLM	EFNA5	EPHA3	0.000428666	14179.7	0.00560195	17686	0.662439	11125	0.692969	6230	0.889018	13673	0	22184.5
B_NFMS	A_Pvalb_Basket	NRG1	NETO2	0.000429297	9033.9	0.00886074	7246	0.873689	6791	1.23593	1440	0.917033	7508	0	22184.5
A_Cck_RLM	A_Pvalb_Bistrat	SEMA3C	NRP2_PLXNA1	0.0004302	17753.1	0.00871336	7512	1.89074	654	0.904766	3447	0.771041	54968	0	22184.5
A_Cck_NB	A_Sst_OLM	CALCB	ADCYAP1R1	0.000431329	23922.9	0.0351818	190	2.06989	339	0.552249	9036	0.652712	87865	0	22184.5
A_Cck_RLM	A_Sst_Back	LAMA3	DAG1	0.00043133	18973.5	0.00871148	7517	1.26881	3117	0.697913	6141	0.768402	55908	0	22184.5
A_Sst_OLM	A_Pvalb_Bistrat	VCL	ALK	0.000433291	12764.9	0.00559672	17724	1.17297	3742	1.01363	2616	0.875754	17558	0	22184.5
A_Sst_OLM	A_Cck_NB	RELN	VLDLR	0.000433507	9271.9	0.0137118	2389	2.01431	428	1.74711	303	0.866132	21055	0	22184.5
A_Sst_OLM	A_Cck_RLM	SEMA6A	PLXNA2	0.00043378	10988.7	0.00854213	7856	1.16945	3777	0.909305	3398	0.875211	17728	0	22184.5
A_Sst_Back	B_Cck_NB	FSTL5	SDK2	0.000433902	10642.9	0.00814577	8716	1.33909	2654	1.12563	1931	0.875209	17729	0	22184.5
A_Sst_Back	B_CA1_D	CNTN4	APLP1	0.000433902	14838.7	0.00681586	12410	0.486815	17729	0.707432	5997	0.881021	15873	0	22184.5
B_Sst_Hippo	B_CA1_S	SST	GRM7	0.00043427	11276.9	0.00801091	9052	1.10715	4285	0.537114	9508	0.898683	11355	0	22184.5
B_Pvalb_Basket	B_CA1_S	SLIT2	ROBO2	0.00043428	8418.7	0.00870123	7530	0.953418	5840	1.02566	2539	0.931016	4000	0	22184.5
A_Sst_OLM	A_Sst_Hippo	NXPH1	NRXN1	0.00043428	10805.7	0.00456141	25136	1.13023	4083	1.21076	1541	0.955848	1084	0	22184.5
B_CA1_S	B_NFMS	DCN	MET	0.000434465	32364.3	0.129701	2	0.5927	13313	0.349302	17540	0.53498	108782	0	22184.5
B_NFMS	B_Cck_RLM	NLGN1	NRXN3	0.000434465	11467.5	0.00436803	26997.5	1.02298	5142.5	0.957374	3011.5	0.967774	1.5	0	22184.5
A_Cck_RLM	A_Cck_RLM	NFASC	CNTN1_CNTNAP1	0.000434465	60864.3	0.00200507	82683	-0.143472	87887	-0.178144	85010	0.852273	26557	0	22184.5
A_Sst_OLM	A_Sst_Hippo	NXPH1	NRXN2	0.000434736	9979.7	0.00541979	18783	1.53723	1635	1.58345	579	0.920145	6717	0	22184.5
B_Cck_RLM	A_Cck_NB	TNC	PTPRZ1	0.000436419	17379.1	0.0373075	160	2.06662	341	0.924625	3262	0.754359	60948	0	22184.5
B_Sst_Hippo	B_CA1_S	NGF	SORCS3	0.000437216	11014.3	0.0109448	4340	1.21326	3484	0.611457	7686	0.876213	17377	0	22184.5
A_Cck_RLM	A_Sst_Hippo	FSTL5	CHL1	0.00043839	10404.5	0.00550332	18256	1.36182	2501	1.21217	1533	0.916833	7548	0	22184.5
A_Sst_Back	B_CA1_D	CNTN6	PTPRG	0.000438449	12375.3	0.00559012	17766	0.782027	8281	0.767553	5075	0.912417	8570	0	22184.5
B_Cck_RLM	A_Sst_Back	FSTL5	CNTN5	0.000439459	7181.7	0.00738354	10665	1.9368	564	1.91782	95	0.93871	2400	0	22184.5
A_Sst_OLM	B_Sst_Back	NXPH1	NRXN2	0.000439932	9686.3	0.00558848	17778	1.55719	1541	1.62017	500	0.921264	6428	0	22184.5
A_Sst_OLM	B_Pvalb_Bistrat	RELN	LRP8	0.000441791	10593.3	0.00694656	11978	1.89567	643	1.69492	368	0.875042	17793	0	22184.5
A_Sst_OLM	B_Cck_RLM	RELN	LRP8	0.000442288	10599.3	0.00694397	11987	1.8955	644	1.68455	384	0.875022	17797	0	22184.5
B_Sst_Hippo	B_CA1_S	CNTN6	PTPRG	0.00044266	10309.9	0.00635529	14113	1.00442	5313	1.02928	2521	0.917409	7418	0	22184.5
A_Sst_OLM	A_Cck_RLM	NCAM1	PTPRZ1	0.000442909	11507.5	0.00558205	17802	1.21996	3440	0.958943	3001	0.899963	11110	0	22184.5
A_Cck_RLM	A_Cck_NB	LAMA3	DAG1	0.00044299	19116.1	0.00867775	7568	1.26784	3122	0.665656	6670	0.768056	56036	0	22184.5
A_Sst_OLM	B_Sst_Hippo	EFNA5	EPHA7	0.000443158	16476.5	0.00650792	13538	0.494693	17333	0.344745	17804	0.897909	11523	0	22184.5
B_Sst_Hippo	B_CA1_D	EFNA5	EPHA7	0.000444778	12623.1	0.00671839	12744	0.621326	12380	0.800502	4598	0.899359	11209	0	22184.5
A_Sst_Back	A_Cck_RLM	CNTN1	PTPRZ1	0.000446278	11854.5	0.00557684	17829	1.12571	4120	0.852731	3960	0.899557	11179	0	22184.5
A_Cck_RLM	B_Sst_Back	GAD1	GRM4	0.000446695	18335.9	0.0086723	7584	1.32539	2728	0.896843	3517	0.769083	55666	0	22184.5
A_Sst_Hippo	A_Sst_Hippo	NGF	MAGED1	0.000446928	17070.7	0.00867176	7585	1.20829	3510	0.67914	6448	0.796845	45626	0	22184.5
B_Sst_Hippo	A_CA1_S	NGF	SORCS3	0.000447531	11407.9	0.0106813	4607	1.19246	3604	0.56241	8805	0.874886	17839	0	22184.5
A_Sst_OLM	B_Sst_OLM	NXPH1	NRXN2	0.000448284	9716.9	0.00557401	17845	1.55548	1549	1.59766	543	0.92117	6463	0	22184.5
A_Pvalb_Basket	B_Pvalb_Basket	FGF13	FGFR2	0.00044879	14055.3	0.00400753	31245	0.96362	5731	0.896137	3523	0.916622	7593	0	22184.5
A_Sst_OLM	A_CA1_S	EFNA5	EPHA5	0.000449794	13195.9	0.00557223	17857	0.622934	12325	0.573661	8526	0.926394	5087	0	22184.5
B_Sst_Hippo	B_Sst_Hippo	NGF	KIDINS220	0.000450046	10958.3	0.00821327	8532	1.41392	2222	0.849602	3994	0.874811	17859	0	22184.5
A_Sst_Hippo	A_Cck_NB	RELN	VLDLR	0.000450424	13318.9	0.00866551	7600	1.30897	2838	1.13652	1878	0.837226	32094	0	22184.5
A_Pvalb_Basket	A_CA1_D	FGF12	FGFR2	0.000450424	18861.1	0.00275846	56957	0.820481	7600	0.801944	4579	0.936008	2985	0	22184.5
A_Sst_Back	A_Sst_Back	NXPH1	NRXN1	0.000451524	9372.3	0.00514815	20604	1.37519	2422	1.4507	850	0.958332	801	0	22184.5
A_Cck_NB	B_CA1_S	FSTL5	CHL1	0.000452571	10409.3	0.00556807	17879	1.32788	2719	1.14966	1812	0.917278	7452	0	22184.5
A_Pvalb_Basket	B_Cck_RLM	LAMA3	SDC2	0.000452766	22428.1	0.010593	4702	0.943619	5944	0.615347	7610	0.717991	71700	0	22184.5
B_Pvalb_Basket	B_Sst_Back	SLIT2	ROBO1	0.000453236	7179.9	0.00866024	7612	1.33172	2690	1.43252	889	0.938142	2524	0	22184.5
A_Sst_Back	B_CA1_S	EFNA5	EPHA5	0.000453585	13660.5	0.00556723	17887	0.574113	13965	0.547668	9170	0.926363	5096	0	22184.5
B_Sst_Hippo	B_CA1_D	AFDN	EPHA7	0.000454092	12042.5	0.00711441	11455	0.612348	12672	0.686876	6322	0.916669	7579	0	22184.5
B_Sst_Hippo	B_CA1_D	NGF	SORCS3	0.000454981	9506.1	0.0127755	2904	1.35779	2525	0.770449	5018	0.88436	14899	0	22184.5
A_Pvalb_Bistrat	A_CA1_S	ALCAM	NRP1	0.000454981	13155.7	0.00962915	5976	0.483613	17898	0.553458	9010	0.902361	10710	0	22184.5
A_Pvalb_Basket	A_Pvalb_Bistrat	SLIT2	ROBO2	0.000454981	14470.7	0.00556421	17898	0.518356	16285	0.592036	8078	0.9152	7908	0	22184.5
A_Pvalb_Basket	B_Sst_Hippo	NXPH1	NRXN2	0.000455117	11020.3	0.00492158	22194	1.41433	2218	1.43578	885	0.91653	7620	0	22184.5
A_Sst_Back	A_Pvalb_Basket	SEMA6A	PLXNA4	0.000455362	14909.9	0.00600503	15650	0.715319	9716	0.550161	9098	0.874687	17901	0	22184.5
A_Sst_OLM	A_Sst_OLM	RELN	ITGA3_ITGB1	0.000455824	9890.3	0.0107432	4535	2.00236	448	1.70805	355	0.863829	21929	0	22184.5
A_Pvalb_Basket	B_CA1_S	IL1RAPL1	PTPRD	0.000456381	12475.7	0.00556213	17909	0.73952	9118	0.457655	12262	0.957597	905	0	22184.5
A_Pvalb_Bistrat	A_Pvalb_Basket	NGF	KIDINS220	0.000456763	11064.3	0.00819031	8590	1.41895	2199	0.812384	4436	0.874658	17912	0	22184.5
B_Cck_RLM	B_Cck_RLM	SEMA3C	NRP2_PLXNA2	0.000457079	9397.7	0.0136485	2432	2.10555	284	1.18426	1670	0.867781	20418	0	22184.5
A_Sst_OLM	A_NFMS	FSTL5	CNTN5	0.000457529	9211.7	0.00556033	17918	1.59596	1378	1.69976	363	0.930027	4215	0	22184.5
A_Sst_Back	A_CA1_D	GNAS	ADCY9	0.000457656	15487.7	0.00652087	13492	0.483169	17919	0.476892	11500	0.894292	12343	0	22184.5
B_Sst_Hippo	B_Sst_OLM	RELN	LRP8	0.000458679	11134.5	0.0068936	12140	1.4452	2073	1.26242	1348	0.874623	17927	0	22184.5
B_Sst_Hippo	B_CA1_D	GNAS	ADCY9	0.000458807	15883.5	0.00649575	13576	0.487694	17686	0.425923	13573	0.89411	12398	0	22184.5
A_Sst_OLM	B_Cck_RLM	FSTL5	CHL1	0.000458807	10361.9	0.00555886	17928	1.33176	2689	1.21111	1537	0.917215	7471	0	22184.5
A_Sst_Hippo	A_CA1_S	NGF	SORT1	0.000458898	13781.3	0.01086	4419	1.10801	4274	0.613921	7636	0.842015	30393	0	22184.5
A_Sst_OLM	A_Pvalb_Basket	VEGFA	ITGA9	0.000459135	22389.3	0.0165599	1445	1.3794	2392	0.613914	7637	0.692553	78288	0	22184.5
B_Sst_Hippo	B_CA1_D	FGF12	FGFR1	0.000459319	11745.9	0.00799291	9092	0.729265	9352	0.68956	6284	0.896558	11817	0	22184.5
A_Sst_Back	A_CA1_D	CNTN4	PTPRG	0.00046073	12613.9	0.00555539	17943	0.548357	14984	0.730147	5647	0.939273	2311	0	22184.5
A_Pvalb_Basket	A_Sst_OLM	SLIT2	PLXNA1	0.000460797	14958.3	0.00864928	7644	0.996209	5397	1.04635	2403	0.822266	37163	0	22184.5
A_Cck_RLM	B_CA1_D	IGF1	INSR	0.000460995	11875.9	0.00833741	8269	2.14045	233	1.10973	2007	0.851879	26686	0	22184.5
A_Sst_OLM	A_Sst_OLM	NXPH1	NRXN1	0.000461511	9836.9	0.0049106	22273	1.32405	2736	1.35521	1055	0.957378	936	0	22184.5
A_Cck_RLM	B_CA1_D	IGF1	IGF1R	0.000461556	11478.9	0.00812114	8776	2.09918	294	1.04191	2437	0.859376	23703	0	22184.5
A_Pvalb_Bistrat	B_Pvalb_Basket	NXPH1	NRXN3	0.000461556	10864.1	0.00427112	28039	1.37107	2440	1.33119	1141	0.961187	516	0	22184.5
A_Sst_OLM	A_Sst_OLM	NXPH1	NRXN2	0.000461987	10266.9	0.00525721	19825	1.518	1720	1.57168	602	0.919019	7003	0	22184.5
A_Cck_RLM	B_CA1_D	IGF1	IGF2R	0.000462117	21636.5	0.00578603	16647	2.12436	258	1.11161	1992	0.735003	67101	0	22184.5
A_Sst_Back	B_Sst_Back	EFNA5	EPHA10	0.000462143	14118.9	0.00571649	17026	0.756075	8773	0.796266	4657	0.87455	17954	0	22184.5
B_Sst_Back	A_NFMS	SST	GRM7	0.000462463	7149.3	0.0122346	3240	1.741	968	1.17817	1703	0.9164	7651	0	22184.5
A_Cck_RLM	A_Pvalb_Bistrat	FSTL5	CHL1	0.000463179	10510.5	0.00544091	18655	1.35151	2564	1.22062	1495	0.916397	7654	0	22184.5
A_Sst_Back	B_Cck_NB	NCAM1	PTPRZ1	0.000463432	11541.1	0.00555102	17964	1.21806	3451	0.964849	2957	0.899711	11149	0	22184.5
A_Sst_Hippo	A_NFMS	VEGFA	ITGAV	0.000463657	23160.3	0.0149186	1918	0.817164	7656	0.630847	7303	0.698561	76740	0	22184.5
A_Sst_Back	A_CA1_S	GNAS	ADCY9	0.000464336	15866.1	0.00651253	13519	0.481982	17971	0.432171	13296	0.894232	12360	0	22184.5
A_Cck_RLM	B_Sst_Hippo	GNAS	ADCY1	0.000465629	13929.7	0.00554772	17981	0.767793	8542	0.723528	5761	0.883387	15180	0	22184.5
B_Sst_Back	B_CA1_S	NXPH1	NRXN1	0.000466061	9457.5	0.00509956	20896	1.37036	2448	1.40804	934	0.958142	825	0	22184.5
A_Sst_Hippo	A_Pvalb_Basket	FGF12	FGFR2	0.000466769	16229.9	0.00325705	43807	0.816024	7669	0.74834	5355	0.940807	2134	0	22184.5
B_Sst_Hippo	B_Pvalb_Basket	NGF	KIDINS220	0.000467315	11062.9	0.00815942	8677	1.40676	2259	0.831832	4200	0.87445	17994	0	22184.5
A_Sst_Hippo	A_Sst_Back	NXPH1	NRXN2	0.00046749	10964.1	0.00489468	22392	1.47399	1928	1.55239	644	0.91632	7672	0	22184.5
A_Cck_NB	A_CA1_S	SEMA3C	NRP2_PLXNA4	0.000467574	9515.9	0.0118102	3560	2.22614	141	0.876968	3698	0.874442	17996	0	22184.5
A_Cck_RLM	B_Pvalb_Basket	GNAI2	OPRD1	0.000467971	24830.1	0.00906953	6874	1.08488	4492	0.612023	7674	0.673921	82926	0	22184.5
A_Sst_Back	B_Pvalb_Basket	EFNA5	EPHA10	0.000468224	14204.9	0.00570418	17109	0.754999	8792	0.77643	4938	0.874431	18001	0	22184.5
B_Sst_Hippo	B_NFMS	NPY	GRM7	0.000468354	9146.7	0.0139953	2277	1.46156	1985	0.827607	4244	0.883902	15043	0	22184.5
A_Sst_Hippo	B_Pvalb_Bistrat	GNAI2	UNC5B	0.000468692	25141.1	0.0168184	1388	1.53385	1653	0.611765	7677	0.631217	92803	0	22184.5
A_NFMS	A_Cck_NB	PTN	PTPRZ1	0.000468892	9606.9	0.0200466	815	1.36959	2453	1.07959	2197	0.867846	20385	0	22184.5
A_Pvalb_Basket	A_Sst_OLM	NXPH1	NRXN2	0.000470621	11083.3	0.00488695	22455	1.40993	2244	1.45139	848	0.91626	7685	0	22184.5
B_Sst_Hippo	A_Cck_NB	VCL	ALK	0.000470701	12651.7	0.0055413	18020	1.29077	2971	1.05466	2356	0.875212	17727	0	22184.5
B_Sst_Hippo	B_NFMS	SST	GRM7	0.000471092	8494.7	0.0097624	5769	1.45316	2036	0.989942	2784	0.907337	9700	0	22184.5
A_Cck_RLM	A_Sst_Hippo	TNC	PTPRZ1	0.000471164	23205.1	0.0176834	1210	1.36937	2457	0.573511	8527	0.678898	81647	0	22184.5
A_Sst_OLM	A_Pvalb_Basket	FGF12	FGFR2	0.000471588	16308.5	0.0032542	43868	0.814375	7689	0.729342	5662	0.940783	2139	0	22184.5
A_Sst_OLM	A_Pvalb_Basket	ADAM17	ERBB4	0.00047227	11177.7	0.0063396	14170	1.5913	1403	1.91552	99	0.874334	18032	0	22184.5
A_Sst_OLM	A_Sst_OLM	FSTL5	CNTN5	0.000472314	9780.7	0.00525901	19813	1.5512	1575	1.52806	701	0.928192	4630	0	22184.5
B_Sst_Hippo	B_CA1_S	FGF12	FGFR1	0.000473975	16185.3	0.00553674	18045	0.583479	13627	0.51084	10321	0.878251	16749	0	22184.5
B_Cck_RLM	A_NFMS	IGF1	IGF1R	0.000475159	7934.3	0.0135822	2464	2.23214	132	1.44508	865	0.88768	14026	0	22184.5
B_Sst_Hippo	B_Sst_Back	CNTN1	PTPRZ1	0.000475816	12014.3	0.00553448	18059	1.10005	4357	0.829146	4235	0.899212	11236	0	22184.5
B_Sst_Hippo	B_CA1_D	SST	GRM7	0.00047608	13843.3	0.00729174	10922	0.965081	5716	0.340671	18061	0.89432	12333	0	22184.5
B_Cck_NB	B_Sst_OLM	NTNG1	LRRC4C	0.0004762	7300.7	0.00861544	7708	1.10419	4312	1.64314	448	0.943616	1851	0	22184.5
A_Pvalb_Bistrat	B_Cck_RLM	CNTN1	PTPRZ1	0.000476475	12151.7	0.00553406	18064	1.09871	4369	0.77855	4903	0.899208	11238	0	22184.5
B_Sst_Hippo	A_Sst_Hippo	NXPH1	NRXN2	0.000476871	9740.3	0.00553368	18067	1.56948	1492	1.65428	436	0.920906	6522	0	22184.5
A_Sst_OLM	A_Pvalb_Basket	EFNA5	EPHA10	0.000478325	14520.5	0.00568291	17232	0.73118	9306	0.721149	5802	0.874226	18078	0	22184.5
A_Cck_RLM	B_NFMS	APP	APLP1	0.000480312	16053.9	0.00612995	15061	0.558022	14574	0.509765	10357	0.874182	18093	0	22184.5
B_Cck_RLM	A_Cck_RLM	NCAM1	PTPRZ1	0.000480445	11417.5	0.00563406	17512	1.2324	3374	0.961346	2982	0.900379	11035	0	22184.5
A_Pvalb_Basket	B_Sst_OLM	FGF13	FGFR2	0.000482074	14346.3	0.00394992	32078	0.946686	5917	0.865119	3820	0.916067	7732	0	22184.5
A_Pvalb_Basket	A_NFMS	FGF12	FGFR2	0.000482566	19058.7	0.00273143	57840	0.81202	7734	0.808646	4489	0.935712	3046	0	22184.5
A_Cck_RLM	B_Sst_Back	APP	NOTCH2	0.000483058	17016.3	0.0132568	2644	0.949086	5886	0.608724	7736	0.794117	46631	0	22184.5
A_Pvalb_Basket	B_Sst_OLM	ALKAL2	ALK	0.000483304	15792.7	0.0086031	7737	1.43498	2123	1.10536	2034	0.798998	44885	0	22184.5
A_Cck_RLM	A_Cck_RLM	FSTL5	CHL1	0.000484784	10601.9	0.00538767	18989	1.34273	2628	1.22814	1465	0.916019	7743	0	22184.5
A_Sst_OLM	B_Pvalb_Bistrat	ADAM17	ERBB4	0.00048511	11239.9	0.00631086	14290	1.58354	1430	1.85827	166	0.874084	18129	0	22184.5
A_Sst_Hippo	B_Sst_OLM	RELN	LRP8	0.000485511	11227.9	0.00682401	12373	1.43285	2132	1.26995	1318	0.874066	18132	0	22184.5
A_Sst_Hippo	A_NFMS	NPY	NPY1R	0.000486019	23220.1	0.0398161	129	1.37861	2401	0.608172	7748	0.670868	83638	0	22184.5
B_Sst_Hippo	A_Cck_NB	NGF	KIDINS220	0.000486449	11224.5	0.00810036	8822	1.3989	2300	0.794767	4677	0.874051	18139	0	22184.5
B_Sst_Hippo	A_Sst_Back	NGF	KIDINS220	0.000486852	11143.5	0.00809946	8826	1.39879	2302	0.825785	4263	0.874045	18142	0	22184.5
A_Sst_Back	A_Cck_NB	FSTL5	SDK2	0.000487388	10825.1	0.00797208	9147	1.31428	2800	1.14136	1848	0.874028	18146	0	22184.5
A_Cck_RLM	A_Sst_Back	APP	NOTCH2	0.000487505	16931.5	0.0133949	2569	0.954463	5829	0.60793	7754	0.794963	46321	0	22184.5
A_Cck_NB	A_Sst_OLM	ALCAM	CHL1	0.000489002	11048.1	0.00552055	18158	0.874675	6777	0.964787	2958	0.926054	5163	0	22184.5
A_Sst_Back	A_CA1_D	NXPH1	NRXN1	0.000489607	9434.3	0.0051285	20725	1.36501	2489	1.39386	964	0.958255	809	0	22184.5
A_Sst_OLM	B_Pvalb_Basket	ADAM17	ERBB4	0.00049116	11252.9	0.00629388	14357	1.57896	1443	1.9104	106	0.873936	18174	0	22184.5
B_Sst_Back	B_NFMS	SST	GRM7	0.000491234	7274.5	0.0120803	3352	1.71637	1032	1.1052	2035	0.915912	7769	0	22184.5
A_Cck_RLM	B_Cck_NB	WNT5A	ROR2	0.000491945	25427.3	0.0148641	1937	1.36425	2493	0.504089	10534	0.643622	89988	0	22184.5
B_Cck_NB	B_Pvalb_Bistrat	NCAM1	GFRA1	0.000492531	7543.9	0.0149989	1893	1.71744	1027	1.03265	2494	0.905343	10121	0	22184.5
B_Sst_OLM	A_CA1_S	NXPH1	NRXN1	0.000492531	9565.1	0.0050366	21338	1.3639	2494	1.4037	939	0.957892	870	0	22184.5
A_Sst_OLM	A_Cck_RLM	CNTN1	PTPRZ1	0.000493191	11938.3	0.00551498	18189	1.11002	4259	0.868431	3779	0.899052	11280	0	22184.5
A_Sst_Back	A_Sst_Back	EFNA5	EPHA10	0.000493326	14339.7	0.00564897	17420	0.750177	8882	0.7703	5022	0.873896	18190	0	22184.5
A_Cck_RLM	B_Sst_Back	SEMA3C	NRP1_PLXNA2	0.000493982	13726.5	0.00858309	7780	1.732	994	0.648349	6957	0.841087	30717	0	22184.5
A_Pvalb_Basket	A_Cck_RLM	VEGFA	NRP2	0.000494233	19457.5	0.00858302	7781	0.992714	5434	0.728179	5690	0.767657	56198	0	22184.5
A_Sst_Back	A_CA1_S	FGF12	FGFR1	0.000494276	16988.5	0.00551426	18197	0.530117	15754	0.463807	12000	0.878034	16807	0	22184.5
B_Sst_OLM	A_Sst_OLM	NXPH1	NRXN1	0.000494879	9565.9	0.00503449	21364	1.36276	2498	1.42009	912	0.957884	871	0	22184.5
B_Sst_OLM	B_CA1_D	EFNA5	EPHA6	0.000495486	7555.7	0.00858048	7786	1.08341	4503	1.19725	1594	0.946527	1711	0	22184.5
B_Cck_RLM	A_Cck_RLM	FSTL5	CHL1	0.000495636	9914.1	0.00576824	16740	1.4481	2061	1.22262	1483	0.918608	7102	0	22184.5
B_Cck_RLM	A_Cck_RLM	FSTL5	SDK2	0.000495772	7754.1	0.0121843	3270	1.83379	770	1.61745	504	0.89559	12042	0	22184.5
A_Pvalb_Bistrat	A_CA1_D	ALCAM	NRP1	0.000495908	13168.1	0.00955024	6106	0.477558	18209	0.571131	8579	0.901998	10762	0	22184.5
A_Sst_Hippo	B_Sst_Hippo	IL34	PTPRZ1	0.000496239	16872.9	0.00857951	7789	1.1354	4035	0.783419	4837	0.79717	45519	0	22184.5
A_Sst_OLM	A_Pvalb_Bistrat	FSTL5	CNTN5	0.000496742	11375.9	0.00450456	25668	1.43915	2099	1.40772	935	0.922857	5993	0	22184.5
A_Sst_Back	B_Pvalb_Bistrat	SEMA6A	PLXNA4	0.000497271	15250.5	0.00591242	16070	0.6956	10209	0.534985	9570	0.873833	18219	0	22184.5
A_Cck_NB	A_Sst_Hippo	FGF13	SCN8A	0.000497954	10605.7	0.00551052	18224	1.16837	3785	1.10333	2046	0.919843	6789	0	22184.5
A_Pvalb_Basket	A_Pvalb_Bistrat	LAMA3	ITGA6_ITGB1	0.000498	20897.7	0.00857868	7793	0.981181	5560	0.605463	7796	0.753691	61155	0	22184.5
A_Pvalb_Bistrat	A_Pvalb_Basket	NXPH1	NRXN3	0.000498414	10925.3	0.0042554	28231	1.36171	2504	1.31672	1185	0.961118	522	0	22184.5
B_Sst_OLM	A_CA1_D	EFNA5	EPHA6	0.000498504	7553.3	0.00857469	7798	1.08217	4514	1.20733	1556	0.94651	1714	0	22184.5
A_Sst_Hippo	A_Pvalb_Basket	NCAM1	ROBO1	0.000500271	15183.1	0.00347062	39560	0.808286	7805	0.864083	3840	0.938117	2526	0	22184.5
A_Sst_OLM	A_Cck_NB	EFNA5	EPHB2	0.000500523	13517.7	0.00917935	6704	0.810658	7766	0.739333	5493	0.855028	25441	0	22184.5
A_Pvalb_Bistrat	B_Cck_NB	NGF	SORCS2	0.000500779	11832.9	0.0167841	1395	1.64382	1218	1.03067	2508	0.837851	31859	0	22184.5
A_Sst_Hippo	A_CA1_D	CNTN6	PTPRG	0.000500967	12526.1	0.00550654	18246	0.780433	8304	0.758947	5197	0.911813	8699	0	22184.5
A_Sst_OLM	B_Cck_RLM	EFNA5	EPHA3	0.000501242	14661.7	0.00550566	18248	0.634243	11975	0.645685	7011	0.88816	13890	0	22184.5
A_Pvalb_Basket	A_Pvalb_Bistrat	FGF1	EGFR	0.000502802	23230.3	0.0102806	5071	1.15203	3903	0.60432	7815	0.696828	77178	0	22184.5
A_Cck_RLM	A_Cck_NB	ADAM17	ERBB4	0.000503153	13679.3	0.00518015	20379	1.36018	2512	1.37488	1004	0.862812	22317	0	22184.5
A_Cck_RLM	A_CA1_S	FSTL5	SDK2	0.000504342	13725.9	0.00572759	16971	1.35958	2514	1.25489	1375	0.854672	25585	0	22184.5
A_Sst_Hippo	B_Pvalb_Bistrat	NGF	KIDINS220	0.000504961	11106.7	0.00804456	8943	1.3842	2369	0.869961	3762	0.87367	18275	0	22184.5
B_Cck_NB	A_Sst_Back	CALCB	ADCYAP1R1	0.000505278	23697.5	0.0361854	179	2.04971	367	0.571554	8573	0.655893	87184	0	22184.5
B_NFMS	A_Cck_NB	PTN	ALK	0.000505533	8597.5	0.013497	2516	1.45501	2025	1.25228	1385	0.884458	14877	0	22184.5
B_Pvalb_Basket	B_Pvalb_Basket	NXPH1	NRXN3	0.00050613	10946.7	0.00423606	28428	1.35894	2517	1.34835	1075	0.961033	529	0	22184.5
A_Sst_OLM	B_Cck_RLM	NXPH1	NRXN2	0.00050773	9845.7	0.00549609	18295	1.54626	1594	1.58702	569	0.920657	6586	0	22184.5
A_Cck_RLM	A_NFMS	CCL25	GRM7	0.000508146	15502.7	0.00549567	18298	0.548719	14968	0.589781	8125	0.887986	13938	0	22184.5
A_Sst_OLM	A_Cck_NB	FGF1	EGFR	0.000508662	19263.1	0.0156899	1674	1.57054	1486	0.754924	5256	0.739548	65715	0	22184.5
A_Sst_Hippo	B_NFMS	NGF	SORCS2	0.000508662	17867.9	0.00855208	7838	1.16945	3778	0.68897	6295	0.786709	49244	0	22184.5
B_Cck_RLM	A_Pvalb_Basket	GNAS	ADCY8	0.000508702	10263.5	0.00748945	10357	0.979597	5572	0.987352	2799	0.903897	10405	0	22184.5
A_Sst_OLM	A_Cck_NB	VEGFA	EGFR	0.00050943	23151.9	0.0187768	1010	1.58611	1420	0.655464	6842	0.668215	84303	0	22184.5
B_Pvalb_Basket	B_Pvalb_Bistrat	SLIT2	APP	0.000509942	8266.7	0.00855117	7843	1.0869	4467	1.13782	1872	0.926791	4967	0	22184.5
A_Sst_OLM	A_Cck_NB	SEMA3A	NRP2	0.000511996	14415.3	0.0169256	1366	1.03263	5036	0.79428	4681	0.817192	38809	0	22184.5
B_Sst_Hippo	A_CA1_S	NXPH1	NRXN1	0.000512118	9603.3	0.00501589	21495	1.35743	2527	1.40965	931	0.957809	879	0	22184.5
A_Sst_OLM	A_Cck_NB	FGF13	EGFR	0.000512767	16744.1	0.0109782	4315	1.49636	1831	0.739436	5491	0.784865	49899	0	22184.5
A_Sst_OLM	A_Sst_OLM	FSTL5	CHL1	0.000513282	10793.1	0.00530877	19477	1.28692	2997	1.23371	1451	0.91545	7856	0	22184.5
A_Pvalb_Bistrat	A_Sst_OLM	ALKAL2	ALK	0.000513322	12209.1	0.0134705	2529	1.6649	1162	1.24021	1427	0.832609	33743	0	22184.5
A_Sst_Hippo	A_Pvalb_Bistrat	NGF	KIDINS220	0.000514706	11138.7	0.00802188	9013	1.38086	2383	0.869544	3768	0.873514	18345	0	22184.5
B_Sst_OLM	A_NFMS	NXPH1	NRXN3	0.000515734	10660.7	0.00435109	27162	1.35656	2533	1.40275	945	0.961532	479	0	22184.5
A_Sst_Back	A_Pvalb_Bistrat	SEMA6A	PLXNA4	0.000516814	15389.1	0.00587356	16221	0.687325	10421	0.528922	9759	0.873469	18360	0	22184.5
A_Sst_OLM	A_Cck_NB	LIN7C	HTR2C	0.000516898	15121.9	0.0125524	3023	1.22133	3434	1.13149	1902	0.798521	45066	0	22184.5
B_Sst_Hippo	A_Sst_OLM	NXPH1	NRXN1	0.000517548	9604.1	0.00501379	21520	1.35629	2536	1.42605	900	0.9578	880	0	22184.5
A_Sst_OLM	B_NFMS	LRRC4B	PTPRD	0.000518787	13775.5	0.00548394	18374	0.700466	10080	0.97333	2893	0.882828	15346	0	22184.5
A_Cck_RLM	A_Cck_RLM	NCAM1	PTPRZ1	0.00051907	11759.5	0.00548358	18376	1.1964	3580	0.908518	3405	0.899159	11252	0	22184.5
A_Pvalb_Basket	A_Cck_NB	FGF13	FGFR2	0.000519492	14678.5	0.00387444	33099	0.9245	6154	0.842548	4075	0.915322	7880	0	22184.5
A_Sst_Hippo	A_Pvalb_Basket	ADAM17	ERBB4	0.000519776	11338.9	0.00623586	14610	1.58664	1417	1.9121	102	0.873425	18381	0	22184.5
A_Sst_Hippo	A_Cck_NB	NGF	MAGED1	0.000520012	17264.1	0.00852658	7882	1.19966	3562	0.672593	6568	0.795475	46124	0	22184.5
A_Sst_OLM	A_Cck_RLM	RELN	LRP8	0.000520059	10857.5	0.00674446	12648	1.88294	672	1.67532	400	0.873419	18383	0	22184.5
A_Pvalb_Bistrat	B_Cck_NB	FGF13	FGFR2	0.000520201	9712.1	0.00548259	18384	1.32845	2716	1.59085	559	0.927843	4717	0	22184.5
A_Sst_Back	B_Cck_RLM	GNAI2	CNR1	0.000520581	14605.5	0.0134574	2541	1.90702	619	1.53862	676	0.792999	47007	0	22184.5
A_Sst_Hippo	A_CA1_S	NPY	GRM7	0.000520908	12745.3	0.011493	3821	1.11641	4197	0.392797	15135	0.873407	18389	0	22184.5
A_Sst_Hippo	B_CA1_S	NPY	GRM7	0.00052105	12732.1	0.0114921	3823	1.11628	4201	0.394117	15062	0.873402	18390	0	22184.5
B_Cck_NB	A_Sst_Hippo	SEMA3C	NRP2_PLXNA3	0.000521797	14885.7	0.0134568	2543	2.21421	162	1.02962	2514	0.792948	47025	0	22184.5
B_Sst_Hippo	A_CA1_S	NPY	GRM7	0.000522752	12962.7	0.0114853	3828	1.11568	4207	0.373458	16192	0.87337	18402	0	22184.5
B_Sst_Hippo	B_CA1_S	NPY	GRM7	0.000522894	12950.5	0.0114844	3829	1.11555	4208	0.374778	16128	0.873365	18403	0	22184.5
A_Pvalb_Basket	A_Pvalb_Basket	GNAS	ADCY8	0.000523889	14357.3	0.00547837	18410	0.667	10988	0.666805	6650	0.889432	13554	0	22184.5
B_Sst_Hippo	B_CA1_S	GNAS	ADCY9	0.000525456	16535.3	0.00639457	13975	0.472655	18421	0.38566	15528	0.893364	12568	0	22184.5
B_Cck_RLM	A_NFMS	LAMA3	ITGAV_ITGB8	0.000525458	15148.5	0.045127	105	1.6752	1137	1.02425	2549	0.785295	49767	0	22184.5
A_Sst_Hippo	B_Sst_Back	NPY	GRM7	0.00052617	12443.5	0.0114687	3841	1.11306	4230	0.426744	13536	0.87329	18426	0	22184.5
A_Pvalb_Basket	B_CA1_D	FGF13	SCN8A	0.000526281	13054.5	0.00487479	22547	0.829725	7444	0.759261	5191	0.915206	7906	0	22184.5
A_Cck_NB	A_NFMS	FSTL5	CNTN5	0.000526598	9401.7	0.00547478	18429	1.57482	1465	1.57086	610	0.92952	4320	0	22184.5
B_Sst_Hippo	B_Sst_Back	NPY	GRM7	0.000527456	12625.1	0.011461	3847	1.11233	4237	0.407406	14422	0.873253	18435	0	22184.5
B_Cck_RLM	A_Sst_Hippo	FSTL5	CNTN5	0.000527599	7743.5	0.00673263	12692	1.85366	725	1.89125	127	0.936001	2989	0	22184.5
A_Cck_NB	B_Cck_RLM	FSTL5	CHL1	0.000527886	10644.5	0.00547333	18438	1.31062	2826	1.08221	2182	0.916624	7592	0	22184.5
B_Cck_RLM	A_Sst_Hippo	FSTL5	CHL1	0.000528029	9749.7	0.00589207	16150	1.46719	1959	1.20665	1562	0.919398	6893	0	22184.5
A_NFMS	A_Pvalb_Basket	PTN	ALK	0.000528521	8379.7	0.0146056	2038	1.35323	2554	1.27377	1307	0.888431	13815	0	22184.5
A_Pvalb_Bistrat	A_CA1_D	VEGFA	GRIN2B	0.000528602	15635.3	0.00547269	18443	0.761392	8671	0.451134	12518	0.879384	16360	0	22184.5
B_CA1_S	A_Pvalb_Bistrat	NCAM1	GFRA1	0.000530364	7835.9	0.0141039	2235	1.5553	1554	1.02319	2557	0.902674	10649	0	22184.5
A_Sst_Hippo	B_Pvalb_Bistrat	ADAM17	ERBB4	0.000530467	11398.5	0.00620758	14736	1.57888	1444	1.85485	172	0.873173	18456	0	22184.5
A_Sst_Hippo	A_Pvalb_Bistrat	NGF	BEX3	0.000531285	23666.1	0.00850335	7925	1.19495	3587	0.64466	7032	0.695176	77602	0	22184.5
A_Sst_OLM	A_Sst_Back	RELN	ITGA3_ITGB1	0.000533137	11270.3	0.00903337	6937	1.89166	652	1.65487	433	0.853308	26145	0	22184.5
A_Sst_Hippo	B_Pvalb_Bistrat	FGF1	EGFR	0.000533402	23651.5	0.00985904	5623	1.11882	4171	0.597985	7933	0.692388	78346	0	22184.5
B_Cck_NB	A_Cck_NB	SEMA3C	NRP2_PLXNA4	0.000534064	8631.1	0.0134054	2563	2.23518	127	1.03495	2478	0.881233	15803	0	22184.5
A_Pvalb_Basket	B_Pvalb_Basket	SLIT2	DCC	0.000534359	15346.9	0.00546717	18483	0.506882	16766	0.488947	11088	0.9139	8213	0	22184.5
A_Cck_RLM	B_Sst_OLM	SEMA3C	NRP2_PLXNA1	0.000534728	17969.5	0.00849903	7938	1.88591	664	0.920461	3296	0.768835	55765	0	22184.5
B_Sst_Hippo	A_Cck_NB	CNTN1	PTPRZ1	0.000534937	12486.5	0.00546639	18487	1.08528	4487	0.713488	5911	0.898649	11363	0	22184.5
B_Sst_Hippo	A_CA1_D	EFNA5	EPHA4	0.000535082	14155.7	0.00879991	7340	0.47109	18488	0.555917	8958	0.888476	13808	0	22184.5
A_Sst_Hippo	B_Cck_NB	NGF	KIDINS220	0.000535661	11300.9	0.00795727	9186	1.37134	2439	0.831637	4203	0.873067	18492	0	22184.5
A_Pvalb_Bistrat	A_CA1_D	FGF13	FGFR1	0.000536386	9586.1	0.0129421	2813	1.17955	3695	1.50491	741	0.873051	18497	0	22184.5
B_Cck_NB	A_CA1_D	SEMA3C	NRP1_PLXNA1	0.00053654	9901.3	0.0260466	396	2.14456	226	1.0221	2567	0.858326	24133	0	22184.5
A_Sst_Hippo	B_CA1_S	FGF12	FGFR1	0.000536821	16625.7	0.00546462	18500	0.558679	14554	0.493453	10925	0.877549	16965	0	22184.5
A_Sst_Hippo	A_NFMS	NXPH1	NRXN2	0.000536855	11301.9	0.00473008	23736	1.4545	2027	1.56601	616	0.914999	7946	0	22184.5
A_Sst_OLM	A_Sst_Back	NXPH1	NRXN1	0.000537388	10115.1	0.00480583	23091	1.26589	3138	1.32278	1168	0.956936	994	0	22184.5
B_Sst_Hippo	B_Cck_NB	NGF	SORCS2	0.000537781	12094.7	0.0161651	1544	1.59556	1381	1.02184	2569	0.835283	32795	0	22184.5
A_Sst_Hippo	B_Pvalb_Basket	ADAM17	ERBB4	0.000537837	11414.7	0.00619088	14802	1.5743	1470	1.90698	110	0.873024	18507	0	22184.5
A_Sst_OLM	A_Sst_Back	NXPH1	NRXN2	0.000537921	10960.1	0.00490038	22351	1.47578	1924	1.53785	678	0.916365	7663	0	22184.5
A_Pvalb_Basket	B_Cck_NB	VEGFA	NRP2	0.000538455	19681.3	0.00849183	7952	0.984407	5524	0.695706	6185	0.766704	56561	0	22184.5
A_Cck_RLM	B_NFMS	GNAS	ADCY9	0.00053871	18189.1	0.00546296	18513	0.471819	18462	0.353722	17259	0.885629	14527	0	22184.5
A_Sst_Hippo	A_NFMS	CCL25	GRM7	0.000539583	15570.9	0.00546224	18519	0.546344	15059	0.592571	8067	0.887682	14025	0	22184.5
A_Cck_NB	B_CA1_D	WNT5A	EPHA7	0.000539729	8955.5	0.0287877	309	1.825	787	0.962121	2977	0.87299	18520	0	22184.5
B_Sst_Hippo	A_NFMS	NXPH1	NRXN3	0.000540268	10708.3	0.0043332	27365	1.35009	2573	1.40871	933	0.961455	486	0	22184.5
A_Sst_OLM	A_CA1_S	FSTL5	CHL1	0.000540896	10507.9	0.00546068	18528	1.31416	2801	1.2464	1409	0.916536	7617	0	22184.5
B_Pvalb_Basket	B_NFMS	IL1RAPL1	PTPRD	0.000541397	6701.7	0.00848499	7963	1.32184	2752	1.62413	484	0.965389	125	0	22184.5
A_Sst_OLM	B_CA1_S	FGF12	FGFR1	0.000542064	16780.3	0.00545983	18536	0.55703	14616	0.474455	11587	0.877501	16978	0	22184.5
B_Pvalb_Basket	A_Pvalb_Basket	NXPH1	NRXN3	0.000542763	11003.5	0.00422047	28595	1.34958	2577	1.33388	1131	0.960964	530	0	22184.5
A_Sst_Hippo	B_Sst_Back	GAD1	GRM4	0.000543544	18610.9	0.00847957	7971	1.30141	2894	0.887947	3589	0.767081	56416	0	22184.5
A_Sst_Hippo	A_Sst_Back	NPY	GRM7	0.000544261	12490.3	0.0113888	3910	1.10205	4335	0.428139	13471	0.872902	18551	0	22184.5
A_Sst_OLM	B_Cck_NB	NCAM1	PTPRZ1	0.000545436	11787.5	0.00545653	18559	1.19493	3588	0.919839	3299	0.898934	11307	0	22184.5
A_Cck_RLM	B_NFMS	SEMA3C	NRP2_PLXNA2	0.000545697	13161.5	0.00847323	7979	1.89984	630	0.932842	3204	0.837959	31810	0	22184.5
B_Sst_Hippo	A_Sst_Back	NPY	GRM7	0.000545877	12672.3	0.0113811	3915	1.10132	4346	0.408801	14354	0.872865	18562	0	22184.5
A_Cck_NB	A_Sst_OLM	EFNB2	GRM1	0.000546907	11869.9	0.00766359	9906	0.952792	5843	0.980505	2847	0.872849	18569	0	22184.5
B_Sst_OLM	B_Sst_OLM	NXPH1	NRXN1	0.000547148	9626.1	0.00500807	21552	1.34845	2584	1.41286	927	0.957777	883	0	22184.5
A_Sst_Back	A_CA1_D	CNTN3	PTPRG	0.000547644	14837.9	0.00545513	18574	0.481837	17976	0.461413	12114	0.93423	3341	0	22184.5
B_Cck_RLM	A_Sst_OLM	FSTL5	CNTN5	0.000548086	8462.5	0.00611499	15137	1.77476	898	1.59954	539	0.933058	3554	0	22184.5
A_Pvalb_Basket	B_NFMS	NXPH1	NRXN2	0.000548127	11450.9	0.00470853	23910	1.38722	2355	1.46415	817	0.914822	7988	0	22184.5
B_Cck_RLM	A_Sst_OLM	FSTL5	CHL1	0.000548381	9302.5	0.00617285	14871	1.51048	1760	1.30519	1217	0.921106	6480	0	22184.5
A_Sst_OLM	A_Pvalb_Bistrat	ADAM17	ERBB4	0.000548529	11501.9	0.00616638	14894	1.54455	1598	1.7899	253	0.872804	18580	0	22184.5
A_Cck_RLM	B_Cck_NB	RELN	LRP8	0.000550154	11568.3	0.00666763	12947	1.34329	2623	1.22011	1496	0.872785	18591	0	22184.5
A_Sst_Back	B_Cck_NB	CNTN1	PTPRZ1	0.000550154	12187.1	0.00545144	18591	1.10069	4350	0.813628	4417	0.898525	11393	0	22184.5
A_Cck_NB	A_Pvalb_Bistrat	ALCAM	NRP1	0.000550302	18250.7	0.00545127	18592	0.482214	17962	0.406571	14455	0.874271	18060	0	22184.5
A_NFMS	B_Sst_Hippo	NRG1	NETO2	0.000551108	9296.7	0.00846264	7999	0.852359	7075	1.26685	1331	0.915267	7894	0	22184.5
A_Pvalb_Bistrat	B_Sst_Back	CNTN1	PTPRZ1	0.000551635	12210.7	0.00544936	18601	1.08004	4533	0.819588	4340	0.898507	11395	0	22184.5
A_Sst_OLM	A_NFMS	IL1RAPL1	PTPRD	0.000552674	11255.7	0.00544819	18608	0.616349	12551	1.11805	1968	0.957174	967	0	22184.5
B_Cck_NB	B_CA1_S	SEMA3C	NRP1_PLXNA1	0.000553009	9866.3	0.0262624	384	2.15714	213	1.01291	2623	0.858827	23927	0	22184.5
A_Cck_RLM	B_CA1_D	GNAS	ADORA1	0.000553283	15063.7	0.0137818	2354	0.798014	8007	0.759137	5194	0.820992	37579	0	22184.5
A_Pvalb_Basket	A_Sst_Back	FGF13	FGFR2	0.000553283	14895.5	0.00381862	33872	0.90809	6362	0.844451	4052	0.914758	8007	0	22184.5
A_Cck_RLM	B_Sst_Hippo	GNAI2	OPRD1	0.000554373	24994.3	0.0089805	7028	1.07591	4574	0.594655	8011	0.672836	83174	0	22184.5
A_Pvalb_Basket	B_Pvalb_Basket	SLIT2	PLXNA1	0.000555192	15155.5	0.00845577	8014	0.991126	5449	1.0424	2433	0.820606	37697	0	22184.5
A_Pvalb_Basket	B_Pvalb_Bistrat	BCAN	EGFR	0.000555738	22863.7	0.0161467	1550	1.03525	5007	0.594407	8016	0.695407	77561	0	22184.5
A_Pvalb_Basket	A_CA1_S	FGF1	NRP1	0.000555738	12322.5	0.0121708	3280	0.797617	8016	0.648603	6954	0.86576	21178	0	22184.5
A_Pvalb_Bistrat	B_CA1_D	ALCAM	NRP1	0.000557443	13428.9	0.00942968	6279	0.468308	18640	0.54712	9178	0.901435	10863	0	22184.5
A_Pvalb_Basket	A_Pvalb_Bistrat	FGF13	FGFR2	0.000557927	15002.1	0.0038115	33986	0.905997	6398	0.813559	4418	0.914685	8024	0	22184.5
A_Pvalb_Bistrat	B_CA1_D	FGF13	FGFR1	0.00055864	9639.3	0.0128446	2866	1.17595	3722	1.48475	776	0.872631	18648	0	22184.5
A_Cck_RLM	B_Sst_Hippo	FSTL5	CHL1	0.000558749	10968.7	0.00520466	20193	1.31252	2814	1.19195	1625	0.914681	8027	0	22184.5
B_Cck_NB	B_Pvalb_Bistrat	VIP	VIPR2	0.000558765	28128.3	0.104766	5	2.03956	386	0.483202	11293	0.551059	106773	0	22184.5
B_Cck_RLM	A_Pvalb_Bistrat	SEMA3C	NRP1_PLXNA4	0.000559239	10577.9	0.0113468	3949	1.64132	1229	0.633302	7249	0.873663	18278	0	22184.5
A_Sst_Hippo	A_Pvalb_Bistrat	GNAI2	UNC5B	0.000559573	24991.3	0.0173566	1274	1.57699	1452	0.593893	8030	0.634875	92016	0	22184.5
B_Cck_NB	B_Sst_Hippo	SEMA3C	NRP2_PLXNA1	0.000559803	13305.3	0.0148709	1933	2.17038	199	1.01527	2604	0.814795	39606	0	22184.5
B_Sst_Hippo	A_Pvalb_Basket	NGF	KIDINS220	0.000561492	11439.3	0.00788826	9352	1.37069	2443	0.803556	4550	0.872583	18667	0	22184.5
B_Cck_NB	A_CA1_S	SEMA3C	NRP1_PLXNA1	0.000561654	9885.1	0.0262311	387	2.1479	222	1.00715	2667	0.858755	23965	0	22184.5
A_Sst_Hippo	A_Sst_Hippo	FSTL5	CNTN5	0.000561773	14537.3	0.0036132	37034	1.11368	4223	1.30853	1207	0.914633	8038	0	22184.5
A_Sst_OLM	A_Sst_Hippo	SEMA6A	PLXNA2	0.00056345	11587.1	0.00813907	8729	1.13067	4080	0.826149	4262	0.872548	18680	0	22184.5
A_Cck_RLM	A_CA1_S	SEMA3C	NRP2_PLXNA2	0.000563703	13257.7	0.00844074	8045	1.88909	659	0.901155	3484	0.837698	31916	0	22184.5
A_NFMS	B_CA1_D	EFNA5	EPHA6	0.000564532	7537.5	0.0084399	8048	1.06758	4658	1.34943	1070	0.946108	1727	0	22184.5
B_Pvalb_Basket	A_Pvalb_Bistrat	SLIT2	APP	0.000565085	8395.7	0.00843843	8050	1.07118	4628	1.10844	2016	0.926339	5100	0	22184.5
B_Pvalb_Basket	B_Pvalb_Basket	SLIT2	ROBO2	0.000565916	8672.7	0.00843641	8053	0.916997	6247	1.00746	2662	0.930017	4217	0	22184.5
B_Cck_RLM	A_Pvalb_Bistrat	FSTL5	CHL1	0.000566018	9839.1	0.00582524	16465	1.45689	2013	1.2151	1518	0.918975	7015	0	22184.5
A_Sst_OLM	B_Sst_Hippo	NXPH1	NRXN1	0.000566747	11203.7	0.00443976	26261	1.06271	4716	1.17337	1722	0.955274	1135	0	22184.5
A_Sst_Back	A_CA1_D	SEMA6A	PLXNA4	0.000566927	15566.3	0.00576932	16731	0.665128	11049	0.547962	9164	0.872476	18703	0	22184.5
A_Pvalb_Bistrat	B_CA1_D	VEGFA	GRIN2B	0.000567079	16057.3	0.00543281	18704	0.737405	9180	0.422857	13714	0.878996	16504	0	22184.5
A_NFMS	A_CA1_D	EFNA5	EPHA6	0.000567302	7538.1	0.00843421	8058	1.06633	4674	1.3595	1046	0.94609	1728	0	22184.5
A_Sst_OLM	B_Sst_Hippo	NXPH1	NRXN2	0.000567302	10204.5	0.00529446	19572	1.52241	1704	1.55607	633	0.919281	6929	0	22184.5
B_Pvalb_Bistrat	A_Cck_NB	ALKAL2	ALK	0.000567487	12115.3	0.0132973	2616	1.82481	788	1.40581	937	0.831706	34051	0	22184.5
B_Pvalb_Basket	A_Cck_NB	SLIT2	APP	0.000567579	8388.1	0.00843304	8059	1.07043	4635	1.12153	1954	0.926317	5108	0	22184.5
A_Sst_Hippo	A_Pvalb_Basket	GNAS	ADCY8	0.000567837	14564.5	0.00543199	18709	0.659791	11211	0.643988	7042	0.889013	13676	0	22184.5
A_Sst_OLM	B_Sst_Hippo	SEMA3A	NRP2	0.000568134	16901.9	0.0128957	2841	0.834507	7361	0.69602	6179	0.795998	45944	0	22184.5
B_Cck_RLM	A_Cck_NB	NCAM1	PTPRZ1	0.000568596	10949.1	0.00600524	15647	1.30573	2864	0.899762	3493	0.903204	10557	0	22184.5
B_NFMS	B_Sst_Hippo	NRG1	NETO2	0.000569246	9417.9	0.00842962	8065	0.846947	7157	1.16006	1767	0.915115	7916	0	22184.5
A_Cck_RLM	B_NFMS	COL19A1	ITGA11_ITGB1	0.000569419	14011.7	0.00539499	18945	1.47976	1911	1.62119	493	0.852354	26525	0	22184.5
A_Pvalb_Basket	A_CA1_D	FGF13	SCN8A	0.000570359	13303.7	0.00479145	23201	0.808741	7800	0.754105	5264	0.914534	8069	0	22184.5
B_Sst_Hippo	B_Cck_NB	VCL	ALK	0.000570421	12902.1	0.0054286	18726	1.26082	3168	1.06299	2304	0.874085	18128	0	22184.5
B_Sst_Back	A_Sst_Back	NXPH1	NRXN1	0.00057071	9568.1	0.0050485	21268	1.34338	2621	1.42251	908	0.95794	859	0	22184.5
A_Cck_NB	B_Sst_Hippo	SEMA3C	NRP2_PLXNA4	0.000571336	9599.3	0.0113799	3918	2.2767	91	0.949211	3071	0.87239	18732	0	22184.5
A_Cck_RLM	B_Cck_NB	VCAN	EGFR	0.000571356	28053.1	0.0208601	737	1.34331	2622	0.441972	12885	0.58413	101837	0	22184.5
A_Pvalb_Basket	B_Pvalb_Bistrat	FGF13	FGFR2	0.000571474	15039.1	0.00379469	34204	0.901055	6465	0.825413	4269	0.914513	8073	0	22184.5
A_Sst_OLM	A_Cck_NB	VEGFA	NRP2	0.000572032	19850.3	0.00842284	8075	0.996756	5387	0.659902	6770	0.765973	56835	0	22184.5
A_CA1_D	B_Cck_RLM	CALM2	KCNQ5	0.000572591	8886.5	0.00859813	7754	0.792841	8077	0.908321	3409	0.93587	3008	0	22184.5
A_Cck_RLM	B_NFMS	CCL25	GRM7	0.000572863	16235.1	0.00542637	18742	0.524089	16029	0.516815	10116	0.887353	14104	0	22184.5
A_Sst_Hippo	B_Pvalb_Bistrat	NPY	GPR83	0.00057315	23570.3	0.0246395	464	1.56425	1510	0.592011	8079	0.662713	85614	0	22184.5
A_Sst_Back	B_NFMS	NXPH1	NRXN2	0.000573321	9866.5	0.00542607	18745	1.60459	1348	1.71236	348	0.920188	6707	0	22184.5
A_Sst_Hippo	A_Cck_NB	NRG3	EGFR	0.000573474	13297.7	0.0124254	3114	1.00267	5327	0.330474	18746	0.877025	17117	0	22184.5
A_Sst_Hippo	A_Cck_RLM	NCAM1	ROBO1	0.000573989	15435.7	0.00343531	40238	0.792723	8082	0.842682	4072	0.937819	2602	0	22184.5
B_Cck_RLM	A_Cck_NB	RELN	LRP8	0.000574086	8322.7	0.0100483	5377	1.76536	918	1.53537	680	0.893868	12454	0	22184.5
A_Sst_Back	A_Pvalb_Bistrat	EFNA5	EPHA10	0.000574239	14838.7	0.00549121	18321	0.736399	9211	0.725543	5726	0.872327	18751	0	22184.5
A_Cck_RLM	A_CA1_D	GNAS	ADORA1	0.00057567	15174.3	0.0135553	2480	0.792481	8088	0.763542	5129	0.819772	37990	0	22184.5
A_Cck_NB	A_CA1_S	RIMS1	SLC17A7	0.000577001	13843.1	0.00942004	6300	0.465738	18769	0.375517	16079	0.92322	5883	0	22184.5
A_Sst_Back	A_Sst_Hippo	RELN	LRP8	0.00057777	11256.3	0.00660783	13185	1.60242	1353	1.48013	785	0.872284	18774	0	22184.5
A_Cck_RLM	A_NFMS	GNAS	VIPR1	0.000577917	16152.1	0.0135409	2489	0.792158	8096	0.748162	5357	0.805487	42634	0	22184.5
B_Cck_RLM	A_Cck_NB	SEMA3C	NRP2_PLXNA4	0.000578694	9721.1	0.0113579	3941	1.9153	599	0.945047	3106	0.872282	18775	0	22184.5
A_Sst_Hippo	B_Sst_OLM	TIMP3	DDR1	0.000579043	21739.5	0.0109748	4319	0.844528	7200	0.590996	8100	0.735665	66894	0	22184.5
A_Pvalb_Basket	B_Pvalb_Basket	NCAM1	ROBO1	0.000579043	15478.5	0.00340922	40720	0.792093	8100	0.873074	3735	0.937596	2653	0	22184.5
A_Sst_OLM	A_Sst_Hippo	EFNA5	EPHA3	0.00057931	15053.9	0.0054196	18784	0.62508	12252	0.59744	7951	0.887375	14098	0	22184.5
A_Pvalb_Basket	B_Cck_RLM	NCAM1	ROBO1	0.000579325	15389.3	0.00340917	40721	0.792072	8101	0.921396	3286	0.937596	2654	0	22184.5
A_Cck_NB	B_NFMS	SEMA3C	NRP1_PLXNA4	0.000580236	10610.1	0.011054	4252	2.01995	418	0.625958	7406	0.872213	18790	0	22184.5
B_Sst_Hippo	B_Sst_OLM	NXPH1	NRXN1	0.000580449	9665.5	0.00498747	21701	1.34198	2636	1.41882	914	0.957694	892	0	22184.5
A_Pvalb_Basket	A_CA1_D	FGF1	NRP1	0.000581582	12337.7	0.012071	3364	0.791562	8109	0.666276	6663	0.865282	21368	0	22184.5
A_Sst_OLM	A_Pvalb_Bistrat	EFNA5	EPHA5	0.000582556	13904.1	0.00541754	18805	0.574858	13932	0.544412	9279	0.925428	5320	0	22184.5
A_Sst_OLM	B_Cck_RLM	NCAM1	ROBO1	0.000582996	12740.7	0.00397419	31724	0.981959	5548	1.07688	2221	0.941935	2026	0	22184.5
A_Sst_OLM	B_Sst_OLM	FSTL5	CHL1	0.000583486	10600.1	0.00541652	18811	1.30624	2857	1.23185	1455	0.916225	7693	0	22184.5
B_Cck_NB	B_CA1_D	SEMA3C	NRP1_PLXNA1	0.000586345	9960.7	0.0258597	404	2.14245	229	1.00922	2645	0.857888	24341	0	22184.5
B_Sst_Back	B_Cck_NB	RELN	VLDLR	0.000587002	9688.7	0.0132531	2646	1.6685	1152	1.54686	657	0.864147	21804	0	22184.5
A_Pvalb_Basket	B_Sst_Back	FGF13	FGFR2	0.000587254	15054.9	0.00376971	34577	0.893713	6548	0.864192	3836	0.914254	8129	0	22184.5
A_Sst_OLM	A_Pvalb_Basket	GNAS	ADCY8	0.000587997	14580.3	0.00541109	18840	0.656543	11311	0.655792	6838	0.888823	13728	0	22184.5
A_Sst_OLM	B_Cck_RLM	RELN	VLDLR	0.00058982	11706.5	0.00970069	5870	1.87345	686	1.65674	430	0.844769	29362	0	22184.5
A_Sst_OLM	B_Pvalb_Bistrat	EFNA5	EPHA5	0.000590185	13895.1	0.00540875	18854	0.572125	14037	0.551026	9071	0.925372	5329	0	22184.5
A_Sst_Back	B_Sst_Back	EFNA5	EPHA5	0.000590498	14319.7	0.00540851	18856	0.527621	15866	0.541816	9362	0.925371	5330	0	22184.5
A_Sst_Hippo	B_Cck_RLM	NCAM1	PTPRZ1	0.000591125	12115.5	0.00540768	18860	1.17175	3762	0.81628	4379	0.898525	11392	0	22184.5
B_Cck_RLM	A_Pvalb_Basket	ADAM12	ITGA9	0.00059228	12724.5	0.0348622	196	1.61531	1312	1.00837	2654	0.821967	37276	0	22184.5
A_Sst_Hippo	A_Sst_Back	ALKAL2	ALK	0.000592395	16263.9	0.00839338	8147	1.27362	3086	1.06032	2324	0.797009	45578	0	22184.5
B_Sst_Hippo	B_Sst_Hippo	NXPH1	NRXN2	0.000592851	9965.3	0.00540571	18871	1.55465	1557	1.6269	480	0.92005	6734	0	22184.5
A_Sst_Back	A_Sst_Hippo	VCL	ALK	0.000593008	13331.5	0.00540539	18872	1.05136	4828	1.02269	2562	0.873849	18211	0	22184.5
A_Pvalb_Bistrat	B_CA1_S	ALCAM	NRP1	0.000595999	13632.1	0.00936331	6381	0.463215	18891	0.527402	9794	0.901121	10910	0	22184.5
A_Sst_Hippo	B_Sst_Hippo	FSTL5	CNTN5	0.000596128	14742.9	0.00356707	37834	1.1027	4331	1.30891	1205	0.91413	8160	0	22184.5
B_NFMS	B_Cck_NB	PTN	ALK	0.000597589	8708.3	0.0132225	2662	1.42506	2166	1.26061	1358	0.883404	15171	0	22184.5
A_Sst_OLM	B_Cck_RLM	SEMA3A	NRP2	0.000598433	14566.5	0.0162406	1530	0.998953	5359	0.856333	3922	0.814086	39837	0	22184.5
A_Sst_Hippo	A_Pvalb_Bistrat	ADAM17	ERBB4	0.000600112	11672.9	0.00606547	15379	1.53988	1623	1.78648	261	0.871885	18917	0	22184.5
A_Cck_NB	B_Sst_OLM	EFNB2	GRM1	0.000601064	12102.7	0.00752841	10243	0.928412	6108	0.951807	3055	0.871859	18923	0	22184.5
B_Pvalb_Basket	B_NFMS	SLIT2	APP	0.000603065	8427.3	0.00837863	8184	1.06285	4713	1.13211	1899	0.926096	5156	0	22184.5
B_Cck_RLM	A_Sst_Back	FSTL5	CHL1	0.000603928	7335.3	0.00805091	8926	1.80005	834	1.58848	565	0.930234	4167	0	22184.5
A_Pvalb_Basket	A_Cck_NB	EFNA5	EPHA3	0.000604088	14755.3	0.00539521	18942	0.629272	12124	0.683692	6376	0.88715	14150	0	22184.5
B_Pvalb_Basket	A_NFMS	SLIT2	ROBO2	0.0006051	8832.1	0.00837595	8191	0.908682	6345	0.936375	3176	0.929782	4264	0	22184.5
A_Cck_NB	B_Cck_NB	WNT5A	ROR2	0.000605879	20719.3	0.0269706	351	2.02843	402	0.673418	6550	0.708688	74109	0	22184.5
A_Sst_Hippo	B_NFMS	CCL25	GRM7	0.000606163	16299.1	0.00539336	18955	0.521713	16135	0.519605	10038	0.887048	14183	0	22184.5
A_Pvalb_Bistrat	A_NFMS	LRRC4B	PTPRD	0.000607123	13408.3	0.00539249	18961	0.747825	8935	1.25404	1376	0.881955	15585	0	22184.5
B_Sst_Back	A_CA1_D	NXPH1	NRXN1	0.000607627	9632.9	0.00502923	21404	1.3332	2677	1.36567	1027	0.957863	872	0	22184.5
B_Pvalb_Bistrat	A_CA1_D	FGF13	FGFR1	0.0006083	8777.5	0.0144651	2083	1.33308	2678	1.6341	465	0.87909	16477	0	22184.5
A_Sst_OLM	A_Sst_OLM	LGALS8	ITGA3	0.000608308	23888.9	0.00880852	7324	1.01124	5255	0.586375	8202	0.699527	76479	0	22184.5
A_Sst_OLM	B_Cck_NB	CNTN1	PTPRZ1	0.000608566	12272.9	0.00539097	18970	1.08499	4490	0.829328	4230	0.898015	11490	0	22184.5
A_Pvalb_Basket	A_Pvalb_Basket	ALKAL2	ALK	0.000608892	16118.1	0.00836856	8204	1.40166	2288	1.06907	2262	0.796769	45652	0	22184.5
A_Cck_NB	B_Sst_OLM	FGF13	SCN8A	0.000609207	10808.1	0.00539018	18974	1.1513	3907	1.11549	1973	0.919025	7002	0	22184.5
A_Cck_RLM	B_CA1_D	APP	APLP1	0.000610654	16818.1	0.0058601	16291	0.538654	15384	0.484197	11248	0.871685	18983	0	22184.5
A_Cck_RLM	B_CA1_D	SEMA3C	NRP2_PLXNA1	0.000611235	18184.1	0.00836544	8212	1.88297	671	0.889694	3565	0.767424	56288	0	22184.5
A_Sst_OLM	B_Cck_RLM	FSTL5	CNTN5	0.000611528	11406.5	0.00451203	25602	1.44026	2095	1.32035	1177	0.922916	5974	0	22184.5
A_Sst_Back	B_Pvalb_Basket	RELN	LRP8	0.000612103	11355.7	0.00653482	13444	1.59672	1375	1.48183	783	0.871663	18992	0	22184.5
A_Cck_NB	A_CA1_S	FGF13	FGFR1	0.000612264	9340.3	0.0126227	2979	1.53207	1662	1.43693	883	0.87166	18993	0	22184.5
A_Pvalb_Bistrat	A_CA1_D	AFDN	EPHA7	0.00061307	15216.3	0.00594928	15900	0.46109	18998	0.527373	9796	0.909578	9203	0	22184.5
B_Pvalb_Basket	B_NFMS	SLIT2	ROBO2	0.000614466	8840.7	0.00835765	8223	0.906165	6394	0.942504	3122	0.929711	4280	0	22184.5
A_Pvalb_Bistrat	A_Cck_NB	CNTN1	PTPRZ1	0.000616142	12691.3	0.00538232	19017	1.06526	4682	0.70393	6061	0.897941	11512	0	22184.5
A_Pvalb_Bistrat	A_NFMS	BCAN	NRCAM	0.000617115	17632.7	0.00614902	14966	0.460458	19023	0.381194	15761	0.879802	16229	0	22184.5
B_Sst_OLM	B_CA1_S	NXPH1	NRXN1	0.000617776	9713.3	0.00497691	21779	1.33159	2692	1.37319	1012	0.957651	899	0	22184.5
A_Pvalb_Bistrat	A_Sst_OLM	NGF	KIDINS220	0.000617926	11740.1	0.00774285	9703	1.36162	2506	0.753354	5279	0.871546	19028	0	22184.5
B_Cck_RLM	A_Sst_Back	IGF1	IGF1R	0.000619063	9726.3	0.0100065	5442	2.04867	370	1.19652	1600	0.871524	19035	0	22184.5
A_Pvalb_Bistrat	B_Sst_Back	NXPH1	NRXN2	0.000619063	10080.9	0.00537967	19035	1.49986	1812	1.57785	592	0.919872	6781	0	22184.5
A_Sst_Back	B_CA1_D	NXPH1	NRXN1	0.000619137	9583.5	0.00506357	21146	1.33137	2694	1.35931	1047	0.958	846	0	22184.5
B_Cck_NB	B_CA1_D	FGF13	SCN8A	0.000619486	7220.3	0.00834889	8240	1.55122	1574	1.52468	706	0.933884	3397	0	22184.5
A_Cck_NB	B_Sst_OLM	CALCB	ADCYAP1R1	0.00062099	24582.5	0.0328277	222	2.02358	407	0.508469	10397	0.644822	89702	0	22184.5
B_Cck_RLM	B_Sst_Hippo	GNAS	ADCY1	0.000621017	14199.3	0.00546386	18506	0.749926	8887	0.706329	6012	0.882601	15407	0	22184.5
A_Sst_Hippo	B_Pvalb_Basket	FGF12	FGFR2	0.000621561	16797.3	0.00317167	45711	0.784312	8247	0.730354	5641	0.940063	2203	0	22184.5
A_Sst_OLM	B_Pvalb_Bistrat	LAMA4	ITGA6_ITGB1	0.000621858	19434.7	0.0114353	3876	0.921023	6203	0.60342	7832	0.765314	57078	0	22184.5
A_Cck_NB	A_CA1_S	FSTL5	CHL1	0.000621996	10784.5	0.00537666	19053	1.29302	2949	1.1175	1971	0.915941	7765	0	22184.5
B_Cck_RLM	B_Sst_Hippo	FSTL5	CNTN5	0.000624612	7832.1	0.00664667	13037	1.84268	742	1.89163	126	0.935615	3071	0	22184.5
A_Sst_Back	A_CA1_D	NCAM1	FGFR1	0.00062494	15993.9	0.00823758	8483	0.471829	18461	0.469875	11770	0.871435	19071	0	22184.5
B_Cck_RLM	B_Sst_Hippo	FSTL5	CHL1	0.000625103	10268.7	0.00557231	17855	1.41789	2202	1.18643	1655	0.917307	7447	0	22184.5
B_Cck_NB	B_Sst_Hippo	SEMA3C	NRP2_PLXNA2	0.000625974	9643.3	0.0131354	2704	2.26674	101	1.11379	1983	0.865568	21244	0	22184.5
B_Cck_RLM	B_Pvalb_Basket	ADAM12	ITGA9	0.000626661	12787.1	0.0345105	198	1.60487	1347	1.0026	2705	0.821224	37501	0	22184.5
B_Cck_RLM	B_Cck_RLM	NCAM1	PTPRZ1	0.000627894	10578.3	0.00617454	14863	1.33917	2652	0.974382	2885	0.904413	10307	0	22184.5
B_Cck_NB	A_CA1_S	SEMA3C	NRP1_PLXNA2	0.000628723	8609.3	0.0162557	1527	2.14014	235	1.00183	2708	0.879284	16392	0	22184.5
B_Pvalb_Bistrat	B_CA1_D	FGF13	FGFR1	0.000628723	8829.5	0.0143561	2138	1.32948	2708	1.61393	512	0.878687	16605	0	22184.5
A_Pvalb_Basket	B_CA1_D	FGF1	NRP1	0.000629316	12532.1	0.0119187	3478	0.782312	8273	0.642265	7072	0.864539	21653	0	22184.5
A_Sst_Hippo	B_CA1_D	SST	GRM7	0.00062987	15179.1	0.0064866	13612	0.842676	7232	0.32547	19101	0.888662	13766	0	22184.5
B_Sst_Hippo	A_Sst_OLM	NXPH1	NRXN2	0.000630035	10023.3	0.00536768	19102	1.55024	1581	1.64251	450	0.91979	6799	0	22184.5
A_Pvalb_Bistrat	B_Sst_OLM	NXPH1	NRXN2	0.000631191	10111.5	0.00536574	19109	1.49815	1822	1.55534	637	0.919776	6805	0	22184.5
A_Sst_OLM	B_Sst_Hippo	RELN	ITGA3_ITGB1	0.000633521	11944.1	0.00832623	8287	1.8856	665	1.63631	458	0.848133	28126	0	22184.5
A_Sst_OLM	A_Sst_Hippo	FSTL5	CHL1	0.000634727	11352.3	0.00506729	21116	1.24363	3283	1.13517	1887	0.913631	8291	0	22184.5
A_Pvalb_Bistrat	B_Sst_Back	NGF	KIDINS220	0.000634832	11835.7	0.00770602	9791	1.3569	2531	0.735986	5541	0.871278	19131	0	22184.5
A_Sst_Hippo	A_CA1_D	EFNA5	EPHA7	0.000635662	15986.7	0.00536145	19136	0.493024	17418	0.624658	7432	0.888678	13763	0	22184.5
A_Pvalb_Basket	A_CA1_D	VEGFA	GRIN2B	0.000635995	15740.9	0.00536128	19138	0.749075	8904	0.470739	11741	0.878289	16737	0	22184.5
A_Sst_OLM	B_Sst_Back	EFNA5	EPHA10	0.000636826	15189.3	0.00538772	18988	0.703826	9987	0.730264	5644	0.871264	19143	0	22184.5
A_Cck_RLM	B_Cck_NB	NCAM1	PTPRZ1	0.000637492	12068.1	0.00536028	19147	1.17137	3767	0.869414	3772	0.898123	11470	0	22184.5
B_Cck_RLM	B_CA1_D	GNAS	ADCY9	0.000638656	9163.1	0.0101863	5194	0.909464	6332	0.866722	3801	0.913597	8304	0	22184.5
A_NFMS	B_Pvalb_Basket	PTN	ALK	0.000639102	8497.3	0.0142746	2173	1.32628	2723	1.28259	1287	0.887289	14119	0	22184.5
A_Sst_Hippo	A_Pvalb_Basket	EGF	ERBB4	0.000639262	13379.3	0.00832142	8306	1.60856	1335	1.90637	112	0.828997	34959	0	22184.5
A_Cck_NB	A_Cck_NB	NGF	SORCS3	0.000639826	11048.3	0.00999133	5461	1.15025	3920	0.806726	4515	0.871185	19161	0	22184.5
A_Cck_NB	B_NFMS	FGF13	FGFR2	0.000640995	9853.1	0.00535644	19168	1.45704	2012	1.37931	994	0.927059	4907	0	22184.5
A_Cck_RLM	A_Sst_Hippo	LAMA3	DAG1	0.000641083	19580.9	0.00831815	8312	1.2575	3194	0.662721	6734	0.764265	57480	0	22184.5
A_Sst_Back	A_CA1_S	FGF14	FGFR1	0.000641832	17696.3	0.00584659	16356	0.457769	19173	0.383197	15663	0.883682	15105	0	22184.5
A_Sst_OLM	B_Pvalb_Basket	EFNA5	EPHA10	0.000642334	15277.3	0.00537611	19056	0.70275	10014	0.710428	5956	0.871143	19176	0	22184.5
B_Sst_Hippo	B_CA1_D	EFNA5	EPHA4	0.000642501	14549.9	0.00868892	7551	0.457738	19177	0.52535	9856	0.887846	13981	0	22184.5
B_Pvalb_Bistrat	B_Pvalb_Bistrat	FGF13	EGFR	0.000642586	14223.7	0.013081	2728	1.73571	985	1.63523	461	0.799291	44760	0	22184.5
B_Pvalb_Basket	A_Pvalb_Bistrat	SLIT2	ROBO1	0.000642603	7444.1	0.00831716	8317	1.2868	2998	1.40531	938	0.936959	2783	0	22184.5
A_Sst_OLM	B_Pvalb_Bistrat	FSTL5	CNTN5	0.000642907	10345.5	0.00496037	21904	1.50685	1777	1.50733	735	0.926219	5127	0	22184.5
A_Cck_RLM	A_CA1_D	IGF1	IGF1R	0.000643285	12335.1	0.00742789	10523	2.06643	342	0.998864	2729	0.853897	25897	0	22184.5
A_Sst_OLM	A_CA1_S	NXPH1	NRXN1	0.000643285	9843.3	0.00491266	22261	1.32519	2729	1.33882	1111	0.957387	931	0	22184.5
A_Pvalb_Basket	A_Sst_Back	NXPH1	NRXN2	0.000643821	11816.5	0.00455525	25194	1.36771	2468	1.41756	915	0.913523	8321	0	22184.5
B_Sst_Hippo	B_CA1_S	NXPH1	NRXN1	0.000643984	9750.9	0.00495645	21939	1.32512	2730	1.37914	995	0.957567	906	0	22184.5
A_Sst_Back	B_CA1_S	FGF12	FGFR1	0.000645018	17539.7	0.00535274	19192	0.5202	16201	0.443639	12813	0.876433	17308	0	22184.5
B_Cck_RLM	A_NFMS	WNT5A	PTPRK	0.000645383	12164.7	0.0284073	319	1.4562	2017	0.998731	2732	0.833123	33571	0	22184.5
A_Cck_NB	A_Cck_RLM	CALCB	ADCYAP1R1	0.000645552	24542.1	0.0326827	226	2.02073	415	0.51825	10078	0.644315	89807	0	22184.5
A_Cck_RLM	B_NFMS	SEMA3C	NRP1_PLXNA4	0.000645651	12207.9	0.00923877	6592	1.6329	1256	0.582134	8327	0.861878	22680	0	22184.5
A_Sst_OLM	B_Pvalb_Basket	NCAM1	ROBO1	0.000645651	12800.7	0.00397424	31723	0.98198	5547	1.02856	2524	0.941935	2025	0	22184.5
B_Cck_RLM	B_Cck_RLM	FSTL5	CHL1	0.000645691	8950.1	0.00646365	13710	1.55532	1553	1.28259	1286	0.922763	6017	0	22184.5
B_Cck_RLM	B_Cck_RLM	FSTL5	SDK2	0.000645859	8029.5	0.0115216	3794	1.7934	849	1.55153	648	0.892946	12672	0	22184.5
A_Sst_Hippo	B_CA1_S	NXPH1	NRXN3	0.000648098	15825.9	0.00330342	42867	0.779111	8335	0.794954	4671	0.9561	1072	0	22184.5
A_Sst_OLM	A_Sst_Hippo	RELN	ITGA3_ITGB1	0.00064963	11962.9	0.00830599	8340	1.90036	629	1.62755	478	0.847976	28183	0	22184.5
A_Sst_OLM	A_Sst_Hippo	NCAM1	ROBO1	0.00064963	15646.3	0.00345216	39917	0.778577	8340	0.756983	5224	0.937962	2566	0	22184.5
A_NFMS	B_Cck_NB	CALM1	HTR2C	0.000651	11885.5	0.0230555	556	1.32352	2740	1.34645	1083	0.83509	32864	0	22184.5
A_Sst_Back	B_CA1_D	NCAM1	FGFR1	0.000651429	16258.3	0.00817553	8633	0.468228	18649	0.449715	12595	0.871011	19230	0	22184.5
B_NFMS	B_NFMS	HGF	MET	0.000651687	31649.9	0.119493	3	0.646468	11603	0.372874	16228	0.539427	108231	0	22184.5
A_Cck_RLM	A_Cck_RLM	APP	TNFRSF21	0.000651687	28708.1	0.00285332	54057	0.447638	19751	0.403511	14606	0.834847	32942	0	22184.5
A_Sst_OLM	A_Pvalb_Basket	RELN	LRP8	0.000652276	11249.1	0.00645741	13738	1.86486	699	1.68284	389	0.870995	19235	0	22184.5
B_CA1_S	A_Cck_RLM	DCN	ERBB4	0.000655941	11466.3	0.0334155	214	1.32235	2747	1.10549	2032	0.842648	30154	0	22184.5
A_Sst_Hippo	A_NFMS	NPY	ADRB1	0.000657024	22368.5	0.0226997	586	1.25832	3187	0.580687	8364	0.695555	77521	0	22184.5
B_Cck_RLM	B_Pvalb_Bistrat	SEMA3C	NRP1_PLXNA4	0.000657379	10608.3	0.0112272	4055	1.63444	1250	0.642752	7066	0.873077	18486	0	22184.5
A_Pvalb_Basket	A_CA1_S	FGF13	SCN8A	0.000657643	13850.7	0.00466626	24242	0.777223	8366	0.698312	6136	0.913494	8325	0	22184.5
B_Cck_RLM	B_Pvalb_Bistrat	SEMA3C	NRP2_PLXNA4	0.00065772	10002.1	0.0111035	4190	1.81193	810	0.886526	3599	0.871015	19227	0	22184.5
A_Pvalb_Basket	B_CA1_S	FGF1	NRP1	0.000657953	12676.7	0.0118348	3536	0.777219	8367	0.622547	7479	0.864125	21817	0	22184.5
A_Pvalb_Basket	A_Cck_RLM	LAMA3	SDC2	0.000657953	23606.9	0.00945436	6231	0.893994	6544	0.580611	8367	0.706337	74708	0	22184.5
A_Sst_OLM	B_Pvalb_Basket	VEGFA	ITGA9	0.000658882	22488.1	0.0163928	1494	1.36895	2461	0.608147	7749	0.691473	78552	0	22184.5
A_Pvalb_Basket	A_CA1_S	IL1RAPL1	PTPRD	0.000659429	13648.9	0.00533866	19277	0.694845	10225	0.385131	15549	0.956756	1009	0	22184.5
A_Cck_NB	B_Cck_NB	NGF	SORCS3	0.000659942	11031.3	0.00993674	5529	1.1432	3970	0.832361	4193	0.870877	19280	0	22184.5
A_Sst_Hippo	B_Pvalb_Bistrat	EGF	ERBB4	0.000662299	13432.3	0.0082837	8381	1.60081	1361	1.84911	183	0.828674	35052	0	22184.5
B_Pvalb_Bistrat	B_Pvalb_Bistrat	NCAM1	GFRA1	0.000663043	7647.5	0.0147641	1973	1.70035	1068	0.995191	2757	0.904665	10255	0	22184.5
A_Cck_RLM	A_Sst_Hippo	GNAI2	OPRD1	0.000663233	25718.3	0.00844498	8037	1.02193	5154	0.580061	8384	0.666033	84832	0	22184.5
A_Pvalb_Basket	B_CA1_D	AFDN	EPHA7	0.000663544	15178.5	0.00575352	16834	0.455688	19301	0.593224	8049	0.908193	9524	0	22184.5
B_Cck_RLM	B_CA1_D	SEMA3C	NRP1_PLXNA4	0.000663756	8157.5	0.0154645	1743	1.89626	640	0.995161	2758	0.889785	13462	0	22184.5
A_Sst_OLM	A_Pvalb_Bistrat	FSTL5	CHL1	0.000664168	11464.1	0.00500982	21544	1.23333	3367	1.14362	1838	0.91318	8387	0	22184.5
B_Cck_RLM	B_Pvalb_Bistrat	FSTL5	CNTN5	0.000664404	8892.9	0.00576774	16742	1.73041	1000	1.57881	588	0.931209	3950	0	22184.5
B_CA1_S	B_Cck_RLM	DCN	ERBB4	0.00066447	11553.1	0.0333642	216	1.3205	2759	1.04448	2416	0.842546	30190	0	22184.5
B_Pvalb_Bistrat	B_Cck_NB	ALKAL2	ALK	0.000665183	12249.5	0.0130269	2760	1.79487	845	1.41414	920	0.830263	34538	0	22184.5
A_Cck_NB	B_Sst_OLM	FSTL5	CHL1	0.000665609	10875.3	0.00533317	19313	1.2851	3004	1.10295	2052	0.915628	7823	0	22184.5
[truncated: 6,976 more rows]
